# Supplementary material for: The Drosophila surface glia transcriptome: evolutionary conserved blood-brain barrier processes
Source: Front Neurosci. 2014 Nov 7;8:346. doi: 10.3389/fnins.2014.00346 (PMC4224204; doi:10.3389/fnins.2014.00346)
Supplement: Supplementary file 1 [file Table1.XLSX]

## Sheet: Sheet1
Annotations							Microarrays																				Averages and Standard Deviations								Enrichments			Sum of Present Calls (5 max)
Probe	Transcript ID	Gene Title	Gene Symbol	Gene Ontology Biological Process	Gene Ontology Cellular Component	Gene Ontology Molecular Function	Brain1	Brain2	Brain3	Brain4	Brain5	Elav_1	Elav_2	Elav_3	Elav_4	Elav_5	Repo_1	Repo_2	Repo_3	Repo_4	Repo_5	SG_1	SG_2	SG_3	SG_4	SG_5	Brain avg	Brain sd	Elav avg	Elav sd	Repo avg	Repo sd	SG avg	SG sd	SG/Brain	SG/Elav	SG/Repo	Brain	Elav	Repo	SG
1616608_a_at	CG9042	5' gene	Gpdh	0005975 // carbohydrate metabolic process // inferred from electronic annotation /// 0006072 // glycerol-3-phosphate metabolic process // inferred from sequence or structural similarity /// 0006072 // glycerol-3-phosphate metabolic process // inferred from electronic annotation /// 0006127 // glycerophosphate shuttle // non-traceable author statement /// 0006641 // triglyceride metabolic process …	0005737 // cytoplasm // non-traceable author statement /// 0005737 // cytoplasm // inferred from electronic annotation /// 0005811 // lipid particle // inferred from direct assay /// 0009331 // glycerol-3-phosphate dehydrogenase complex // inferred from electronic annotation	0003824 // catalytic activity // inferred from electronic annotation /// 0004367 // glycerol-3-phosphate dehydrogenase (NAD+) activity // inferred from sequence or structural similarity /// 0004367 // glycerol-3-phosphate dehydrogenase (NAD+) activity // non-traceable author statement /// 0004367 // glycerol-3-phosphate dehydrogenase (NAD+) activity // inferred from electronic annotation /// 0005…	3163.11	3173.59	3094.48	3568.65	2760.51	4234.02	3184.35	3608.19	3526.42	3004.75	3298.59	3198.11	2658.15	1848.62	1777.91	5718.74	2696.68	4022.7	1130.55	3743.65	3152.07	287.556	3511.55	473.139	2556.28	721.109	3462.47	1696.17	1.09847	0.986023	1.35449	5	5	5	5
1622892_s_at	CG7163	--- /// monkey-king	CG33057 /// mkg-p	0006388 // tRNA splicing, via endonucleolytic cleavage and ligation // inferred from electronic annotation /// 0006388 // tRNA splicing, via endonucleolytic cleavage and ligation // inferred from sequence or structural similarity	0005622 // intracellular // inferred from electronic annotation	0008270 // zinc ion binding // inferred from electronic annotation /// 0008665 // 2'-phosphotransferase activity // inferred from sequence or structural similarity /// 0016772 // transferase activity, transferring phosphorus-containing groups // inferred from electronic annotation /// 0016779 // nucleotidyltransferase activity // inferred from electronic annotation	191.424	186.45	164.911	157.685	176.687	268.831	122.526	197.745	147.527	69.446	169.877	81.2095	29.4938	106.879	226.016	35.6554	66.1097	35.5367	63.2167	18.2005	175.431	14.1806	161.215	75.8641	122.695	76.7448	43.7438	20.4002	0.24935	0.271338	0.356524	5	5	1	0
1622893_at	CG16844	Immune induced molecule 3	IM3	0006952 // defense response // inferred from direct assay /// 0008063 // Toll signaling pathway // non-traceable author statement /// 0019731 // antibacterial humoral response // inferred from direct assay /// 0045087 // innate immune response // inferred from electronic annotation	0005576 // extracellular region // inferred from direct assay /// 0005576 // extracellular region // inferred from electronic annotation /// 0005737 // cytoplasm // inferred from electronic annotation /// 0005840 // ribosome // inferred from electronic annotation /// 0030529 // ribonucleoprotein complex // inferred from electronic annotation	0005515 // protein binding // inferred from physical interaction	41.1019	23.1342	20.1269	36.0242	31.3915	19.5383	19.0576	15.1824	20.4374	18.4591	4880.8	187.671	81.9561	64.3967	135.61	117.948	858.438	986.32	2129.61	30.9806	30.3557	8.73874	18.535	2.009	1070.09	2130.8	824.659	845.507	27.1665	44.4921	0.770647	5	0	5	4
1622895_at	CG32075	---	CG32075	---	---	---	138.632	117.074	81.5185	92.6046	109.491	64.3731	90.4399	23.5842	56.0223	51.7163	39.9784	17.5874	18.1211	23.7265	20.6675	20.4688	34.7838	20.2477	50.7884	17.9998	107.864	22.1419	57.2272	24.0719	24.0162	9.24894	28.8577	13.9506	0.267538	0.504266	1.20159	5	5	2	2
1622896_at	CG13848	CG13848	pinta	0007602 // phototransduction // inferred from mutant phenotype /// 0016063 // rhodopsin biosynthetic process // inferred from mutant phenotype	---	0005501 // retinoid binding // inferred from direct assay /// 0008431 // vitamin E binding // inferred from sequence or structural similarity	21.9632	18.7104	24.1838	16.8511	19.105	12.6237	17.5283	16.1191	11.8262	13.7545	24.9138	21.5877	47.0684	33.8933	28.2583	150.901	20.833	22.6069	35.9953	27.0846	20.1627	2.89854	14.3703	2.39443	31.1443	9.99512	51.4841	55.8844	2.55343	3.58266	1.65308	4	0	3	2
1622898_a_at	CG4247	--- /// mitochondrial ribosomal protein S10	CG34316 /// mRpS10	0006412 // translation // inferred from sequence or structural similarity /// 0006412 // translation // inferred from electronic annotation	0005622 // intracellular // inferred from electronic annotation /// 0005739 // mitochondrion // inferred from electronic annotation /// 0005761 // mitochondrial ribosome // inferred from sequence or structural similarity /// 0005763 // mitochondrial small ribosomal subunit // inferred from sequence or structural similarity /// 0005840 // ribosome // inferred from electronic annotation /// 0030529…	0003735 // structural constituent of ribosome // inferred from sequence or structural similarity /// 0003735 // structural constituent of ribosome // inferred from electronic annotation	418.131	513.989	492.864	432.249	356.744	163.174	93.0559	188.897	89.5765	94.2157	61.3415	45.046	44.9959	105.478	105.875	37.4839	76.9396	195.721	101.351	42.7147	442.796	62.6493	125.784	46.7974	72.5472	30.9682	90.8421	64.1611	0.205156	0.722207	1.25218	5	4	0	1
1622899_at	CG3945	Rad9	Rad9	0006281 // DNA repair // inferred from electronic annotation /// 0006281 // DNA repair // non-traceable author statement	---	0005515 // protein binding // inferred from physical interaction	114.103	108.042	100.892	113.36	97.7362	265.696	174.471	109.107	124.062	248.925	118.608	62.4154	78.994	167.414	120.239	102.301	117.221	68.7586	201.052	114.762	106.827	7.33079	184.452	71.0296	109.534	40.9264	120.819	48.8368	1.13098	0.655014	1.10302	5	5	3	4
1622901_at	CG9993	---	CG9993	0008152 // metabolic process // inferred from electronic annotation	---	0003824 // catalytic activity // inferred from electronic annotation /// 0005515 // protein binding // inferred from physical interaction /// 0016207 // 4-coumarate-CoA ligase activity // inferred from sequence or structural similarity /// 0016207 // 4-coumarate-CoA ligase activity // inferred from electronic annotation /// 0016874 // ligase activity // inferred from electronic annotation	14.9099	18.8569	20.6616	25.292	18.5267	30.5569	32.8782	31.9155	37.126	41.9394	39.2363	58.6505	44.3311	118.32	62.7961	40.8029	41.1866	38.4221	113.002	54.4897	19.6494	3.782	34.8832	4.64662	64.6668	31.5381	57.5807	31.6166	2.9304	1.65067	0.890422	3	3	4	1
1622903_s_at	CG1841	Transport and Golgi organization	Tango10	0007517 // muscle organ development // inferred from mutant phenotype /// 0048813 // dendrite morphogenesis // inferred from mutant phenotype	0005829 // cytosol // inferred from direct assay	0005515 // protein binding // inferred from electronic annotation	427.832	581.263	469.201	359.187	486.074	163.228	232.648	263.875	133.694	121.183	205.221	30.4946	291.521	81.7921	82.1149	51.9894	57.7995	18.9105	14.7274	31.2036	464.711	81.4805	182.926	62.5478	138.229	107.153	34.9261	19.3177	0.0751565	0.19093	0.252669	5	5	4	2
1622906_at	CG13200	---	CG9027	0006801 // superoxide metabolic process // inferred from electronic annotation /// 0055114 // oxidation reduction // inferred from electronic annotation	---	0004784 // superoxide dismutase activity // inferred from sequence or structural similarity /// 0004784 // superoxide dismutase activity // inferred from electronic annotation /// 0016491 // oxidoreductase activity // inferred from electronic annotation /// 0046872 // metal ion binding // inferred from electronic annotation	342.119	352.703	385.822	492.538	517.714	21.1844	50.9974	17.9682	43.2182	19.1983	620.739	34.4961	381.814	54.8522	153.907	332.171	135.002	419.855	666.942	1440.54	418.179	81.4796	30.5133	15.439	249.162	249.288	598.901	507.785	1.43216	19.6275	2.40366	5	4	3	5
1622907_at	CG5189	--- /// ---	CG30120 /// CG5189	---	0005794 // Golgi apparatus // non-traceable author statement	0005515 // protein binding // inferred from physical interaction	760.519	912.403	835.231	773.989	695.113	274.418	219.3	256.749	157.89	296.608	256.435	236.092	212.276	130.817	75.8675	252.697	293.3	92.2235	53.5944	281	795.451	82.1718	240.993	54.395	182.297	76.2668	194.563	112.856	0.244595	0.807339	1.06728	5	5	3	4
1622909_at	CG2699	dPI 3-kinase	Pi3K21B	0006468 // protein amino acid phosphorylation // inferred from direct assay /// 0008286 // insulin receptor signaling pathway // traceable author statement /// 0008361 // regulation of cell size // inferred from mutant phenotype /// 0042127 // regulation of cell proliferation // inferred from mutant phenotype /// 0045793 // positive regulation of cell size // traceable author statement /// 004592…	0005942 // phosphoinositide 3-kinase complex // inferred from electronic annotation /// 0005942 // phosphoinositide 3-kinase complex // non-traceable author statement /// 0005943 // 1-phosphatidylinositol-4-phosphate 3-kinase, class IA complex // non-traceable author statement /// 0005943 // 1-phosphatidylinositol-4-phosphate 3-kinase, class IA complex // inferred from physical interaction	0005515 // protein binding // inferred from electronic annotation /// 0005515 // protein binding // inferred from physical interaction /// 0016301 // kinase activity // inferred from electronic annotation /// 0019900 // kinase binding // inferred from physical interaction /// 0035014 // phosphoinositide 3-kinase regulator activity // inferred from sequence or structural similarity /// 0035014 // …	220.821	179.627	190.372	201.538	179.615	258.032	212.175	202.368	143.695	185.631	65.3621	55.5186	96.9562	9.76802	110.203	134.784	167.617	109.05	485.108	39.6684	194.395	17.3356	200.38	41.5255	67.5615	39.282	187.245	173.027	0.963224	0.934451	2.77148	5	5	2	3
1622911_at	S.CX000516	---	---	---	---	---	172.756	172.635	192.218	209.966	207.678	360.974	374.82	458.888	337.869	109.36	80.9158	560.241	382.785	96.4878	183.253	80.1526	19.012	23.307	82.744	77.565	191.05	18.0932	328.382	130.682	260.737	206.104	56.5561	32.4	0.296027	0.172226	0.216909	5	5	4	2
1622912_at	CG6492	Ucp4A	Ucp4A	0006810 // transport // inferred from electronic annotation /// 0006839 // mitochondrial transport // inferred from electronic annotation /// 0015992 // proton transport // inferred from sequence or structural similarity /// 0055085 // transmembrane transport // inferred from electronic annotation	0005739 // mitochondrion // inferred from electronic annotation /// 0005740 // mitochondrial envelope // inferred from sequence or structural similarity /// 0005743 // mitochondrial inner membrane // inferred from sequence or structural similarity /// 0016020 // membrane // inferred from electronic annotation /// 0016021 // integral to membrane // inferred from electronic annotation	0005488 // binding // inferred from electronic annotation /// 0017077 // oxidative phosphorylation uncoupler activity // inferred from sequence or structural similarity /// 0022857 // transmembrane transporter activity // inferred from sequence or structural similarity	283.528	290.873	270.248	293.897	288.616	154.812	166.083	153.736	165.44	147.308	135.342	282.393	170.438	564.203	138.605	190.713	149.275	97.9808	115.672	168.256	285.432	9.29489	157.476	8.09275	258.196	181.192	144.379	37.8082	0.505827	0.916835	0.559185	5	1	0	0
1622913_a_at	CG3682	PIP5K59B	PIP5K59B	0016310 // phosphorylation // non-traceable author statement /// 0046488 // phosphatidylinositol metabolic process // inferred from electronic annotation	---	0016307 // phosphatidylinositol phosphate kinase activity // inferred from electronic annotation /// 0016308 // 1-phosphatidylinositol-4-phosphate 5-kinase activity // inferred from sequence or structural similarity /// 0016308 // 1-phosphatidylinositol-4-phosphate 5-kinase activity // non-traceable author statement /// 0016308 // 1-phosphatidylinositol-4-phosphate 5-kinase activity // inferred f…	1785.22	1745.55	1680.33	1867.58	1516.95	1699.22	1155.27	1239.72	1007.98	867.8	1867.96	546.666	852.438	1835.95	662.559	624.396	1041.31	392.044	506.576	793.494	1719.13	131.803	1194	316.168	1153.12	647.322	671.564	254.538	0.390643	0.56245	0.582391	5	5	5	4
1622914_at	HDC16025	---	---	---	---	---	33.0836	35.9731	27.4413	28.5945	32.7847	46.761	27.9	36.6004	38.0586	37.2022	50.6741	38.6241	35.8457	72.4137	41.1622	52.4036	53.2875	54.9879	67.4184	39.3922	31.5754	3.50189	37.3044	6.68852	47.744	14.8765	53.4979	9.95254	1.69429	1.43409	1.12052	5	0	0	0
1622918_at	CT32533	---	---	---	---	---	23.7921	34.1767	38.6152	34.0878	26.8901	19.9848	54.274	67.0547	27.5982	14.5345	108.553	28.0741	36.5144	76.2614	15.82	34.8204	20.5578	34.9437	49.5026	25.6629	31.5124	6.0239	36.6893	22.8243	53.0446	38.4143	33.0975	11.0456	1.0503	0.902102	0.623956	5	4	2	2
1622919_at	CG14640	CG14640	TwdlV	---	---	---	55.5823	52.0263	57.3303	55.3722	60.2983	80.2674	75.1501	78.0226	94.5384	90.8878	112.338	124.038	110.722	343.3	134.185	116.074	117.23	153.494	288.582	140.44	56.1219	3.022	83.7733	8.45907	164.916	100.172	163.164	71.8801	2.90732	1.94769	0.989374	5	5	4	2
1622921_at	CG32022	---	CG32022	---	0016020 // membrane // inferred from electronic annotation /// 0016021 // integral to membrane // inferred from electronic annotation	---	409.307	482.498	538.022	417.688	536.334	58.5592	75.245	67.8123	129.29	69.3659	77.9747	133.815	37.1417	25.704	52.7251	90.8131	35.4665	22.1516	41.2601	103.949	476.77	61.997	80.0544	28.1664	65.4721	42.935	58.728	36.2575	0.123179	0.733602	0.896993	5	5	3	2
1622922_at	CG31209	---	CG34139	---	---	0004091 // carboxylesterase activity // non-traceable author statement /// 0004091 // carboxylesterase activity // inferred from electronic annotation /// 0016787 // hydrolase activity // inferred from electronic annotation /// 0042043 // neurexin binding // inferred from sequence or structural similarity	455.489	410.437	382.764	386.284	390.663	1159.99	932.918	1452.98	757.571	852.422	1194.94	503.981	439.229	260.251	705.801	625.532	446.949	476.204	163.935	786.378	405.127	30.1202	1031.18	278.826	620.84	358.284	499.8	231.35	1.23369	0.484689	0.805038	5	5	4	4
1622923_at	CG10382	wrapper	wrapper	0007399 // nervous system development // inferred from expression pattern /// 0007409 // axonogenesis // inferred from mutant phenotype /// 0042063 // gliogenesis // inferred from mutant phenotype	0019897 // extrinsic to plasma membrane // inferred from sequence or structural similarity	---	581.313	571.63	706.702	634.747	774.507	17.4548	11.8324	16.5333	21.032	35.3149	72.3847	19.5378	110.612	103.448	234.997	18.5561	29.9796	490.353	49.9597	42.0071	653.78	86.2235	20.4335	8.94258	108.196	79.4506	126.171	203.933	0.192987	6.17472	1.16614	5	0	3	1
1622924_at	CG18540	---	CG18540	---	---	---	179.886	248.773	218.123	178.387	258.182	104.205	113.792	116.352	177.781	117.151	60.267	140.866	150.547	82.2895	113.942	196.134	43.8026	412.739	115.911	135.076	216.67	37.3315	125.856	29.4812	109.582	38.2516	180.733	140.624	0.834137	1.43603	1.64928	5	5	3	3
1622925_at	CG15319	---	---	0006355 // regulation of transcription, DNA-dependent // inferred from electronic annotation /// 0016573 // histone acetylation // inferred from electronic annotation /// 0045449 // regulation of transcription // inferred from electronic annotation	0000123 // histone acetyltransferase complex // inferred from electronic annotation /// 0005634 // nucleus // inferred from electronic annotation	0003712 // transcription cofactor activity // inferred from electronic annotation /// 0003713 // transcription coactivator activity // inferred from electronic annotation /// 0004402 // histone acetyltransferase activity // inferred from electronic annotation /// 0005515 // protein binding // inferred from electronic annotation /// 0008270 // zinc ion binding // inferred from electronic annotatio…	2781.99	2538.08	2584.6	2608.45	2583.29	3651.98	3365.34	3579.63	3270.69	3250.62	2981.7	2989.96	2961.7	70.9927	2534.45	2518.77	3313.64	2947.19	1405.66	2516.04	2619.28	94.4468	3423.65	182.484	2307.76	1265.08	2540.26	716.254	0.96983	0.741973	1.10075	5	5	4	5
1622926_at	CG5776	---	CG5776	---	0005783 // endoplasmic reticulum // inferred from sequence or structural similarity	0000166 // nucleotide binding // inferred from electronic annotation /// 0005524 // ATP binding // inferred from electronic annotation /// 0016787 // hydrolase activity // inferred from electronic annotation /// 0016887 // ATPase activity // inferred from sequence or structural similarity /// 0017111 // nucleoside-triphosphatase activity // inferred from electronic annotation /// 0042624 // ATPas…	28.2876	21.1987	22.3226	21.5128	22.88	10.5412	46.4759	39.4995	21.1028	9.6355	7.52653	8.93808	6.37229	9.64777	9.74841	6.99387	8.67424	13.894	16.4895	8.03624	23.2403	2.89828	25.451	16.8133	8.44661	1.46017	10.8176	4.14082	0.465466	0.425036	1.2807	5	5	0	0
1622928_at	CG7940	CG7940	Arp5	0006338 // chromatin remodeling // inferred from mutant phenotype /// 0006350 // transcription // inferred from electronic annotation /// 0007010 // cytoskeleton organization // inferred from sequence or structural similarity /// 0045449 // regulation of transcription // inferred from electronic annotation /// 0045449 // regulation of transcription // inferred from mutant phenotype	0005634 // nucleus // inferred from electronic annotation /// 0005884 // actin filament // inferred from sequence or structural similarity /// 0016585 // chromatin remodeling complex // inferred from direct assay /// 0031011 // Ino80 complex // inferred from direct assay	0005200 // structural constituent of cytoskeleton // inferred from sequence or structural similarity /// 0005515 // protein binding // inferred from electronic annotation /// 0005515 // protein binding // inferred from physical interaction /// 0030528 // transcription regulator activity // inferred from mutant phenotype	123.07	118.533	83.2836	89.6497	101.642	147.463	125.613	153.702	203.932	84.3362	98.7227	172.291	128.208	53.7621	58.9568	70.7006	222.768	77.0751	53.3102	48.4216	103.236	17.4112	143.009	43.563	102.388	49.541	94.4551	72.7024	0.914946	0.660483	0.922521	5	5	3	2
1622929_at	CG31222	---	---	---	---	---	326.136	343.469	318.527	329.843	258.352	305.915	234.355	322.718	303.781	333.085	428.816	283.508	249.536	271.899	424.708	376.896	771.567	122.037	236.493	332.681	315.265	33.0753	299.971	38.6305	331.694	87.6522	367.935	245.959	1.16706	1.22657	1.10926	5	5	5	5
1622930_a_at	CG1957	CG1957	Cpsf100	0006378 // mRNA polyadenylation // inferred from sequence or structural similarity /// 0006378 // mRNA polyadenylation // non-traceable author statement /// 0006379 // mRNA cleavage // inferred from sequence or structural similarity /// 0006379 // mRNA cleavage // non-traceable author statement /// 0006397 // mRNA processing // inferred from electronic annotation /// 0006398 // histone mRNA 3'-en…	0005634 // nucleus // inferred from electronic annotation /// 0005847 // mRNA cleavage and polyadenylation specificity factor complex // inferred from sequence or structural similarity	0003723 // RNA binding // inferred from electronic annotation /// 0003730 // mRNA 3'-UTR binding // non-traceable author statement /// 0016787 // hydrolase activity // inferred from electronic annotation	70.3792	68.036	76.7105	65.8338	59.9711	73.2701	64.8807	67.4765	83.4016	63.0115	43.2766	177.018	65.2579	36.3067	79.7779	32.5275	34.6987	82.5586	29.2841	117.407	68.1861	6.13428	70.4081	8.22919	80.3274	56.7605	59.2953	39.1803	0.869609	0.842166	0.73817	5	4	3	0
1622931_at	CG5146	--- /// --- /// --- /// --- /// GA18689 /// --- /// --- /// --- /// ---	CG5146 /// DanaCG5146 /// DereCG5146 /// DperCG5146 /// DpseGA18689 /// DsecCG5146 /// DsimCG5146 /// DwilCG5146 /// DyakCG5146	---	---	0005515 // protein binding // inferred from physical interaction	481.315	537.593	505.823	428.052	495	303.681	467.49	187.219	520.461	316.458	125.44	210.891	277.555	36.4703	98.1726	347.061	27.2963	51.7453	336.747	84.8801	489.557	40.1638	359.062	134.367	149.706	95.0735	169.546	158.704	0.346325	0.472191	1.13253	5	5	2	1
1622932_s_at	CG32858	fascin	sn	0007015 // actin filament organization // traceable author statement /// 0007163 // establishment or maintenance of cell polarity // inferred from mutant phenotype /// 0007275 // multicellular organismal development // inferred from electronic annotation /// 0008407 // bristle morphogenesis // inferred from mutant phenotype /// 0008407 // bristle morphogenesis // non-traceable author statement //…	0015629 // actin cytoskeleton // inferred from direct assay /// 0031941 // filamentous actin // inferred from direct assay	0003779 // actin binding // inferred from sequence or structural similarity /// 0003779 // actin binding // inferred from electronic annotation /// 0030674 // protein binding, bridging // inferred from electronic annotation /// 0051015 // actin filament binding // inferred from electronic annotation	548.871	542.897	530.232	493.669	476.276	1395.45	1182.51	1329.88	1047.05	1286.1	677.013	1186.55	977.309	1659.93	1304.59	1800.19	60.1692	1001.77	37.6309	949.755	518.389	31.8382	1248.2	136.533	1161.08	366.807	769.903	739.516	1.48518	0.616812	0.663092	5	5	5	3
1622937_at	CG13698	---	CG13698	---	---	---	107.737	91.4092	87.8668	81.408	75.2415	50.5026	64.9883	85.5481	66.7611	59.0669	91.2889	37.9064	55.5544	114.677	48.5854	78.0478	54.8795	109.47	69.5412	51.4055	88.7326	12.2959	65.3734	12.9423	69.6025	32.1938	72.6687	23.2465	0.818963	1.11159	1.04405	5	4	1	0
1622938_at	CG17506	---	---	---	---	---	111.308	111.782	124.716	68.0696	145.166	94.4994	77.213	262.365	115.586	83.7549	50.5822	101.333	127.369	36.8913	229.391	49.3076	30.5744	18.7465	242.046	57.646	112.208	28.2483	126.684	77.231	109.113	76.6525	79.664	92.0527	0.709965	0.628842	0.730104	5	5	4	0
1622939_at	CG13387	Exportin	emb	0006611 // protein export from nucleus // inferred from mutant phenotype /// 0006611 // protein export from nucleus // inferred from sequence or structural similarity /// 0006611 // protein export from nucleus // non-traceable author statement /// 0006810 // transport // inferred from electronic annotation /// 0006886 // intracellular protein transport // inferred from electronic annotation /// 0…	0005634 // nucleus // inferred from electronic annotation /// 0005643 // nuclear pore // inferred from mutant phenotype /// 0005643 // nuclear pore // inferred from electronic annotation /// 0016020 // membrane // inferred from electronic annotation /// 0031965 // nuclear membrane // inferred from electronic annotation	0005049 // nuclear export signal receptor activity // inferred from sequence or structural similarity /// 0005049 // nuclear export signal receptor activity // non-traceable author statement /// 0005488 // binding // inferred from electronic annotation /// 0005515 // protein binding // inferred from physical interaction /// 0008565 // protein transporter activity // inferred from direct assay ///…	2276.03	2156.21	2029.65	2115.22	2119.56	2535.21	3240.84	2386.86	3156.52	2127.55	3165.05	4214.27	2956.34	230.618	2810.56	3006.43	1589.77	2706.49	3191.06	3233.1	2139.34	89.4075	2689.4	488.177	2675.37	1473.27	2745.37	678.528	1.28328	1.02081	1.02616	5	5	4	5
1622941_at	CG17765	---	CG17765	---	---	0005509 // calcium ion binding // inferred from sequence or structural similarity /// 0005509 // calcium ion binding // inferred from electronic annotation	2415.91	2506.35	2214.05	2298.38	2359.8	2743.48	3156.17	2744.35	3018.02	3011.11	2723.16	616.175	1177.07	778.904	1121.19	1490.43	1757.35	2845.5	2384.71	3098.14	2358.9	111.396	2934.63	183.459	1283.3	838.186	2315.23	687.474	0.981487	0.788934	1.80412	5	5	5	5
1622942_at	CG31959	---	CG31959	---	---	---	2807.84	3284.31	3249.14	2572.13	3081.85	1031.62	867.904	1011.2	996.832	827.944	1152.28	717.106	971.882	1476.79	258.566	751.45	447.171	37.7574	50.0677	162.185	2999.05	303.97	947.1	92.4605	915.325	459.677	289.726	306.255	0.0966059	0.305909	0.316528	5	5	5	3
1622943_s_at	CG2371	---	CG2371	---	---	---	294.21	205.079	191.958	279.432	225.87	207.847	318.895	314.369	214.099	182.019	227.571	224.88	75.5751	57.4274	99.0863	85.8479	80.746	61.0672	103.456	164.446	239.31	45.3275	247.446	64.3127	136.908	82.8677	99.1126	39.5223	0.41416	0.400542	0.723936	5	5	4	3
1622944_at	CG8735	---	CG8735	---	---	---	70.8043	73.0078	75.3504	61.6179	65.8172	121.118	108.969	83.7533	113.392	82.5306	68.4184	137.778	57.5982	60.4723	60.4891	94.07	55.8581	22.7122	61.7113	59.8221	69.3195	5.56238	101.952	17.7188	76.9512	34.241	58.8347	25.3203	0.848747	0.57708	0.764572	5	5	3	1
1622945_a_at	CG12141	Lysyl-tRNA synthetase	Aats-lys	0006412 // translation // inferred from electronic annotation /// 0006418 // tRNA aminoacylation for protein translation // inferred from electronic annotation /// 0006430 // lysyl-tRNA aminoacylation // inferred from sequence or structural similarity /// 0006430 // lysyl-tRNA aminoacylation // non-traceable author statement /// 0006430 // lysyl-tRNA aminoacylation // inferred from electronic ann…	0005737 // cytoplasm // inferred from electronic annotation	0000166 // nucleotide binding // inferred from electronic annotation /// 0000287 // magnesium ion binding // inferred from electronic annotation /// 0003676 // nucleic acid binding // inferred from electronic annotation /// 0004812 // aminoacyl-tRNA ligase activity // inferred from electronic annotation /// 0004824 // lysine-tRNA ligase activity // inferred from sequence or structural similarity …	265.319	232.848	209.102	241.287	230.987	317.352	148.516	209.659	219.013	322.413	193.303	232.402	158.19	385.276	212.153	219.502	735.21	190.123	294.234	197.008	235.909	20.286	243.391	74.9135	236.265	87.6671	327.215	231.785	1.38704	1.3444	1.38495	5	5	3	2
1622946_at	CG6908	---	CG6908	---	---	---	105.649	174.627	164.679	210.719	138.923	9.12014	6.39197	11.3627	10.5423	11.7449	14.7255	9.55963	9.20839	16.9426	12.403	175.526	11.7689	16.6582	74.6698	1110.06	158.92	39.3721	9.83239	2.17066	12.5678	3.32254	277.736	469.932	1.74765	28.2471	22.099	5	0	1	2
1622947_s_at	CG6647	Voltage-dependent anion-selective channel	porin	0006810 // transport // inferred from electronic annotation /// 0006811 // ion transport // inferred from direct assay /// 0006811 // ion transport // inferred from electronic annotation /// 0006820 // anion transport // inferred from electronic annotation /// 0006839 // mitochondrial transport // inferred from sequence or structural similarity /// 0007602 // phototransduction // inferred from mu…	0005739 // mitochondrion // inferred from electronic annotation /// 0005741 // mitochondrial outer membrane // inferred from sequence or structural similarity /// 0005741 // mitochondrial outer membrane // non-traceable author statement /// 0005741 // mitochondrial outer membrane // inferred from electronic annotation /// 0005811 // lipid particle // inferred from direct assay /// 0016006 // Nebe…	0008308 // voltage-gated anion channel activity // inferred from direct assay /// 0008308 // voltage-gated anion channel activity // inferred from sequence or structural similarity /// 0008308 // voltage-gated anion channel activity // inferred from electronic annotation	7656.95	7163.08	7363.13	7395.58	6855.99	8236.08	8847.06	8769.47	8891.71	8422.77	8809.57	8374.09	8250.94	7287.83	8629.14	7977.9	4394.37	7217.97	6610.69	7301.13	7286.95	298.153	8633.42	288.583	8270.32	590.756	6700.41	1377.19	0.919509	0.776102	0.810176	5	5	5	5
1622948_at	CG17721	---	CG17721	---	---	0005515 // protein binding // inferred from electronic annotation /// 0008270 // zinc ion binding // inferred from electronic annotation /// 0046872 // metal ion binding // inferred from electronic annotation	58.5755	45.1515	42.1919	35.1934	36.9571	26.3148	34.3344	27.1444	34.0526	24.6719	23.5162	21.6814	32.2688	22.7514	30.1611	19.2734	21.8898	44.7132	29.7498	69.5203	43.6139	9.26623	29.3036	4.55274	26.0758	4.79471	37.0293	20.6892	0.849025	1.26364	1.42006	5	5	1	2
1622949_at	CG12212	hindsight	peb	0007362 // terminal region determination // inferred from genetic interaction /// 0007390 // germ-band shortening // inferred from mutant phenotype /// 0007390 // germ-band shortening // traceable author statement /// 0007391 // dorsal closure // inferred from mutant phenotype /// 0007391 // dorsal closure // traceable author statement /// 0007393 // dorsal closure, leading edge cell fate determi…	0005622 // intracellular // inferred from electronic annotation /// 0005634 // nucleus // inferred from sequence or structural similarity /// 0005634 // nucleus // inferred from electronic annotation	0003676 // nucleic acid binding // inferred from electronic annotation /// 0003700 // transcription factor activity // inferred from sequence or structural similarity /// 0005515 // protein binding // inferred from physical interaction /// 0008270 // zinc ion binding // inferred from electronic annotation	15.666	13.7919	14.7329	18.2372	16.1362	18.9105	22.0422	17.6553	23.1343	30.3943	26.5778	29.252	32.7957	59.9649	37.6329	29.9475	52.7294	186.222	99.5437	208.75	15.7129	1.67363	22.4273	4.98149	37.2447	13.3587	115.438	79.39	7.34675	5.14723	3.09946	2	0	0	4
1622950_a_at	CG10069	---	CG10069	0055085 // transmembrane transport // inferred from electronic annotation	---	0015169 // glycerol-3-phosphate transmembrane transporter activity // inferred from sequence or structural similarity	154.915	131.762	143.737	166.433	162.093	396.535	597.363	301.639	490.865	337.856	241.047	484.985	229.022	26.9145	224.699	439.397	242.617	31.0786	168.485	254.261	151.788	14.1095	424.852	120.072	241.333	162.611	227.168	148.247	1.49661	0.534698	0.941302	5	5	4	4
1622955_at	Stencil:3L:7530717:7541211:GENSCAN	---	---	---	---	---	15.5379	18.4697	20.2049	20.7423	19.1958	33.1413	36.9869	28.8208	39.4923	41.7193	36.7771	47.5048	38.1787	91.247	39.1579	44.7273	40.372	36.7365	53.9756	53.3289	18.8301	2.04013	36.0321	5.13781	50.5731	23.1195	45.8281	7.68571	2.43376	1.27187	0.906175	5	3	3	2
1622957_s_at	CG8364	Rep3	Drep-3	0006915 // apoptosis // inferred from electronic annotation	0005622 // intracellular // inferred from electronic annotation	0005515 // protein binding // inferred from electronic annotation	565.883	653.981	651.615	611.308	619.981	735.994	980.742	698.107	615.749	460.893	613.248	476.077	716.303	11.5184	401.111	649.254	149.598	49.9581	7.40215	6.95296	620.554	35.9057	698.297	189.981	443.651	270.51	172.633	272.717	0.278192	0.24722	0.389119	5	5	4	3
1622962_a_at	CG17221	---	CG17221	0008152 // metabolic process // inferred from electronic annotation /// 0016319 // mushroom body development // inferred from mutant phenotype /// 0055114 // oxidation reduction // inferred from electronic annotation	---	0003824 // catalytic activity // inferred from electronic annotation /// 0005488 // binding // inferred from electronic annotation /// 0005515 // protein binding // inferred from physical interaction /// 0008270 // zinc ion binding // inferred from electronic annotation /// 0016491 // oxidoreductase activity // inferred from electronic annotation	205.504	192.238	159.862	152.239	185.905	119.55	161.53	151.902	104.222	143.967	74.8493	71.9656	89.6416	137.035	81.4577	77.6269	52.3146	39.2552	113.415	70.1641	179.15	22.4036	136.234	23.7081	90.9898	26.6236	70.5552	28.2823	0.393833	0.517896	0.775418	5	5	2	1
1622968_at	CG1422	p115	p115	0006886 // intracellular protein transport // inferred from electronic annotation /// 0006904 // vesicle docking during exocytosis // inferred from sequence or structural similarity /// 0007030 // Golgi organization // inferred from mutant phenotype /// 0048280 // vesicle fusion with Golgi apparatus // inferred from electronic annotation	0000139 // Golgi membrane // inferred from electronic annotation /// 0005737 // cytoplasm // inferred from electronic annotation /// 0005783 // endoplasmic reticulum // inferred from direct assay /// 0005795 // Golgi stack // inferred from direct assay /// 0016020 // membrane // inferred from electronic annotation	0005488 // binding // inferred from electronic annotation /// 0005515 // protein binding // inferred from physical interaction /// 0008565 // protein transporter activity // inferred from electronic annotation	162.04	138.274	116.389	120.172	123.038	390.497	235.223	463.103	259.595	200.025	254.516	478.865	291.193	278.138	300.86	241.673	200.777	151.798	557.171	708.558	131.983	18.7464	309.689	111.967	320.714	90.1005	371.995	246.146	2.81852	1.20119	1.1599	5	5	4	4
1622970_at	CG32384	formin 3	form3	0007424 // open tracheal system development // non-traceable author statement /// 0016043 // cellular component organization // inferred from electronic annotation /// 0030036 // actin cytoskeleton organization // inferred from electronic annotation /// 0035147 // branch fusion, open tracheal system // inferred from mutant phenotype	---	0003779 // actin binding // inferred from electronic annotation /// 0003779 // actin binding // inferred from sequence or structural similarity	452.491	459.887	493.842	516.928	451.161	660.465	745.35	651.683	1141.21	1000.25	1269.11	1187.94	1667.4	334.413	1375.49	2688.49	1222.13	1701.67	2326.32	2696.34	474.862	29.2243	839.792	219.696	1166.87	499.485	2126.99	647.851	4.47917	2.53275	1.82281	5	5	4	5
1622971_at	CG15087	---	CG15087	---	---	0005515 // protein binding // inferred from physical interaction	366.951	431.771	319.789	284.618	354.561	198.446	144.816	151.11	103.647	46.5373	51.7233	171.232	46.1162	29.1835	176.101	24.6053	19.5621	22.4206	534.307	25.3261	351.538	55.1595	128.911	57.0189	94.8712	72.4274	125.244	228.684	0.356275	0.971553	1.32015	5	4	2	1
1622973_at	CG8031	---	CG8031	---	---	---	93.7179	65.6139	69.9303	62.6527	78.6873	218.299	94.9246	157.497	65.5107	134.152	147.095	174.997	100.32	34.7193	99.3806	153.58	118.882	82.7334	285.617	1023.25	74.1204	12.5134	134.077	58.8984	111.302	53.5393	332.813	393.497	4.49016	2.48226	2.99017	5	5	3	3
1622974_at	CG4000	---	CG4000	---	---	---	16.5773	34.4875	29.2919	18.1863	16.1939	21.8565	46.0142	24.9969	28.8353	52.0701	63.1456	79.328	154.102	3758.86	320.401	159.323	512.46	56.7225	7586.86	95.4343	22.9474	8.40062	34.7546	13.4463	875.168	1615.25	1682.16	3305.77	73.3052	48.4011	1.9221	2	0	5	4
1622976_at	CG32491	Modifier67.2	mod(mdg4)	0001672 // regulation of chromatin assembly or disassembly // inferred from mutant phenotype /// 0006325 // chromatin organization // non-traceable author statement /// 0006350 // transcription // inferred from electronic annotation /// 0006412 // translation // inferred from electronic annotation /// 0006915 // apoptosis // inferred from electronic annotation /// 0006917 // induction of apoptosi…	0000785 // chromatin // inferred from mutant phenotype /// 0000794 // condensed nuclear chromosome // inferred from direct assay /// 0005622 // intracellular // inferred from electronic annotation /// 0005634 // nucleus // inferred from direct assay /// 0005634 // nucleus // non-traceable author statement /// 0005634 // nucleus // inferred from electronic annotation /// 0005700 // polytene chromo…	0003682 // chromatin binding // inferred from mutant phenotype /// 0003702 // RNA polymerase II transcription factor activity // non-traceable author statement /// 0003735 // structural constituent of ribosome // inferred from electronic annotation /// 0005515 // protein binding // inferred from physical interaction /// 0005515 // protein binding // inferred from electronic annotation /// 0008195…	219.53	189.2	164.322	147.096	147.197	216.439	172.095	254.435	165.72	39.5655	51.3593	65.4073	674.009	28.5176	33.9761	160.635	15.7532	17.7932	11.9296	12.0753	173.469	30.9777	169.651	81.1191	170.654	281.762	43.6373	65.4512	0.251556	0.257218	0.255706	5	5	4	1
1622977_at	CG14635	---	CG14635	---	---	---	23.2644	34.5329	30.105	24.2635	32.0414	21.8319	23.7762	18.3187	25.2294	32.707	19.4844	36.5026	39.8287	52.8173	31.8216	31.2084	24.0381	29.8322	94.0023	56.4501	28.8414	4.90638	24.3726	5.33048	36.0909	12.1235	47.1062	29.0251	1.63328	1.93275	1.30521	5	0	0	2
1622979_a_at	CG7188	---	CG7188	0006915 // apoptosis // inferred from electronic annotation /// 0043066 // negative regulation of apoptosis // inferred from sequence or structural similarity /// 0043066 // negative regulation of apoptosis // inferred from electronic annotation	0016020 // membrane // inferred from electronic annotation /// 0016021 // integral to membrane // inferred from electronic annotation	---	908.07	810.6	864.363	930.614	718.377	872.985	549.712	1018.73	859.224	654.164	725.648	404.451	274.497	2550.2	303.53	691.4	166.04	1180.72	550.517	340.316	846.405	84.9845	790.963	187.204	851.666	966.24	585.798	388.195	0.692101	0.740613	0.687826	5	5	5	5
1622980_at	CG5519	Prp19	Prp19	0000398 // nuclear mRNA splicing, via spliceosome // inferred from sequence or structural similarity /// 0000398 // nuclear mRNA splicing, via spliceosome // traceable author statement /// 0000398 // nuclear mRNA splicing, via spliceosome // inferred by curator /// 0016567 // protein ubiquitination // inferred from electronic annotation	0000151 // ubiquitin ligase complex // inferred from electronic annotation /// 0005681 // spliceosomal complex // inferred from sequence or structural similarity /// 0005681 // spliceosomal complex // traceable author statement /// 0071011 // precatalytic spliceosome // inferred from direct assay /// 0071013 // catalytic step 2 spliceosome // inferred from direct assay	0004842 // ubiquitin-protein ligase activity // inferred from electronic annotation /// 0016874 // ligase activity // inferred from electronic annotation	167.555	186.144	203.283	150.208	224.088	111.452	72.4393	95.8777	63.643	77.5461	83.0292	58.6386	72.9941	62.9627	39.7786	64.8841	27.6315	41.8285	48.5957	28.5182	186.256	29.0276	84.1916	19.2627	63.4806	16.2646	42.2916	15.4515	0.227062	0.502326	0.666213	5	5	4	1
1622981_at	CG4380	ultraspiracle	usp	0006350 // transcription // inferred from electronic annotation /// 0006355 // regulation of transcription, DNA-dependent // inferred from electronic annotation /// 0007298 // border follicle cell migration // inferred from mutant phenotype /// 0007517 // muscle organ development // inferred from mutant phenotype /// 0007552 // metamorphosis // non-traceable author statement /// 0016322 // neuron…	0005634 // nucleus // inferred from direct assay /// 0005634 // nucleus // inferred from sequence or structural similarity /// 0005634 // nucleus // non-traceable author statement /// 0005634 // nucleus // inferred from electronic annotation /// 0005700 // polytene chromosome // non-traceable author statement /// 0008230 // ecdysone receptor holocomplex // traceable author statement /// 0030425 /…	0003677 // DNA binding // non-traceable author statement /// 0003677 // DNA binding // inferred from electronic annotation /// 0003700 // transcription factor activity // inferred from sequence or structural similarity /// 0003700 // transcription factor activity // inferred from electronic annotation /// 0003707 // steroid hormone receptor activity // inferred from electronic annotation /// 0004…	1186.16	1173.79	1348.01	1367.25	1425.38	2259.92	2246.36	2089.33	2684.56	2116.65	1974	1281.83	2592.16	3085.8	2378.53	1504.72	2049.4	2104.45	2078.28	2223.39	1300.12	113.398	2279.36	238.872	2262.46	679.134	1992.05	280.34	1.53221	0.873949	0.880478	5	5	5	5
1622982_at	CG7393	p38b	p38b	0000165 // MAPKKK cascade // inferred from direct assay /// 0000165 // MAPKKK cascade // non-traceable author statement /// 0006468 // protein amino acid phosphorylation // inferred from electronic annotation /// 0006468 // protein amino acid phosphorylation // non-traceable author statement /// 0006950 // response to stress // inferred from direct assay /// 0006952 // defense response // non-tra…	0005634 // nucleus // non-traceable author statement /// 0005634 // nucleus // inferred from electronic annotation	0000166 // nucleotide binding // inferred from electronic annotation /// 0004672 // protein kinase activity // inferred from electronic annotation /// 0004674 // protein serine/threonine kinase activity // inferred from direct assay /// 0004674 // protein serine/threonine kinase activity // non-traceable author statement /// 0004674 // protein serine/threonine kinase activity // inferred from ele…	324.036	291.71	284.295	290.226	239.618	350.548	465.756	407.273	335.439	250.437	293.18	99.4774	336.685	33.7872	44.9024	198.485	110.594	334.568	343.304	138.785	285.977	30.2134	361.891	80.7741	161.606	142.987	225.147	108.657	0.787292	0.622142	1.39318	5	5	2	3
1622983_a_at	CG4579	tulipano	Nup154	0006913 // nucleocytoplasmic transport // inferred from electronic annotation	0005634 // nucleus // inferred from direct assay /// 0005635 // nuclear envelope // inferred from direct assay /// 0005643 // nuclear pore // inferred from electronic annotation /// 0005643 // nuclear pore // inferred from sequence or structural similarity /// 0005643 // nuclear pore // non-traceable author statement	0005515 // protein binding // inferred from electronic annotation /// 0017056 // structural constituent of nuclear pore // inferred from electronic annotation	149.57	131.214	138.742	116.665	131.942	139.124	116.091	86.0971	143.086	111.936	118.717	76.5785	98.3865	35.3808	148.86	386.198	646.67	21.1802	41.3649	64.5931	133.627	12.0074	119.267	23.0528	95.5846	42.9156	232.001	275.926	1.73619	1.94523	2.42718	5	5	3	2
1622984_at	CG8905	mitochodnrial SOD	Sod2	0006801 // superoxide metabolic process // non-traceable author statement /// 0006801 // superoxide metabolic process // inferred from electronic annotation /// 0008340 // determination of adult lifespan // inferred from mutant phenotype /// 0008340 // determination of adult lifespan // traceable author statement /// 0019430 // removal of superoxide radicals // inferred from sequence or structura…	0005739 // mitochondrion // inferred from electronic annotation /// 0005759 // mitochondrial matrix // inferred from sequence or structural similarity /// 0005759 // mitochondrial matrix // non-traceable author statement /// 0005759 // mitochondrial matrix // inferred from electronic annotation	0004784 // superoxide dismutase activity // inferred from sequence or structural similarity /// 0004784 // superoxide dismutase activity // non-traceable author statement /// 0004784 // superoxide dismutase activity // inferred from electronic annotation /// 0016209 // antioxidant activity // non-traceable author statement /// 0016491 // oxidoreductase activity // inferred from electronic annotat…	1115.86	1072.61	1079.08	1171.17	886.569	875.045	877.505	1100.88	938.059	983.056	1192.3	703.867	1357.95	1150.78	887.187	1528.05	1075.16	1750.7	585.737	1222.72	1065.06	107.184	954.909	93.2117	1058.42	260.385	1232.47	446.943	1.15719	1.29067	1.16445	5	5	5	4
1622986_at	HDC12978	---	---	---	---	---	9.82921	11.9326	13.7084	10.3693	13.158	21.4805	21.2165	20.5037	18.335	27.6678	19.8186	27.2105	23.6167	45.7466	27.1019	24.5312	45.115	54.7845	38.1842	25.3405	11.7995	1.69077	21.8407	3.48395	28.6988	10.001	37.5911	12.9732	3.18582	1.72115	1.30985	1	4	1	1
1622989_at	CG5611	---	CG5611	0008152 // metabolic process // inferred from electronic annotation	---	0003824 // catalytic activity // inferred from electronic annotation /// 0005515 // protein binding // inferred from physical interaction /// 0008416 // delta5-delta2,4-dienoyl-CoA isomerase activity // inferred from sequence or structural similarity /// 0016853 // isomerase activity // inferred from electronic annotation	173.917	164.748	142.286	158.613	194.95	53.1904	40.8857	83.4768	39.679	63.9264	49.3736	41.5859	60.8994	68.7622	48.6036	141.108	49.3911	49.0981	121.866	45.1612	166.903	19.4628	56.2317	18.1676	53.8449	10.8402	81.3249	46.3242	0.487259	1.44625	1.51035	5	2	0	1
1622990_at	CG5381	---	CG5381	---	---	---	76.6982	89.2388	102.053	103.347	105.039	23.2363	18.8761	41.6122	51.5975	29.7733	454.359	29.3838	75.7579	51.195	75.4834	754.974	397.948	659.374	972.789	531.388	95.2751	12.1239	33.0191	13.4653	137.236	178.322	663.294	219.098	6.96189	20.0882	4.83325	5	2	3	5
1622991_s_at	CG14396	Ret oncogene	Ret	0006468 // protein amino acid phosphorylation // inferred from electronic annotation /// 0006468 // protein amino acid phosphorylation // inferred from sequence or structural similarity /// 0006468 // protein amino acid phosphorylation // non-traceable author statement /// 0007165 // signal transduction // inferred from sequence or structural similarity	0005886 // plasma membrane // inferred from sequence or structural similarity	0000166 // nucleotide binding // inferred from electronic annotation /// 0004672 // protein kinase activity // inferred from electronic annotation /// 0004713 // protein tyrosine kinase activity // non-traceable author statement /// 0004713 // protein tyrosine kinase activity // inferred from electronic annotation /// 0004714 // transmembrane receptor protein tyrosine kinase activity // inferred …	10.7893	10.062	6.96297	11.6179	7.85092	13.5592	21.909	14.9285	18.8683	27.2104	4.47311	3.82846	52.3764	5.11833	48.5486	6.71007	6.58388	3.11158	7.68425	7.07677	9.45661	1.97547	19.2951	5.51439	22.869	25.2298	6.23331	1.79667	0.659149	0.323052	0.272566	5	5	2	0
1622992_at	CG4965	twine	twe	0000087 // M phase of mitotic cell cycle // inferred from electronic annotation /// 0006470 // protein amino acid dephosphorylation // inferred from electronic annotation /// 0006470 // protein amino acid dephosphorylation // inferred from sequence or structural similarity /// 0006470 // protein amino acid dephosphorylation // non-traceable author statement /// 0007049 // cell cycle // inferred f…	0005622 // intracellular // inferred from electronic annotation	0004721 // phosphoprotein phosphatase activity // inferred from electronic annotation /// 0004725 // protein tyrosine phosphatase activity // inferred from electronic annotation /// 0004725 // protein tyrosine phosphatase activity // inferred from sequence or structural similarity /// 0004725 // protein tyrosine phosphatase activity // non-traceable author statement /// 0005515 // protein binding…	23.5714	21.058	24.9978	30.8347	27.2409	25.8856	58.9713	61.7524	49.0085	27.9116	5.21659	43.9796	16.7224	12.9624	8.06182	6.63516	8.6762	7.41177	6.81484	11.7064	25.5406	3.71432	44.7059	16.9474	17.3886	15.5102	8.24888	2.09156	0.322972	0.184514	0.474385	5	5	3	1
1622993_at	HDC07791	---	---	---	---	---	27.0016	27.6008	27.3449	26.2641	22.5221	49.3537	56.0965	47.9696	61.5252	52.6495	60.6604	67.3302	62.2334	199.666	83.1562	77.731	110.13	97.12	126.235	100.32	26.1467	2.08761	53.5189	5.4691	94.6092	59.3989	102.307	17.8085	3.91281	1.91161	1.08137	2	2	3	4
1622994_at	HDC09483	---	---	---	---	---	71.3399	55.5093	52.6435	61.9713	74.5666	93.1497	107.767	87.1183	125.646	139.804	93.7884	101.145	80.8974	144.995	99.1441	73.8991	126.653	123.734	206.117	153.641	63.2061	9.58587	110.697	22.0406	103.994	24.24	136.809	48.2666	2.16449	1.23589	1.31555	4	0	0	0
1622995_at	CG4326	mitochondrial ribosomal protein S17	mRpS17	0006412 // translation // inferred from sequence or structural similarity /// 0006412 // translation // inferred from electronic annotation /// 0006810 // transport // inferred from electronic annotation /// 0055085 // transmembrane transport // inferred from electronic annotation	0005622 // intracellular // inferred from electronic annotation /// 0005763 // mitochondrial small ribosomal subunit // inferred from sequence or structural similarity /// 0005840 // ribosome // inferred from electronic annotation /// 0016020 // membrane // inferred from electronic annotation	0003735 // structural constituent of ribosome // inferred from sequence or structural similarity /// 0003735 // structural constituent of ribosome // inferred from electronic annotation /// 0005488 // binding // inferred from electronic annotation /// 0005515 // protein binding // inferred from physical interaction	177.395	144.025	146.445	174.507	137.686	117.593	91.3713	146.786	99.2044	102.693	46.4652	167.496	126.567	302.17	77.1085	92.5761	94.7452	398.599	281.105	133.987	156.012	18.5093	111.53	21.8867	143.961	99.8264	200.203	135.088	1.28326	1.79506	1.39067	5	4	2	4
1622996_at	CG8085	tre oncogene-related protein	RN-tre	0032313 // regulation of Rab GTPase activity // inferred from electronic annotation	0005622 // intracellular // inferred from electronic annotation	0005097 // Rab GTPase activator activity // inferred from electronic annotation	520.107	453.767	475.224	529.897	408.559	481.714	663.351	736.926	642.269	400.05	78.5293	804.995	201.994	64.3384	264.204	226.32	286.662	258.737	266.594	105.097	477.511	49.7045	584.862	139.081	282.812	303.733	228.682	72.4246	0.478904	0.391002	0.8086	5	5	4	4
1622997_at	CG13141	CG13141	CG34367	0006355 // regulation of transcription, DNA-dependent // inferred from electronic annotation /// 0007275 // multicellular organismal development // inferred from electronic annotation /// 0045449 // regulation of transcription // inferred from electronic annotation	0005634 // nucleus // inferred from sequence or structural similarity /// 0005634 // nucleus // inferred from electronic annotation	0003677 // DNA binding // inferred from electronic annotation /// 0003700 // transcription factor activity // inferred from sequence or structural similarity /// 0003700 // transcription factor activity // inferred from electronic annotation /// 0030528 // transcription regulator activity // inferred from electronic annotation /// 0043565 // sequence-specific DNA binding // inferred from electron…	94.7941	124.52	125.297	134.415	102.088	21.7302	22.7045	30.0818	32.4649	28.1471	36.1783	33.3352	31.4155	48.6264	32.5868	29.9648	28.2728	21.4549	50.0999	26.6198	116.223	16.8902	27.0257	4.66096	36.4284	7.04112	31.2824	10.991	0.269159	1.15751	0.858737	5	0	0	0
1622998_a_at	CG15812	piefke	pfk	0006338 // chromatin remodeling // non-traceable author statement	0005634 // nucleus // inferred from direct assay /// 0005700 // polytene chromosome // inferred from direct assay	0003677 // DNA binding // inferred from electronic annotation /// 0003677 // DNA binding // non-traceable author statement /// 0005515 // protein binding // inferred from electronic annotation /// 0005515 // protein binding // inferred from physical interaction	161.372	163.529	157.485	127.953	154.289	476.693	458.191	326.696	384.885	355.145	133.846	163.838	112.996	89.5238	132.081	188.119	443.257	109.082	63.3893	224.353	152.926	14.4054	400.322	64.9645	126.457	27.5175	205.64	147.205	1.34471	0.513687	1.62617	5	5	5	4
1622999_at	CG1403	septin	38960	0000910 // cytokinesis // inferred from sequence or structural similarity /// 0000910 // cytokinesis // non-traceable author statement /// 0007049 // cell cycle // inferred from electronic annotation /// 0007349 // cellularization // traceable author statement /// 0043065 // positive regulation of apoptosis // inferred from direct assay /// 0051301 // cell division // inferred from electronic ann…	0005940 // septin ring // inferred from sequence or structural similarity /// 0031105 // septin complex // inferred from electronic annotation /// 0045172 // germline ring canal // non-traceable author statement	0000166 // nucleotide binding // inferred from electronic annotation /// 0003924 // GTPase activity // non-traceable author statement /// 0005515 // protein binding // inferred from physical interaction /// 0005515 // protein binding // inferred from electronic annotation /// 0005525 // GTP binding // inferred from sequence or structural similarity /// 0005525 // GTP binding // inferred from elec…	299.503	311.033	289.089	295.33	338.857	355.614	435.022	319.123	242.483	339.234	303.035	451.753	259.562	71.1846	833.242	339.896	51.3651	919.305	383.563	200.92	306.762	19.6471	338.295	69.2901	383.755	285.614	379.01	328.837	1.23552	1.12035	0.987634	5	5	4	4
1623000_at	CG33093	---	CG33093	0055114 // oxidation reduction // inferred from electronic annotation	---	0016491 // oxidoreductase activity // inferred from electronic annotation	18.5966	18.0671	18.2272	16.8865	21.5934	5.20501	5.26446	5.76944	5.18495	5.6356	6.0015	5.78084	5.79592	12.4143	9.83261	8.05042	7.90103	9.08486	7.9383	9.8112	18.6741	1.75302	5.41189	0.271075	7.96503	3.02551	8.55716	0.854599	0.458236	1.58118	1.07434	5	0	0	0
1623002_at	CG31404	---	CG31404	---	---	---	14.5367	15.0861	14.148	11.69	13.5449	16.5532	19.2511	16.5107	18.7351	19.4688	19.1848	22.0356	23.7134	51.2127	28.9518	14.4294	23.9434	21.8438	34.5562	29.6657	13.8011	1.3072	18.1038	1.45948	29.0197	12.9054	24.8877	7.67857	1.80331	1.37472	0.857614	4	1	0	0
1623004_a_at	CG18449	---	CG18449	---	---	---	90.9296	129.009	124.811	101.494	149.685	40.4904	24.9381	28.1308	26.1797	28.6896	22.9773	48.0118	67.8728	17.8655	20.3733	68.0749	771.708	91.3079	25.2473	34.0833	119.186	23.2902	29.6857	6.22463	35.4201	21.8009	198.084	321.76	1.66198	6.67272	5.59242	5	1	1	1
1623005_at	S.C3R001125	---	---	---	---	---	13.7978	18.2635	17.8529	13.7272	15.9617	12.7984	12.8768	13.3306	13.6012	13.4117	17.4425	23.3413	16.6194	37.1678	20.8233	19.9268	20.1578	17.034	44.2942	28.1987	15.9206	2.15302	13.2037	0.349478	23.0788	8.3239	25.9223	11.078	1.62822	1.96325	1.12321	4	0	0	0
1623006_at	CG4545	cocaine-sensitive serotonin transporter	SerT	0006810 // transport // inferred from electronic annotation /// 0006836 // neurotransmitter transport // inferred from electronic annotation /// 0006837 // serotonin transport // inferred from direct assay /// 0006911 // phagocytosis, engulfment // inferred from mutant phenotype /// 0015844 // monoamine transport // inferred from direct assay /// 0051610 // serotonin uptake // inferred from direc…	0005886 // plasma membrane // inferred from sequence or structural similarity /// 0005887 // integral to plasma membrane // inferred from electronic annotation /// 0005887 // integral to plasma membrane // non-traceable author statement /// 0016020 // membrane // inferred from electronic annotation /// 0016021 // integral to membrane // inferred from electronic annotation /// 0030424 // axon // i…	0005261 // cation channel activity // inferred from direct assay /// 0005328 // neurotransmitter:sodium symporter activity // inferred from electronic annotation /// 0008504 // monoamine transmembrane transporter activity // inferred from direct assay /// 0015222 // serotonin transmembrane transporter activity // inferred from direct assay /// 0015222 // serotonin transmembrane transporter activi…	255.612	233.958	293.003	224.566	208.715	139.744	118.033	78.0098	29.1766	89.0228	91.6815	211.779	1012.9	12.7902	15.1129	203.477	13.2855	6.46819	17.5015	12.1518	243.171	32.6201	90.7972	42.1347	268.852	423.734	50.5768	85.5644	0.207989	0.55703	0.188121	5	5	3	1
1623007_a_at	CG11940	---	---	0007165 // signal transduction // inferred from electronic annotation	---	0005515 // protein binding // inferred from physical interaction	390.47	359.597	375.291	327.047	458.002	102.394	88.9061	67.3697	52.8659	59.9937	113.517	41.2645	74.563	122.631	65.2495	100.41	80.6674	132.665	121.168	63.2404	382.081	48.5148	74.3058	20.7045	83.4451	34.0186	99.6302	28.4587	0.260757	1.34081	1.19396	5	2	0	0
1623008_at	CG5565	--- /// ---	CG5565 /// DsimCG5565	0008152 // metabolic process // inferred from electronic annotation	---	0003824 // catalytic activity // inferred from electronic annotation /// 0008967 // phosphoglycolate phosphatase activity // inferred from electronic annotation /// 0016787 // hydrolase activity // inferred from electronic annotation	7.67529	11.0673	11.1902	9.42857	8.75104	14.7523	18.1395	14.2235	21.6349	10.1515	13.1664	13.9087	12.2459	26.3949	18.1103	11.7938	14.4427	14.5404	14.2695	17.048	9.62249	1.51113	15.7804	4.33031	16.7652	5.83257	14.4189	1.86017	1.49845	0.913722	0.860045	3	4	0	0
1623009_at	CG4886	cyclophilin-33	cyp33	0000398 // nuclear mRNA splicing, via spliceosome // inferred by curator /// 0006457 // protein folding // inferred from electronic annotation /// 0006457 // protein folding // non-traceable author statement /// 0006911 // phagocytosis, engulfment // inferred from mutant phenotype	0005634 // nucleus // non-traceable author statement /// 0005634 // nucleus // inferred from electronic annotation /// 0071011 // precatalytic spliceosome // inferred from direct assay /// 0071013 // catalytic step 2 spliceosome // inferred from direct assay	0000166 // nucleotide binding // inferred from electronic annotation /// 0003676 // nucleic acid binding // inferred from electronic annotation /// 0003723 // RNA binding // inferred from electronic annotation /// 0003729 // mRNA binding // inferred from sequence or structural similarity /// 0003729 // mRNA binding // non-traceable author statement /// 0003755 // peptidyl-prolyl cis-trans isomera…	274.368	275.141	241.621	249.499	210.415	200.173	230.029	317.547	234.053	149.608	294.727	448.075	276.229	687.19	320.205	182.991	306.642	170.206	102.247	429.926	250.209	26.7542	226.282	61.1644	405.285	171.332	238.402	129.997	0.952814	1.05356	0.588234	5	5	5	2
1623011_at	CG13552	CG13552	CG34372	0007165 // signal transduction // inferred from electronic annotation /// 0007186 // G-protein coupled receptor protein signaling pathway // inferred from electronic annotation	0016020 // membrane // inferred from electronic annotation /// 0016021 // integral to membrane // inferred from electronic annotation	0004871 // signal transducer activity // inferred from electronic annotation /// 0004872 // receptor activity // inferred from electronic annotation /// 0004930 // G-protein coupled receptor activity // inferred from electronic annotation /// 0004965 // GABA-B receptor activity // inferred from electronic annotation	74.1734	75.7705	73.3641	63.1549	98.3105	85.3163	80.6382	102.281	60.3984	47.7355	142.699	51.2367	98.9614	56.705	69.3019	42.7442	58.0522	64.9285	45.4728	26.2249	76.9547	12.928	75.2738	21.4397	83.7808	37.7613	47.4845	14.9538	0.617046	0.630824	0.566771	5	4	1	1
1623012_at	CG14283	tom thumb	mRpL55	0006412 // translation // inferred from sequence or structural similarity /// 0007275 // multicellular organismal development // inferred from electronic annotation	0005634 // nucleus // non-traceable author statement /// 0005730 // nucleolus // non-traceable author statement /// 0005739 // mitochondrion // non-traceable author statement /// 0005739 // mitochondrion // inferred from electronic annotation /// 0005762 // mitochondrial large ribosomal subunit // inferred from sequence or structural similarity /// 0005840 // ribosome // inferred from electronic …	0003700 // transcription factor activity // non-traceable author statement /// 0003729 // mRNA binding // inferred from sequence or structural similarity /// 0003735 // structural constituent of ribosome // inferred from sequence or structural similarity	1250.72	1525.09	1737.2	1379.73	1388.49	527.054	445.693	486.609	483.375	322.879	307.101	293.089	444.75	116.27	369.589	613.531	1107.98	251.177	57.1342	198.328	1456.25	184.633	453.122	78.2961	306.16	121.922	445.63	423.319	0.306012	0.983465	1.45555	5	5	3	4
1623013_s_at	CG3907	---	CG3907	---	---	---	1505.11	1623.71	1582.88	1498.02	1496.01	1243.2	832.806	1113.41	920.279	569.085	1595.06	841.063	961.48	662.384	917.007	998.189	989.087	654.942	638.376	1118.13	1541.15	58.642	935.755	260.465	995.399	354.123	879.746	218.866	0.570838	0.940145	0.883812	5	5	5	5
1623014_at	CG18537	---	CG18537	---	---	0031177 // phosphopantetheine binding // inferred from electronic annotation	157.03	163.271	156.796	128.184	151.157	37.6838	27.9801	21.6722	14.2525	20.3327	14.4864	10.9848	24.3965	22.5448	18.231	14.6195	16.2296	18.9309	12.828	45.0934	151.288	13.6081	24.3843	8.89143	18.1287	5.54749	21.5403	13.3563	0.14238	0.883368	1.18819	5	3	1	2
1623015_at	CG7671	nucleoporin 43	CG7671	---	---	0005515 // protein binding // inferred from physical interaction	146.856	131.029	158.346	121.16	147.41	95.8679	199.79	213.188	116.563	266.534	106.875	68.4968	55.3524	256.908	214.566	84.0531	66.6312	71.9554	94.7774	179.599	140.96	14.7423	178.389	70.8357	140.44	90.2798	99.4032	46.1404	0.705186	0.557228	0.707801	5	5	4	2
1623017_at	CG7149	---	CG7149	0006911 // phagocytosis, engulfment // inferred from mutant phenotype /// 0008654 // phospholipid biosynthetic process // inferred from electronic annotation	0016020 // membrane // inferred from electronic annotation	0004142 // diacylglycerol cholinephosphotransferase activity // inferred from sequence or structural similarity /// 0004142 // diacylglycerol cholinephosphotransferase activity // inferred from electronic annotation /// 0016740 // transferase activity // inferred from electronic annotation /// 0016780 // phosphotransferase activity, for other substituted phosphate groups // inferred from electron…	300.099	295.475	338.481	439.128	279.819	271.095	412.072	292.54	1141.19	310.127	1431.93	611.761	1346.36	82.2614	314.195	313.254	63.2667	70.6339	1123.06	49.869	330.601	64.388	485.404	370.566	757.302	607.314	324.018	459.876	0.980088	0.667521	0.427858	5	5	4	3
1623018_at	CG12780	--- /// ---	CG12780 /// DsimCG12780	---	---	0051636 // Gram-negative bacterial cell surface binding // inferred from sequence or structural similarity	18.1948	20.5783	22.989	21.8376	18.5809	12.5998	36.2206	44.4412	25.1847	16.3234	42.6776	30.082	24.821	48.7182	16.451	17.7191	28.6146	25.1226	30.2268	91.8292	20.4361	2.05954	26.9539	13.359	32.5499	13.1243	38.7025	30.0864	1.89382	1.43587	1.18902	5	4	2	2
1623019_a_at	CG30171	PROJECTIN-like	Unc-89	0006468 // protein amino acid phosphorylation // inferred from electronic annotation /// 0035023 // regulation of Rho protein signal transduction // inferred from electronic annotation	0005622 // intracellular // inferred from electronic annotation	0004672 // protein kinase activity // inferred from electronic annotation /// 0004674 // protein serine/threonine kinase activity // inferred from electronic annotation /// 0005089 // Rho guanyl-nucleotide exchange factor activity // inferred from electronic annotation /// 0005524 // ATP binding // inferred from electronic annotation /// 0016740 // transferase activity // inferred from electronic…	20.097	16.7809	18.9814	19.4637	18.3427	18.8271	19.6102	19.1391	29.2104	17.543	836.336	32.2413	109.408	71.1582	63.1498	365.125	1212.99	2975.8	120.204	83.693	18.7332	1.2668	20.866	4.72727	222.459	344.267	951.563	1220.06	50.7956	45.6036	4.27748	1	0	3	4
1623020_at	CG31937	---	CG31937	0008152 // metabolic process // inferred from electronic annotation /// 0055114 // oxidation reduction // inferred from electronic annotation	---	0003824 // catalytic activity // inferred from electronic annotation /// 0005488 // binding // inferred from electronic annotation /// 0016491 // oxidoreductase activity // inferred from electronic annotation /// 0016616 // oxidoreductase activity, acting on the CH-OH group of donors, NAD or NADP as acceptor // inferred from sequence or structural similarity	80.1064	89.7989	80.1036	81.2611	81.2976	81.4897	67.9868	79.9788	99.0155	88.0861	109.113	116.394	379.805	107.459	165.023	222.533	118.799	831.805	1160.53	1706.78	82.5135	4.11477	83.3114	11.3873	175.559	116.598	808.089	661.517	9.79341	9.69962	4.60295	5	5	4	5
1623021_at	CG11981	20s proteasome	Prosbeta3	0006974 // response to DNA damage stimulus // inferred from mutant phenotype /// 0051603 // proteolysis involved in cellular protein catabolic process // inferred from electronic annotation	0000502 // proteasome complex // non-traceable author statement /// 0000502 // proteasome complex // inferred from electronic annotation /// 0005634 // nucleus // inferred from electronic annotation /// 0005737 // cytoplasm // inferred from electronic annotation /// 0005839 // proteasome core complex // inferred from sequence or structural similarity /// 0005839 // proteasome core complex // infe…	0004175 // endopeptidase activity // inferred from sequence or structural similarity /// 0004175 // endopeptidase activity // non-traceable author statement /// 0004175 // endopeptidase activity // inferred from electronic annotation /// 0004298 // threonine-type endopeptidase activity // inferred from electronic annotation /// 0005515 // protein binding // inferred from physical interaction /// …	692.816	692.498	678.844	615.107	661.924	346.101	442.595	361.22	491.25	581.532	568.306	741.738	304.156	1124.94	747.327	273.33	164.996	570.279	766.278	605.122	668.238	32.2793	444.54	96.9343	697.294	299.399	476.001	248.808	0.712323	1.07077	0.68264	5	5	5	3
1623023_at	CG1783	Slip1	Slip1	---	---	0005515 // protein binding // inferred from physical interaction /// 0005515 // protein binding // inferred from electronic annotation /// 0015459 // potassium channel regulator activity // inferred from direct assay	2464.38	2677.56	2570.04	2386.96	2482.99	922.533	1057.65	886.465	849.342	1047.89	1349.72	926.826	815.152	55.9417	603.781	200.484	1100.25	235.087	137.196	108.932	2516.39	111.162	952.774	94.9396	750.284	473.886	356.39	418.818	0.141628	0.374055	0.475007	5	5	4	4
1623029_at	CG31535	---	---	0006281 // DNA repair // inferred from genetic interaction /// 0006281 // DNA repair // inferred from electronic annotation /// 0006974 // response to DNA damage stimulus // inferred from electronic annotation /// 0007052 // mitotic spindle organization // inferred from mutant phenotype /// 0043687 // post-translational protein modification // inferred from electronic annotation /// 0051246 // re…	0005634 // nucleus // non-traceable author statement /// 0005634 // nucleus // inferred from electronic annotation	0000166 // nucleotide binding // inferred from electronic annotation /// 0004842 // ubiquitin-protein ligase activity // inferred from sequence or structural similarity /// 0004842 // ubiquitin-protein ligase activity // non-traceable author statement /// 0004842 // ubiquitin-protein ligase activity // inferred from electronic annotation /// 0005524 // ATP binding // inferred from electronic anno…	358.528	308.867	417.203	383.765	483.644	330.303	273.109	357.572	272.904	168.215	75.0863	42.1394	269.849	52.4125	27.9666	47.0259	29.8006	69.5985	15.8027	42.6091	390.401	65.4224	280.421	72.6995	93.4907	100.073	40.9674	20.1066	0.104936	0.146093	0.438197	5	5	4	1
1623032_at	CG2336	---	CG2336	0008152 // metabolic process // inferred from electronic annotation /// 0055114 // oxidation reduction // inferred from electronic annotation	---	0016491 // oxidoreductase activity // inferred from electronic annotation	54.6935	74.4858	74.0283	46.1168	64.0294	14.0836	26.0968	88.272	64.563	17.3455	9.07175	15.8634	14.0335	20.4369	15.653	16.9524	12.734	32.5648	22.9893	31.8318	62.6708	12.3299	42.0722	32.75	15.0117	4.08685	23.4145	8.8118	0.373611	0.556531	1.55975	5	2	0	0
1623036_a_at	CG10249	---	CG10249	---	---	---	836.714	671.742	669.831	770.501	606.961	830.414	782.131	825.41	1000.24	747.491	1088.49	1169.96	961.797	697.856	813.429	1296.13	875.833	1886.79	25.1714	815.299	711.15	91.3845	837.138	97.2735	946.308	193.561	979.846	684.084	1.37783	1.17047	1.03544	5	5	5	4
1623037_a_at	CG5594	kazachoc	kcc	0006810 // transport // inferred from sequence or structural similarity /// 0006810 // transport // inferred from electronic annotation /// 0006811 // ion transport // inferred from electronic annotation /// 0006814 // sodium ion transport // inferred from electronic annotation /// 0006821 // chloride transport // inferred from electronic annotation /// 0006865 // amino acid transport // inferred…	0016020 // membrane // inferred from electronic annotation /// 0016021 // integral to membrane // inferred from sequence or structural similarity /// 0016021 // integral to membrane // inferred from electronic annotation	0005215 // transporter activity // inferred from electronic annotation /// 0015171 // amino acid transmembrane transporter activity // inferred from sequence or structural similarity /// 0015377 // cation:chloride symporter activity // inferred from electronic annotation /// 0015379 // potassium:chloride symporter activity // inferred from sequence or structural similarity	6674.93	6588.53	5790.16	6737.04	5591.64	4332.24	4504.94	5544.84	4464.85	3935.46	4922.41	4388.7	4684.02	543.848	2619.5	3094.11	3473.51	3730.53	878.644	2691.83	6276.46	541.699	4556.47	596.629	3431.7	1851.06	2773.72	1129.81	0.441925	0.608745	0.808267	5	5	5	5
1623038_at	CG31448	---	---	---	---	---	95.6741	126.113	98.2616	105.82	103.544	115.679	47.1533	145.502	161.819	60.8363	32.5998	48.3971	31.0949	59.0358	26.9059	56.6765	20.5512	22.5156	46.0631	24.2654	105.883	12.0106	106.198	50.6763	39.6067	13.5796	34.0144	16.3345	0.321246	0.320292	0.858804	5	5	0	1
1623039_at	CG3409	---	CG3409	0055085 // transmembrane transport // inferred from electronic annotation	---	0008028 // monocarboxylic acid transmembrane transporter activity // inferred from sequence or structural similarity	575.628	589.379	622.08	723.606	651.038	925.449	892.211	1009.2	953.212	835.535	1046.46	495.441	780.659	453.156	729.692	1167.2	459.058	497.452	93.5127	340.29	632.346	58.8351	923.121	65.0901	701.081	239.891	511.503	399.037	0.808897	0.554102	0.729592	5	5	5	4
1623040_at	CG4449	---	CG4449	---	---	---	543.829	634.946	605.471	597.456	616.721	132.447	179.252	333.712	105.258	140.74	285.164	104.325	68.6788	33.893	284.608	15.7522	24.5717	17.5035	11.8942	71.0672	599.685	34.2485	178.282	90.8324	155.334	120.858	28.1578	24.4233	0.0469543	0.15794	0.181273	5	5	3	1
1623042_at	HDC06541	---	CG34187	---	---	---	738.791	712.723	624.72	616.622	724.247	856.801	417.664	630.528	534.376	639.025	194.014	918.818	582.86	398.217	191.719	93.0562	1410.58	552.878	157.991	176.817	683.421	58.0931	615.679	161.807	457.125	305.003	478.265	551.501	0.69981	0.776809	1.04624	5	5	2	2
1623043_s_at	CG7852	---	CG7852	---	---	---	1885.49	1680.99	1660.18	1807.62	1663.5	1992.46	2102.1	1961.98	1857.88	1922.55	1836.84	1667.3	2065.93	2830.03	1220.72	1719.52	2419.1	966.04	527.609	1691.75	1739.56	101.788	1967.39	90.5628	1924.16	593.535	1464.8	733.853	0.842055	0.74454	0.761267	5	5	5	5
1623045_at	CG5277	Intronic Protein 259	Ip259	0006412 // translation // inferred from electronic annotation /// 0006911 // phagocytosis, engulfment // inferred from mutant phenotype	0005840 // ribosome // inferred from electronic annotation	0003735 // structural constituent of ribosome // inferred from electronic annotation	3388.01	3483.15	3346.16	3347.77	2760.27	374.292	527.171	512.833	420.029	445.911	456.171	434.754	467.674	117.364	435.043	452.744	596.662	413.71	340.36	584.694	3265.07	287.624	456.047	63.9674	382.201	148.72	477.634	110.882	0.146286	1.04733	1.24969	5	5	5	4
1623047_at	GM05844	---	---	---	---	0005515 // protein binding // inferred from physical interaction	122.868	134.719	163.416	136.807	191.54	80.4538	155.816	93.9401	99.7105	83.7841	51.8552	51.8331	131.342	86.3832	98.1953	42.8425	79.4225	37.2188	204.617	107.916	149.87	27.6096	102.741	30.6579	83.9217	33.6021	94.4033	67.9754	0.629902	0.918849	1.1249	5	5	3	3
1623048_a_at	CG17336	GABA receptor beta subunit	Lcch3	0006810 // transport // inferred from electronic annotation /// 0006811 // ion transport // inferred from electronic annotation	0005886 // plasma membrane // inferred from direct assay /// 0005886 // plasma membrane // inferred from electronic annotation /// 0016020 // membrane // inferred from electronic annotation /// 0016021 // integral to membrane // inferred from electronic annotation /// 0016021 // integral to membrane // non-traceable author statement /// 0030054 // cell junction // inferred from electronic annotat…	0004890 // GABA-A receptor activity // inferred from direct assay /// 0004890 // GABA-A receptor activity // non-traceable author statement /// 0004890 // GABA-A receptor activity // inferred from electronic annotation /// 0005216 // ion channel activity // inferred from electronic annotation /// 0005230 // extracellular ligand-gated ion channel activity // inferred from electronic annotation ///…	1549.71	1495.97	1409.5	1587.82	1204.61	2247.56	2025.38	2117.5	2018.01	2032.36	1813.85	1523.44	1624.6	378.78	1176.03	1135.84	1690.07	139.396	19.6598	343.547	1449.52	152.403	2088.16	97.7821	1303.34	566.412	665.702	719.115	0.459257	0.318798	0.510767	5	5	5	5
1623053_a_at	CG5174	---	CG5174	---	---	---	1343.66	1353.08	1399.99	1237.6	1268.42	267.922	188.907	395.437	171.24	253.239	369.185	52.642	250.807	346.939	89.0146	568.947	1376.76	143.78	153.823	138.167	1320.55	66.1462	255.349	88.4252	221.718	145.318	476.296	535.797	0.36068	1.86528	2.14821	5	4	1	2
1623055_at	CG9254	---	CG9254	0055085 // transmembrane transport // inferred from electronic annotation	---	0005436 // sodium:phosphate symporter activity // inferred from sequence or structural similarity /// 0005515 // protein binding // inferred from physical interaction	230.616	194.412	221.956	207.827	218.973	324.749	251.116	189.343	595.094	530.773	177.144	283.99	129.116	342.496	189.435	464.652	58.2439	150.556	78.3178	54.7942	214.757	13.9914	378.215	176.774	224.436	86.6493	161.313	173.917	0.751142	0.426511	0.718746	5	5	4	1
1623056_at	S.C3R003670	---	---	---	---	---	406.937	514.996	435.47	435.689	434.05	178.17	451.016	342.38	215.178	233.27	203.776	138.293	113.239	469.398	447.493	119.728	142.529	115.323	134.315	185.875	445.428	40.7574	284.003	111.594	274.44	171.37	139.554	28.1166	0.313304	0.491384	0.508506	5	5	3	2
1623057_at	HDC02699	---	---	---	---	---	97.0387	84.5993	77.1204	85.1005	95.5226	217.119	113.157	167.516	210.702	72.2398	165.791	35.8409	35.5719	83.8809	124.012	57.1397	53.7229	39.1274	59.7798	48.6469	87.8763	8.31487	156.146	62.6729	89.0193	56.6333	51.6833	8.16023	0.588137	0.330993	0.580586	5	5	2	2
1623058_at	CG32676	---	CG32676	0009987 // cellular process // inferred from mutant phenotype	---	---	1668.84	1786.34	1996.43	1490.29	1782.93	891.698	1035.01	940.286	969.94	901.601	373.67	857.853	842.537	79.6647	629.622	293.879	361.935	218.572	970.438	177.069	1744.97	185.099	947.707	57.953	556.669	331.201	404.378	324.279	0.23174	0.426691	0.726425	5	5	5	5
1623061_at	CG10561	transcription unit 37C2	CG10561	---	0005737 // cytoplasm // inferred from sequence or structural similarity /// 0005737 // cytoplasm // non-traceable author statement /// 0005737 // cytoplasm // inferred from direct assay /// 0005737 // cytoplasm // inferred from electronic annotation	---	249.749	236.888	236.857	230.357	223.214	329.666	214.977	195.726	263.099	277.508	208.532	201.8	227.52	451.544	224.182	344.917	119.545	335.692	565.229	337.746	235.413	9.80004	256.195	53.0453	262.716	106.097	340.626	157.618	1.44693	1.32956	1.29656	5	5	4	4
1623062_at	CG13535	---	---	---	---	---	24.8572	26.2376	25.6892	22.6589	19.4517	49.9075	49.9562	61.4794	84.1099	78.7325	79.5269	38.5826	57.3729	50.9412	95.5697	34.9084	60.5183	55.5051	63.4541	65.8603	23.7789	2.77649	64.8371	15.9698	64.3987	22.8988	56.0492	12.4327	2.3571	0.864462	0.870348	3	5	3	0
1623063_at	CG12191	dpr20	dpr20	---	---	---	1746.83	1367.22	1435.59	1264.31	1852.42	1003.73	1344.93	1303.73	1004.12	1154.01	482.589	763.232	974.011	333.434	779.683	781.229	43.846	122.541	40.894	114.787	1533.27	253.432	1162.1	160.929	666.589	255.679	220.659	315.695	0.143914	0.189879	0.331027	5	5	5	3
1623066_at	CG10369	Inwardly rectifying potassium channel 3	Irk3	0006810 // transport // inferred from electronic annotation /// 0006811 // ion transport // inferred from electronic annotation /// 0006813 // potassium ion transport // inferred from sequence or structural similarity /// 0006813 // potassium ion transport // inferred from electronic annotation /// 0042391 // regulation of membrane potential // inferred from sequence or structural similarity	0016020 // membrane // inferred from electronic annotation /// 0016021 // integral to membrane // inferred from sequence or structural similarity /// 0016021 // integral to membrane // inferred from electronic annotation	0005216 // ion channel activity // inferred from electronic annotation /// 0005242 // inward rectifier potassium channel activity // inferred from sequence or structural similarity /// 0005242 // inward rectifier potassium channel activity // non-traceable author statement /// 0005242 // inward rectifier potassium channel activity // inferred from electronic annotation /// 0005244 // voltage-gate…	396.713	391.44	526.7	514.994	522.14	14.9425	17.8463	20.7848	18.3717	36.8027	27.1022	28.6432	31.9917	49.6873	28.4009	36.199	32.181	30.749	57.947	31.7696	470.397	69.8209	21.7496	8.66759	33.1651	9.41096	37.7691	11.4686	0.080292	1.73654	1.13882	5	0	0	0
1623069_s_at	CG17544	---	CG17544	0006631 // fatty acid metabolic process // inferred from electronic annotation /// 0006635 // fatty acid beta-oxidation // inferred from electronic annotation /// 0008152 // metabolic process // inferred from electronic annotation /// 0055114 // oxidation reduction // inferred from electronic annotation	0005777 // peroxisome // inferred from electronic annotation	0003995 // acyl-CoA dehydrogenase activity // inferred from electronic annotation /// 0003997 // acyl-CoA oxidase activity // inferred from electronic annotation /// 0016402 // pristanoyl-CoA oxidase activity // inferred from sequence or structural similarity /// 0016491 // oxidoreductase activity // inferred from electronic annotation /// 0016627 // oxidoreductase activity, acting on the CH-CH g…	674.871	478.607	626.471	631.329	636.306	474.289	700.889	557.31	745.775	761.983	435.659	680.845	1273.54	343.175	851.565	403.781	774.142	676.394	742.108	1013.2	609.517	75.6461	648.049	126.243	716.956	370.151	721.924	218.667	1.18442	1.114	1.00693	5	5	4	3
1623070_a_at	CG2822	Shaker cognate w	Shaw	0006810 // transport // inferred from electronic annotation /// 0006811 // ion transport // inferred from electronic annotation /// 0006813 // potassium ion transport // inferred from electronic annotation /// 0006813 // potassium ion transport // non-traceable author statement /// 0006813 // potassium ion transport // traceable author statement /// 0055085 // transmembrane transport // inferred …	0005886 // plasma membrane // inferred from sequence or structural similarity /// 0008076 // voltage-gated potassium channel complex // inferred from electronic annotation /// 0008076 // voltage-gated potassium channel complex // traceable author statement /// 0016020 // membrane // inferred from electronic annotation /// 0016021 // integral to membrane // non-traceable author statement /// 00160…	0005216 // ion channel activity // inferred from electronic annotation /// 0005244 // voltage-gated ion channel activity // inferred from electronic annotation /// 0005249 // voltage-gated potassium channel activity // inferred from electronic annotation /// 0005249 // voltage-gated potassium channel activity // non-traceable author statement /// 0005249 // voltage-gated potassium channel activit…	672.397	591.675	547.262	577.627	539.835	260.252	307.351	401.598	360.982	327.712	276.793	513.654	442.286	111.122	252.738	163.854	270.963	182.538	143.064	120.034	585.759	52.9111	331.579	53.518	319.319	160.058	176.091	57.9334	0.30062	0.531067	0.551458	5	5	4	5
1623073_s_at	CG6998	dynein	ctp	0007017 // microtubule-based process // inferred from electronic annotation /// 0007018 // microtubule-based movement // inferred from sequence or structural similarity /// 0007283 // spermatogenesis // inferred from mutant phenotype /// 0007290 // spermatid nucleus elongation // inferred from mutant phenotype /// 0007291 // sperm individualization // inferred from mutant phenotype /// 0007476 //…	0005737 // cytoplasm // inferred from direct assay /// 0005737 // cytoplasm // inferred from electronic annotation /// 0005856 // cytoskeleton // non-traceable author statement /// 0005868 // cytoplasmic dynein complex // inferred from sequence or structural similarity /// 0005868 // cytoplasmic dynein complex // non-traceable author statement /// 0005874 // microtubule // inferred from electroni…	0003774 // motor activity // inferred from electronic annotation /// 0003777 // microtubule motor activity // inferred from electronic annotation /// 0003777 // microtubule motor activity // non-traceable author statement /// 0005515 // protein binding // inferred from physical interaction /// 0042623 // ATPase activity, coupled // inferred from sequence or structural similarity /// 0042803 // pr…	9058.37	9160.42	9110.38	9525.02	9363.13	10629.9	10407.3	11470.5	9714.72	10067.7	10591.3	10487.3	9761.74	4877.29	8365.56	10251.2	9336.64	9567.09	7839.01	8897.17	9243.47	195.232	10458	663.729	8816.65	2374.65	9178.23	894.447	0.992942	0.877623	1.04101	5	5	5	5
1623074_at	S.C3L002031	---	---	---	---	---	43.9484	56.2484	44.5124	51.0198	53.1987	75.0592	92.9509	75.5683	109.813	113.888	132.259	140.65	134.035	276.457	142.823	96.5235	104.358	120.229	263.844	144.092	49.7855	5.40414	93.456	18.3283	165.245	62.3256	145.809	68.4415	2.92875	1.56019	0.882383	2	5	4	3
1623076_at	CG32803	---	CG32803	---	---	---	48.1927	41.807	40.2114	44.6359	34.4007	23.9115	38.1655	52.1362	31.1904	33.6838	32.4474	35.3212	42.4574	114.228	58.6294	37.7287	41.0139	35.2908	88.6539	52.3452	41.8495	5.15193	35.8175	10.4825	56.6166	33.7684	51.0065	22.0355	1.21881	1.42407	0.900911	5	2	2	1
1623077_at	Stencil:2L:8801620:8803811:GENSCAN	---	---	---	---	---	13.3831	11.7331	14.1976	15.2589	13.5099	13.7824	14.5368	15.8439	15.28	15.5181	16.2905	19.1892	17.717	39.1035	16.5465	15.0945	23.3574	18.3336	29.4203	20.9173	13.6165	1.28922	14.9922	0.830027	21.7693	9.75768	21.4246	5.421	1.57343	1.42905	0.984165	5	2	2	1
1623079_at	HDC20578	---	---	---	---	---	46.8152	58.3613	55.8544	53.1114	50.9396	46.121	62.0295	49.5452	65.4541	59.4277	33.9513	47.9212	72.1738	56.1944	58.074	63.6723	41.2581	39.2627	70.3138	45.4253	53.0164	4.45531	56.5155	8.2978	53.6629	14.0537	51.9865	14.0756	0.980574	0.919862	0.96876	5	5	3	3
1623080_at	CG18410	---	CG18410	---	---	---	194.971	69.1083	71.0318	79.404	65.6168	123.501	39.762	26.8993	21.4751	17.5053	68.6308	18.3952	8.28114	10.4215	634.654	17.8276	14.5676	20.4451	19.6371	47.2784	96.0263	55.5435	45.8285	44.2249	148.077	273.12	23.9512	13.2346	0.249423	0.522626	0.161748	5	4	2	2
1623081_at	CG3776	CG3776	CG3776	---	0005739 // mitochondrion // inferred from direct assay	0005515 // protein binding // inferred from direct assay	133.551	212.186	211.177	154.108	169.296	100.31	117.971	124.042	117.211	79.2248	135.005	58.1551	87.3243	136.495	45.9335	42.5299	71.691	95.4099	145.728	81.1584	176.064	34.9034	107.752	18.2238	92.5825	42.181	87.3035	37.9649	0.495863	0.810229	0.942981	5	4	1	2
1623083_at	CG1698	---	CG1698	0006810 // transport // inferred from electronic annotation /// 0006836 // neurotransmitter transport // inferred from sequence or structural similarity /// 0006836 // neurotransmitter transport // inferred from electronic annotation	0005887 // integral to plasma membrane // inferred from electronic annotation /// 0016020 // membrane // inferred from electronic annotation /// 0016021 // integral to membrane // inferred from electronic annotation	0005326 // neurotransmitter transporter activity // inferred from sequence or structural similarity /// 0005328 // neurotransmitter:sodium symporter activity // inferred from electronic annotation /// 0015293 // symporter activity // inferred from electronic annotation /// 0017032 // potassium:amino acid symporter activity // inferred from sequence or structural similarity	34.1477	50.3099	39.7824	37.0423	54.9122	15.3606	16.786	43.9199	55.7092	33.4154	24.9875	24.3227	74.9103	40.8805	24.1545	199.949	298.514	38.027	75.1166	118.196	43.2389	8.93394	33.0382	17.3865	37.8511	21.9012	145.96	104.435	3.37567	4.41792	3.85617	5	2	1	3
1623084_at	CG2621	Glycogen Synthase Kinase 3	sgg	0006355 // regulation of transcription, DNA-dependent // non-traceable author statement /// 0006468 // protein amino acid phosphorylation // inferred from direct assay /// 0006468 // protein amino acid phosphorylation // non-traceable author statement /// 0006468 // protein amino acid phosphorylation // inferred from electronic annotation /// 0007219 // Notch signaling pathway // traceable author…	---	0000166 // nucleotide binding // inferred from electronic annotation /// 0004672 // protein kinase activity // inferred from direct assay /// 0004672 // protein kinase activity // inferred from electronic annotation /// 0004674 // protein serine/threonine kinase activity // inferred from electronic annotation /// 0004674 // protein serine/threonine kinase activity // inferred from sequence or str…	6971.78	6586.19	6279.62	6565.09	5990.25	9867.63	9683.62	9592.06	10127.8	11309.1	9495.72	9898.99	9719.84	9337.49	9302.64	7614.84	7142.31	3639.03	5494.91	9078.12	6478.59	367.547	10116	697.639	9550.94	254.915	6593.84	2088.87	1.01779	0.65182	0.690387	5	5	5	5
1623085_at	CG12637	---	CG12637	---	---	---	28.6646	31.4667	24.9481	26.7127	32.4183	27.1645	22.6635	83.3082	22.8469	27.962	23.4106	21.6783	18.8744	37.835	27.074	22.6157	27.2723	36.1828	37.3663	27.6657	28.8421	3.13874	36.789	26.1175	25.7745	7.36757	30.2206	6.31788	1.04779	0.821456	1.1725	4	1	0	0
1623086_at	CG1119	germline transcription factor	Gnf1	0006260 // DNA replication // inferred from electronic annotation /// 0006260 // DNA replication // non-traceable author statement /// 0006350 // transcription // inferred from electronic annotation /// 0045449 // regulation of transcription // inferred from electronic annotation	0005622 // intracellular // inferred from electronic annotation /// 0005634 // nucleus // inferred from direct assay /// 0005634 // nucleus // non-traceable author statement /// 0005634 // nucleus // inferred from electronic annotation /// 0005663 // DNA replication factor C complex // inferred from electronic annotation /// 0005663 // DNA replication factor C complex // non-traceable author stat…	0000166 // nucleotide binding // inferred from electronic annotation /// 0003677 // DNA binding // inferred from direct assay /// 0003677 // DNA binding // non-traceable author statement /// 0003677 // DNA binding // inferred from electronic annotation /// 0003689 // DNA clamp loader activity // inferred from electronic annotation /// 0005515 // protein binding // inferred from physical interacti…	160.581	161.92	151.279	137.072	154.665	294.696	180.307	87.1232	259.658	163.379	130.143	165.944	39.1795	84.4661	85.5713	70.2278	51.3912	133.593	62.8285	40.6354	153.103	9.95495	197.033	82.0863	101.061	48.4773	71.7352	36.3631	0.468541	0.364078	0.709823	5	5	2	1
1623088_at	CG10855	---	CG10855	---	---	0005515 // protein binding // inferred from physical interaction	53.0212	57.1144	58.9874	44.0508	46.6787	26.8242	29.4394	17.2089	24.0322	23.3435	23.2799	24.1267	28.6175	28.6791	36.0787	28.286	29.2418	24.6596	66.7752	23.2041	51.9705	6.47155	24.1696	4.58175	28.1564	5.08101	34.4334	18.2507	0.662556	1.42465	1.22293	5	3	1	1
1623090_at	CG30390	---	Sgf29	---	---	---	214.484	266.318	178.331	157.531	168.073	102.489	88.9601	76.111	66.3405	117.771	129.949	42.0114	84.4657	206.001	118.537	75.9896	48.1317	135.636	213.225	69.5795	196.947	44.3105	90.3343	20.4964	116.193	60.7654	108.512	66.9325	0.550972	1.20123	0.9339	5	0	1	1
1623091_at	CG12644	---	CG12644	---	---	---	3080.53	3278.22	3440.7	2855.22	3454.9	224.578	252.242	169.623	198.906	227.911	205.113	453.324	297.407	281.341	190.678	171.924	242.009	161.628	243.655	158.164	3221.91	254.837	214.652	31.4755	285.573	104.615	195.476	43.5288	0.0606707	0.910664	0.684505	5	5	4	4
1623093_at	CG13188	---	CG13188	0006355 // regulation of transcription, DNA-dependent // inferred from electronic annotation	0005622 // intracellular // inferred from electronic annotation	---	36.0327	36.504	36.9143	39.7528	43.4723	57.092	61.0919	59.3741	54.6718	63.4627	84.4739	78.6393	79.3571	195.671	81.5728	91.9163	87.4379	89.3151	222.836	92.3344	38.5352	3.1174	59.1385	3.41722	103.943	51.3279	116.768	59.3272	3.03016	1.97448	1.12339	3	4	4	5
1623094_at	CG12843	tetraspanin 42E	Tsp42Ei	---	0016020 // membrane // inferred from electronic annotation /// 0016021 // integral to membrane // inferred from electronic annotation /// 0016021 // integral to membrane // inferred from sequence or structural similarity	---	10.6575	10.4487	10.5446	9.94521	10.5362	19.5684	19.1047	26.9061	24.6962	33.8253	10.5456	18.0033	15.1955	30.701	21.601	29.2258	16.7784	24.2296	49.6468	34.0341	10.4264	0.27906	24.8201	6.03543	19.2093	7.58953	30.7829	12.3279	2.95239	1.24024	1.6025	4	5	0	3
1623097_at	CG31920	---	CG31920	---	---	---	361.965	292.15	290.421	278.227	405.411	291.206	174.068	153.477	126.848	154.517	279.448	55.6885	140.472	28.2502	19.9773	29.2608	16.6012	27.1456	37.0936	129.089	325.635	55.4367	180.023	64.3814	104.767	108.675	47.838	46.006	0.146907	0.265733	0.456613	5	5	1	0
1623098_at	CG30323	---	CG30323	0006508 // proteolysis // inferred from electronic annotation	---	0003824 // catalytic activity // inferred from electronic annotation /// 0004252 // serine-type endopeptidase activity // inferred from electronic annotation	48.5958	47.1621	54.6134	55.1456	41.5764	24.6514	33.0501	36.2967	25.2077	33.7174	27.9689	30.6883	26.9376	54.3394	49.4063	41.7189	34.2502	90.0849	34.2517	28.4278	49.4187	5.63589	30.5847	5.30651	37.8681	12.9755	45.7467	25.2307	0.925697	1.49574	1.20805	5	2	1	1
1623099_at	HDC12020	---	---	---	---	---	82.1252	90.0289	81.486	74.2426	104.457	45.921	42.573	57.7802	54.0257	83.1551	41.8127	19.89	27.4015	54.3182	62.3809	49.5343	76.0682	33.9896	36.1493	51.226	86.468	11.5046	56.691	15.9996	41.1607	17.7877	49.3935	16.7899	0.571234	0.871275	1.20002	5	5	1	2
1623100_at	CG6582	Aac11	Aac11	0006915 // apoptosis // inferred from electronic annotation /// 0006916 // anti-apoptosis // inferred from sequence or structural similarity /// 0006916 // anti-apoptosis // inferred from mutant phenotype	0005634 // nucleus // inferred from electronic annotation /// 0005634 // nucleus // inferred from sequence or structural similarity	0005488 // binding // inferred from electronic annotation /// 0005515 // protein binding // inferred from physical interaction	4252.17	3798.99	4039.74	3684.78	3434	5497.17	5775.61	4944.87	2563.13	3374.03	2597.71	4746.19	2918.89	430.089	5079.3	3374.5	4575.59	3804.95	2215.92	627.212	3841.94	316.373	4430.96	1397.76	3154.44	1872.58	2919.63	1539.75	0.759938	0.658916	0.925564	5	5	4	5
1623101_at	CG7035	cap binding protein 80	Cbp80	0000398 // nuclear mRNA splicing, via spliceosome // inferred from sequence or structural similarity /// 0000398 // nuclear mRNA splicing, via spliceosome // inferred by curator /// 0006370 // mRNA capping // inferred from electronic annotation /// 0006397 // mRNA processing // inferred from electronic annotation /// 0008380 // RNA splicing // inferred from electronic annotation /// 0016070 // RN…	0005634 // nucleus // inferred from sequence or structural similarity /// 0005634 // nucleus // inferred from electronic annotation /// 0005846 // nuclear cap binding complex // inferred from sequence or structural similarity /// 0071011 // precatalytic spliceosome // inferred from direct assay /// 0071013 // catalytic step 2 spliceosome // inferred from direct assay	0000339 // RNA cap binding // inferred from sequence or structural similarity /// 0005488 // binding // inferred from electronic annotation /// 0005515 // protein binding // inferred from electronic annotation /// 0005515 // protein binding // inferred from physical interaction	106.575	112.05	104.23	120.79	102.74	269.602	313.701	221.437	314.499	277.654	204.871	191.085	253.492	34.9989	225.861	295.531	130.498	15.0113	149.437	363.874	109.277	7.34388	279.379	38.2991	182.061	85.5127	190.87	138.899	1.74667	0.683196	1.04838	5	5	4	4
1623102_at	CG2227	GIP-like	Gip	---	---	0005515 // protein binding // inferred from physical interaction /// 0008903 // hydroxypyruvate isomerase activity // inferred from electronic annotation /// 0016853 // isomerase activity // inferred from electronic annotation	27.8361	25.8826	26.5401	41.7327	28.786	28.4567	39.9164	15.0382	16.8931	31.0549	34.4881	27.2391	23.929	61.795	33.4494	56.1407	204.548	377.42	73.1503	73.3457	30.1555	6.56914	26.2718	10.3438	36.1801	14.9706	156.921	136.974	5.20373	5.97297	4.33722	5	2	0	2
1623103_at	CG14946	---	CG14946	0008152 // metabolic process // inferred from electronic annotation /// 0055114 // oxidation reduction // inferred from electronic annotation	---	0003824 // catalytic activity // inferred from electronic annotation /// 0005488 // binding // inferred from electronic annotation /// 0016491 // oxidoreductase activity // inferred from sequence or structural similarity /// 0016491 // oxidoreductase activity // inferred from electronic annotation	58.2718	59.5285	54.9346	67.6058	46.0833	51.8021	28.7202	49.4767	77.8453	22.4357	60.6869	108.292	66.6739	107.149	42.7461	63.0494	35.6796	95.3342	121.982	30.13	57.2848	7.80273	46.056	21.8731	77.1097	29.301	69.2351	39.2328	1.20861	1.50328	0.897878	5	1	1	0
1623104_at	CG32438	Smc5	Smc5	0000070 // mitotic sister chromatid segregation // non-traceable author statement /// 0007067 // mitosis // non-traceable author statement	0000796 // condensin complex // non-traceable author statement /// 0005634 // nucleus // inferred from sequence or structural similarity /// 0005694 // chromosome // inferred from electronic annotation	0005524 // ATP binding // inferred from electronic annotation	10.3159	10.1247	10.3171	9.83514	8.35947	7.25984	10.1722	7.44165	5.7883	7.90662	10.944	14.8015	6.92116	8.68291	6.62808	8.68615	9.64741	8.44159	9.82262	8.67733	9.79045	0.823835	7.71372	1.58656	9.59554	3.38053	9.05502	0.631494	0.924883	1.17388	0.94367	5	2	1	0
1623106_s_at	CG7583	C-terminal Binding Protein	CtBP	0000122 // negative regulation of transcription from RNA polymerase II promoter // traceable author statement /// 0001700 // embryonic development via the syncytial blastoderm // inferred from mutant phenotype /// 0006350 // transcription // inferred from electronic annotation /// 0008152 // metabolic process // inferred from electronic annotation /// 0016055 // Wnt receptor signaling pathway // …	0005634 // nucleus // inferred from direct assay /// 0005634 // nucleus // non-traceable author statement /// 0005634 // nucleus // inferred from electronic annotation	0003713 // transcription coactivator activity // inferred from direct assay /// 0003714 // transcription corepressor activity // inferred from mutant phenotype /// 0003714 // transcription corepressor activity // non-traceable author statement /// 0003714 // transcription corepressor activity // traceable author statement /// 0003824 // catalytic activity // inferred from electronic annotation //…	734.098	737.629	814.946	702.722	736.069	1100.54	940.511	853.807	721.205	776.504	751.738	981.252	740.257	861.236	673.708	711.692	908.601	993.004	1023.44	731.797	745.093	41.6317	878.513	149.081	801.638	120.868	873.707	145.135	1.17261	0.99453	1.0899	5	5	5	4
1623108_at	CG3183	geminin	geminin	0007307 // eggshell chorion gene amplification // traceable author statement /// 0008156 // negative regulation of DNA replication // inferred from direct assay /// 0008156 // negative regulation of DNA replication // inferred from mutant phenotype /// 0008156 // negative regulation of DNA replication // non-traceable author statement /// 0008156 // negative regulation of DNA replication // trace…	0005634 // nucleus // inferred from direct assay	0003677 // DNA binding // non-traceable author statement	329.167	403.75	344.147	315.789	367.5	274.758	356.171	240.94	194.609	279.424	180.267	169.11	227.796	187.634	355.464	122.854	271.604	142.851	254.009	89.386	352.07	34.6861	269.18	59.2913	224.054	76.7222	176.141	81.6256	0.5003	0.65436	0.786153	5	5	1	0
1623109_at	CG4593	---	CG4593	---	---	---	51.7461	51.3824	44.5898	46.5926	50.6447	153.832	106.92	156.539	181.639	139.272	180.901	429.698	30.7772	38.3416	96.6425	196.568	130.817	11.3946	67.0531	63.3949	48.9911	3.20806	147.64	27.3932	155.272	164.754	93.8455	71.3477	1.91556	0.635636	0.604394	5	5	3	2
1623110_s_at	S.C2R000892	---	---	---	---	---	121.005	116.167	119.385	131.847	161.292	195.212	294.513	195.489	226.51	119.096	256.95	128.905	136.061	177.305	141.695	61.7152	226.23	1836.77	136.944	1382.18	129.939	18.4902	206.164	63.3133	168.183	53.0072	728.767	821.944	5.60852	3.53489	4.33317	5	5	3	3
1623114_at	HDC13417	---	---	---	---	---	23.784	31.8634	28.2063	32.0578	26.063	39.5305	42.5545	40.8663	38.0545	47.9014	54.0808	48.9087	55.2019	114.641	66.0651	45.1474	62.9132	64.4479	102.591	48.6203	28.3949	3.61183	41.7814	3.80284	67.7794	26.9298	64.7439	22.8025	2.28013	1.54959	0.955215	1	4	4	0
1623116_at	HDC19639	---	---	---	---	---	29.9715	31.8293	32.9216	30.8306	32.8589	11.4247	12.6086	10.6119	14.3882	15.2551	10.5288	183	11.4065	20.3996	15.3356	12.5141	15.878	15.4392	23.6948	16.0334	31.6824	1.28395	12.8577	1.95252	48.134	75.4929	16.7119	4.15804	0.527483	1.29976	0.347196	5	3	1	0
1623119_at	CG12240	--- /// DnaJ-like-60	CG42568 /// DnaJ-60	0006457 // protein folding // inferred from sequence or structural similarity /// 0007275 // multicellular organismal development // inferred from electronic annotation /// 0007283 // spermatogenesis // inferred from expression pattern /// 0007283 // spermatogenesis // non-traceable author statement /// 0007283 // spermatogenesis // inferred from electronic annotation /// 0030154 // cell differen…	0016020 // membrane // not recorded /// 0016020 // membrane // inferred from electronic annotation /// 0016021 // integral to membrane // inferred from electronic annotation	0031072 // heat shock protein binding // inferred from electronic annotation /// 0051082 // unfolded protein binding // inferred from sequence or structural similarity	501.519	437.942	418.677	410.273	406.18	405.865	385.852	602.246	424.269	288.317	150.081	485.151	230.516	154.139	131.556	247.467	84.2847	180.404	94.2864	253.329	434.918	39.185	421.31	113.94	230.288	147.424	171.954	80.7987	0.395371	0.408142	0.746691	5	5	2	2
1623121_at	CG5521	---	CG5521	0051056 // regulation of small GTPase mediated signal transduction // inferred from electronic annotation	0005622 // intracellular // inferred from electronic annotation	0005096 // GTPase activator activity // inferred from electronic annotation	96.3875	110.399	100.789	123.137	100.417	94.837	90.061	149.461	93.9549	113.152	108.001	148.324	125.959	293.095	99.6162	246.844	140.201	70.7725	93.9536	87.7217	106.226	10.7643	108.293	24.6852	154.999	79.4266	127.899	71.2903	1.20403	1.18104	0.825156	5	5	4	3
1623122_at	CG17294	---	CG17294	0008152 // metabolic process // inferred from electronic annotation	---	0003869 // 4-nitrophenylphosphatase activity // inferred from sequence or structural similarity /// 0003869 // 4-nitrophenylphosphatase activity // inferred from electronic annotation /// 0005515 // protein binding // inferred from physical interaction /// 0016787 // hydrolase activity // inferred from electronic annotation	158.416	194.447	201.547	208.126	161.717	175.988	147.759	146.053	123.112	139.647	60.7243	53.0947	43.7254	40.3139	63.0778	21.2434	77.3645	34.7416	26.284	48.0526	184.85	23.1656	146.512	19.1396	52.1872	10.0609	41.5372	22.454	0.224707	0.283508	0.795927	5	5	2	1
1623123_at	S.C3R003705	---	---	---	---	---	344.878	342.787	355.058	263.453	351.833	93.9218	63.3332	93.6974	70.8768	69.6778	47.9564	38.9597	34.3533	81.3319	68.2431	61.9071	50.5549	48.5291	49.3716	60.4569	331.602	38.4226	78.3014	14.4445	54.1689	19.9905	54.1639	6.46725	0.16334	0.691736	0.999909	5	5	1	1
1623124_at	CG7376	---	CG7376	---	---	0003676 // nucleic acid binding // inferred from electronic annotation /// 0003677 // DNA binding // inferred from electronic annotation /// 0004386 // helicase activity // inferred from electronic annotation /// 0005515 // protein binding // inferred from electronic annotation /// 0005524 // ATP binding // inferred from electronic annotation /// 0008270 // zinc ion binding // inferred from elect…	136.524	133.331	100.994	118.47	105.621	78.2357	49.8004	35.6871	62.6305	57.428	15.6028	27.1827	45.081	48.048	528.202	18.6931	54.3839	177.971	31.6753	14.4366	118.988	15.9371	56.7563	15.7211	132.823	221.422	59.432	68.0657	0.499479	1.04714	0.447452	5	5	2	1
1623125_at	CG4459	---	CG4459	0055085 // transmembrane transport // inferred from electronic annotation	---	0008513 // secondary active organic cation transmembrane transporter activity // inferred from sequence or structural similarity	33.1082	30.6155	27.6665	29.2417	24.4991	21.5225	20.3125	17.7588	20.7256	21.7691	22.4269	30.7953	23.8399	51.6975	25.3775	18.0724	25.6896	26.1676	43.5527	42.5724	29.0262	3.22407	20.4177	1.59866	30.8274	12.0898	31.211	11.291	1.07527	1.52862	1.01244	5	0	1	0
1623128_at	CG13455	---	CG13455	---	---	---	12.1365	9.39079	11.3307	12.3834	16.9501	9.51054	13.0535	10.314	11.3706	12.1271	14.9547	17.3839	12.6965	19.8552	11.2365	13.3811	14.7883	9.84625	12.6649	15.364	12.4383	2.7823	11.2752	1.40848	15.2254	3.48116	13.2089	2.16632	1.06195	1.1715	0.867558	4	0	1	0
1623129_at	HDC08399	---	---	---	---	---	36.5006	33.2725	40.1489	45.3563	31.3874	50.7734	45.1334	50.1834	48.1825	57.0494	54.9407	61.6818	47.3072	123.744	62.1778	109.11	134.962	247.054	84.4861	74.0999	37.3331	5.58644	50.2644	4.38645	69.9703	30.6616	129.942	69.5682	3.48061	2.58517	1.85711	4	5	2	3
1623133_a_at	CG10508	---	CG10508	---	---	0005515 // protein binding // inferred from electronic annotation /// 0005515 // protein binding // inferred from physical interaction	3127.16	2851.94	2486.55	2839.44	2681.5	4074.34	4174.09	4565.3	3734.28	3881.95	3623.84	3594.85	3017.72	2175.52	3251.41	2484.82	2437.67	3133.85	226.79	1720.35	2797.32	236.403	4085.99	317.398	3132.67	591.25	2000.7	1110.71	0.71522	0.489648	0.638656	5	5	5	5
1623137_s_at	CT36309	dpr8	dpr8	---	---	---	1119.27	1333.22	1327.26	1176.45	1273.92	1382.63	1214.45	1344.93	819.942	895.057	1254.6	1116.88	1103.26	210.009	1171.19	1591.04	1314.36	304.877	44.4582	430.368	1246.02	94.7203	1131.4	259.072	971.188	429.647	737.021	675.111	0.591499	0.651423	0.758886	5	5	4	4
1623138_at	CG17509	CG17509	pds5	0007059 // chromosome segregation // inferred from mutant phenotype /// 0007062 // sister chromatid cohesion // inferred from direct assay /// 0007062 // sister chromatid cohesion // inferred from mutant phenotype /// 0030717 // karyosome formation // inferred from mutant phenotype	0005634 // nucleus // inferred from direct assay /// 0008278 // cohesin complex // inferred from direct assay	0005488 // binding // inferred from electronic annotation	256.384	254.768	277.708	234.257	261.055	442.819	574.167	500.361	603.822	515.144	350.142	316.251	335.863	514.837	178.631	273.848	205.354	236.848	82.9938	639.903	256.834	15.5542	527.263	63.3691	339.145	119.675	287.789	209.47	1.12053	0.545818	0.848574	5	5	5	5
1623139_at	CG3093	deep orange	dor	0006622 // protein targeting to lysosome // inferred from mutant phenotype /// 0006726 // eye pigment biosynthetic process // traceable author statement /// 0006727 // ommochrome biosynthetic process // inferred from mutant phenotype /// 0006728 // pteridine biosynthetic process // inferred from mutant phenotype /// 0006810 // transport // inferred from electronic annotation /// 0007032 // endoso…	0005764 // lysosome // inferred from direct assay /// 0005764 // lysosome // inferred from electronic annotation /// 0005765 // lysosomal membrane // inferred from electronic annotation /// 0005768 // endosome // inferred from electronic annotation /// 0016020 // membrane // inferred from electronic annotation /// 0031902 // late endosome membrane // inferred from electronic annotation /// 004520…	0005488 // binding // inferred from electronic annotation /// 0005515 // protein binding // inferred from physical interaction /// 0005515 // protein binding // inferred from electronic annotation /// 0008270 // zinc ion binding // inferred from electronic annotation /// 0046872 // metal ion binding // inferred from electronic annotation	150.559	162.249	192.638	163.617	182.133	65.2142	81.3145	74.7472	180.982	56.6126	65.4519	66.5338	96.0839	64.6652	85.9962	43.5123	70.1515	76.0262	128.078	35.8904	170.239	16.8686	91.7741	50.7423	75.7462	14.4249	70.7316	36.3033	0.415483	0.770714	0.933798	5	4	1	0
1623143_s_at	S.C2R002262	---	---	---	---	---	70.9156	78.2224	67.6685	49.0618	63.5082	19.7609	30.3412	62.8656	31.9582	37.2692	33.2097	24.8159	45.2891	70.3786	38.3285	32.7678	30.2089	37.012	38.9551	24.8513	65.8753	10.8324	36.439	16.0816	42.4044	17.3305	32.759	5.60168	0.497288	0.89901	0.772539	4	1	1	0
1623144_at	CG2125	Cubitus interruptus	ci	0000122 // negative regulation of transcription from RNA polymerase II promoter // traceable author statement /// 0006355 // regulation of transcription, DNA-dependent // non-traceable author statement /// 0007224 // smoothened signaling pathway // inferred from expression pattern /// 0007224 // smoothened signaling pathway // inferred from mutant phenotype /// 0007224 // smoothened signaling pat…	0005622 // intracellular // inferred from electronic annotation /// 0005634 // nucleus // inferred from direct assay /// 0005634 // nucleus // non-traceable author statement /// 0005634 // nucleus // inferred from electronic annotation /// 0005737 // cytoplasm // inferred from direct assay /// 0016020 // membrane // inferred from direct assay /// 0035301 // Hedgehog signaling complex // inferred …	0003676 // nucleic acid binding // inferred from electronic annotation /// 0003677 // DNA binding // inferred from electronic annotation /// 0003677 // DNA binding // non-traceable author statement /// 0003700 // transcription factor activity // traceable author statement /// 0003704 // specific RNA polymerase II transcription factor activity // non-traceable author statement /// 0005515 // prote…	98.9422	83.8006	102.196	91.9821	96.8314	123.23	188.855	101.791	144.834	55.4715	408.521	101.159	557.214	37.9474	279.755	1288.09	743.012	2152.42	320.948	1863.78	94.7505	7.1572	122.836	49.5567	276.919	214.413	1273.65	759.921	13.4421	10.3687	4.59935	5	5	4	5
1623145_s_at	CG32009	---	---	0007165 // signal transduction // inferred from electronic annotation /// 0007275 // multicellular organismal development // inferred from electronic annotation /// 0007399 // nervous system development // inferred from electronic annotation /// 0007411 // axon guidance // inferred from direct assay /// 0007411 // axon guidance // inferred from genetic interaction /// 0007411 // axon guidance // …	0005622 // intracellular // inferred from electronic annotation /// 0016020 // membrane // inferred from electronic annotation /// 0016021 // integral to membrane // inferred from electronic annotation	0004872 // receptor activity // inferred from electronic annotation /// 0005515 // protein binding // inferred from physical interaction /// 0017154 // semaphorin receptor activity // inferred from sequence or structural similarity	190.024	159.402	144.825	169.512	170.168	346.109	254.971	255.785	300.099	360.146	114.744	335.872	65.4871	339.163	131.572	59.4291	150.883	62.8682	109.638	172.564	166.786	16.5507	303.422	49.1622	197.368	130.228	111.076	50.8892	0.66598	0.366079	0.56279	5	5	4	2
1623147_at	CG31855	---	CG31855	---	---	---	418.235	489.457	468.409	429.181	478.746	214.43	268.095	434.361	468.119	427.486	364.377	53.5561	142.554	75.2108	57.1404	86.1082	56.7481	122.993	82.2832	53.1072	456.806	31.3568	362.498	113.335	138.568	131.222	80.2479	28.0823	0.175672	0.221375	0.579125	5	5	2	0
1623148_at	CG12990	---	CG12990	---	---	0008415 // acyltransferase activity // inferred from electronic annotation /// 0016740 // transferase activity // inferred from electronic annotation /// 0016747 // transferase activity, transferring acyl groups other than amino-acyl groups // inferred from electronic annotation	15.6784	10.9425	14.5317	12.2648	14.2538	14.9245	19.4503	14.8911	19.5245	29.1153	15.3882	9.18368	13.431	26.4799	18.0624	15.0728	14.2482	12.4871	15.0288	13.1211	13.5343	1.89989	19.5811	5.80089	16.509	6.44635	13.9916	1.15453	1.03379	0.714543	0.84751	4	5	1	0
1623149_at	CG12036	---	CG33233	0006810 // transport // inferred from electronic annotation /// 0055085 // transmembrane transport // inferred from electronic annotation	0016020 // membrane // inferred from electronic annotation /// 0016021 // integral to membrane // inferred from electronic annotation	0005215 // transporter activity // inferred from electronic annotation	579.155	574.119	370.52	420.38	391.188	1570.78	1616.48	2036.82	1471.83	1847.32	1361.65	1736.34	502.3	512.966	1143.7	746.391	200.871	315.401	875.305	32.4579	467.073	101.591	1708.65	229.41	1051.39	539.754	434.085	361.244	0.929374	0.254052	0.412868	5	5	5	4
1623150_at	CG4918	Temporal-protein-1	RpLP2	0006412 // translation // inferred from sequence or structural similarity /// 0006412 // translation // non-traceable author statement /// 0006414 // translational elongation // inferred from electronic annotation /// 0006414 // translational elongation // non-traceable author statement	0005622 // intracellular // inferred from electronic annotation /// 0005840 // ribosome // inferred from electronic annotation /// 0022625 // cytosolic large ribosomal subunit // non-traceable author statement /// 0022626 // cytosolic ribosome // inferred from sequence or structural similarity /// 0022626 // cytosolic ribosome // non-traceable author statement /// 0030529 // ribonucleoprotein com…	0003735 // structural constituent of ribosome // inferred from sequence or structural similarity /// 0003735 // structural constituent of ribosome // non-traceable author statement /// 0003735 // structural constituent of ribosome // inferred from electronic annotation /// 0005515 // protein binding // inferred from physical interaction	2041.83	2234.06	2277.84	2309.93	2155.27	172.287	175.454	174.305	156.763	181.215	266.578	196.861	228.375	349.115	258.651	248.602	232.165	202.519	421.357	740.615	2203.79	107.531	172.005	9.14324	259.916	56.9499	369.051	224.596	0.167463	2.14559	1.41989	5	5	5	5
1623152_at	CG12621	beat-IIIa	beat-IIIa	---	0005576 // extracellular region // non-traceable author statement	0005515 // protein binding // inferred from physical interaction	184.295	197.283	188.407	174.897	202.502	99.2418	129.464	130.189	68.4116	102.565	148.993	86.3077	105.986	130.907	72.3892	59.528	37.3526	64.1634	34.1668	21.9822	189.477	10.8529	105.974	25.5244	108.917	31.3995	43.4386	17.8309	0.229256	0.409899	0.398825	5	5	3	1
1623154_a_at	CG1271	---	CG1271	0005975 // carbohydrate metabolic process // inferred from electronic annotation /// 0006072 // glycerol-3-phosphate metabolic process // inferred from electronic annotation	---	0004370 // glycerol kinase activity // inferred from sequence or structural similarity /// 0004370 // glycerol kinase activity // inferred from electronic annotation /// 0005515 // protein binding // inferred from physical interaction /// 0016301 // kinase activity // inferred from electronic annotation /// 0016740 // transferase activity // inferred from electronic annotation /// 0016773 // phos…	100.278	98.6702	120.698	99.5774	100.278	56.5393	91.4672	55.3529	64.4907	101.9	74.555	50.6213	67.7308	113.955	69.7973	100.236	67.2634	98.4322	113.918	88.2031	103.9	9.41329	73.95	21.3688	75.3319	23.4062	93.6107	17.3419	0.900965	1.26586	1.24264	5	4	0	0
1623155_at	S.C3L002668	---	CG33284	---	---	---	143.632	158.649	165.466	149.606	165.566	143.674	183.902	158.068	187.089	125.533	250.243	190.74	332.028	387.982	222.845	143.271	154.481	149.59	359.266	150.538	156.584	9.75013	159.653	26.2811	276.768	81.2931	191.429	93.9095	1.22254	1.19903	0.69166	5	5	4	4
1623156_at	HDC18746	---	---	---	---	---	97.5034	86.2491	84.7675	89.6962	96.8951	121.844	99.6962	99.8152	115.167	116.793	89.094	78.4007	160.873	165.36	148.731	121.44	94.4947	89.1344	159.638	86.6273	91.0223	5.91944	110.663	10.2569	128.492	41.4691	110.267	30.8889	1.21143	0.99642	0.858162	5	0	2	0
1623157_at	HDC15098	---	---	---	---	---	285.048	330.778	365.031	278.988	354.759	582.759	511.465	525.819	700.177	472.136	369.021	917.727	468.768	880.944	431.465	123.096	255.32	674.13	1293.21	237.586	322.921	39.4118	558.471	88.6001	613.585	263.597	516.669	481.899	1.59999	0.92515	0.84205	5	5	5	2
1623158_s_at	Transposon.85	rhomboid-4	rho-4	0006281 // DNA repair // inferred from electronic annotation /// 0007165 // signal transduction // inferred from electronic annotation	0005886 // plasma membrane // non-traceable author statement /// 0016021 // integral to membrane // inferred from electronic annotation /// 0016021 // integral to membrane // non-traceable author statement	0003677 // DNA binding // inferred from electronic annotation /// 0004252 // serine-type endopeptidase activity // inferred from electronic annotation /// 0005509 // calcium ion binding // inferred from electronic annotation /// 0008236 // serine-type peptidase activity // non-traceable author statement /// 0016787 // hydrolase activity // inferred from electronic annotation	320.98	264.706	275.826	253.795	268.22	983.222	560.967	552.176	887.922	624.463	542.452	741.387	1110.87	68.5673	1017.36	163.412	63.673	234.317	416.551	1821.65	276.705	25.9898	721.75	200.032	696.128	416.744	539.921	728.014	1.95125	0.748072	0.775605	5	5	4	5
1623159_at	Transposon.91	---	---	---	---	---	7.16916	6.75842	6.85813	6.77686	6.43804	7.60631	8.14123	11.9289	9.31736	7.97183	6.5436	11.549	7.45269	7.21387	11.7386	5.97748	5.97082	11.8318	8.81426	8.90788	6.80012	0.261218	8.99312	1.76181	8.89956	2.52812	8.30046	2.44576	1.22063	0.922978	0.932681	4	5	1	1
1623160_at	CG4859	Matrix metalloproteinase 1	Mmp1	0002168 // instar larval development // inferred from mutant phenotype /// 0006508 // proteolysis // inferred from electronic annotation /// 0007155 // cell adhesion // inferred from genetic interaction /// 0007424 // open tracheal system development // inferred from mutant phenotype /// 0007561 // imaginal disc eversion // inferred from mutant phenotype /// 0008152 // metabolic process // inferr…	0030425 // dendrite // inferred from mutant phenotype /// 0031012 // extracellular matrix // inferred from electronic annotation	0004222 // metalloendopeptidase activity // inferred from sequence or structural similarity /// 0004222 // metalloendopeptidase activity // non-traceable author statement /// 0004222 // metalloendopeptidase activity // traceable author statement /// 0004222 // metalloendopeptidase activity // inferred from electronic annotation /// 0005509 // calcium ion binding // inferred from electronic annota…	261.393	34.339	48.2616	39.9381	47.4335	39.3051	79.3577	31.5619	232.078	74.8401	133.306	11.5399	10.9283	17.7947	13.8724	43.664	10.8542	118.788	31.147	113.346	86.2731	98.0618	91.4285	81.4003	37.4882	53.6314	63.5597	49.3788	0.736727	0.695185	1.69546	5	5	1	3
1623161_at	CG15777	CG17758	CG42265	---	---	---	307.573	387.233	353.337	321.471	330.548	325.543	156.714	406.143	188.003	324.825	172.403	253.49	202.526	137.293	317.148	219.89	189.781	258.67	126.225	212.134	340.032	31.197	280.245	104.473	216.572	70.5546	201.34	48.7934	0.592119	0.718441	0.929666	5	5	4	4
1623163_at	CG15354	---	CG33543	0007155 // cell adhesion // inferred from sequence or structural similarity	0016020 // membrane // inferred from sequence or structural similarity	---	339.591	306.187	267.371	281.886	267.641	875.945	401.993	482.507	470.709	486.773	373.5	940.885	528.41	21.2616	25.892	115.472	21.0393	8.09828	22.571	38.738	292.535	30.688	543.585	188.931	377.99	384.293	41.1837	42.9291	0.140782	0.0757632	0.108955	5	5	4	3
1623164_a_at	CG8127	Ecdysone-induced protein 75B	Eip75B	0006350 // transcription // inferred from electronic annotation /// 0006355 // regulation of transcription, DNA-dependent // inferred from electronic annotation /// 0006355 // regulation of transcription, DNA-dependent // non-traceable author statement /// 0007275 // multicellular organismal development // inferred from electronic annotation /// 0007553 // regulation of ecdysteroid metabolic proc…	0005634 // nucleus // inferred from sequence or structural similarity /// 0005634 // nucleus // non-traceable author statement /// 0005634 // nucleus // inferred from electronic annotation	0003677 // DNA binding // inferred from electronic annotation /// 0003700 // transcription factor activity // inferred from electronic annotation /// 0003704 // specific RNA polymerase II transcription factor activity // inferred from sequence or structural similarity /// 0003707 // steroid hormone receptor activity // inferred from electronic annotation /// 0004872 // receptor activity // inferr…	962.278	791.017	818.3	754.309	1033.46	263.711	198.838	195.1	241.349	157.328	233.398	228.916	385.49	200.777	193.982	554.147	489.133	382.963	583.353	167.362	871.873	119.909	211.265	41.7748	248.513	78.4657	435.392	168.428	0.499375	2.06088	1.75199	5	4	3	2
1623167_at	HDC00885	---	---	---	---	---	95.0336	102.242	90.6625	91.7795	109.538	114.515	115.962	99.3974	114.018	179.56	167.065	140.437	210.83	184.42	165.443	181.272	169.825	135.436	161.973	153.71	97.8512	7.94266	124.69	31.4008	173.639	26.0393	160.443	17.2839	1.63967	1.28673	0.924005	5	0	2	1
1623169_at	CG7305	Rim	Rim	0006886 // intracellular protein transport // inferred from electronic annotation /// 0007269 // neurotransmitter secretion // non-traceable author statement /// 0016079 // synaptic vesicle exocytosis // inferred from sequence or structural similarity /// 0016192 // vesicle-mediated transport // non-traceable author statement /// 0017157 // regulation of exocytosis // inferred from sequence or st…	0008021 // synaptic vesicle // non-traceable author statement	0005083 // small GTPase regulator activity // inferred from sequence or structural similarity /// 0005515 // protein binding // inferred from electronic annotation /// 0008270 // zinc ion binding // inferred from electronic annotation /// 0017137 // Rab GTPase binding // inferred from electronic annotation /// 0046872 // metal ion binding // inferred from electronic annotation	1471.72	1615.56	1603.72	1641.34	1613.9	2302.67	1488.4	1789.98	1339.43	1408.01	1722.29	1895.44	1733.17	925.635	859.178	1526.34	1988.11	2501.8	1233.41	778.269	1589.25	67.1507	1665.7	395.432	1427.14	493.499	1605.59	666.853	1.01028	0.963913	1.12503	5	5	5	5
1623170_at	HDC12611	---	---	---	---	---	175.134	185.643	152.053	163.644	158.621	35.2658	77.8376	39.8512	59.0755	59.7663	50.9274	25.6056	38.1375	48.1472	30.7301	42.4826	34.465	29.549	43.7314	33.975	167.019	13.4034	54.3593	17.1592	38.7096	10.8865	36.8406	6.04851	0.220578	0.677725	0.951719	5	2	1	0
1623171_s_at	GM02019	lilliputian	lilli	0000915 // cytokinesis, actomyosin contractile ring assembly // non-traceable author statement /// 0007365 // periodic partitioning // inferred from mutant phenotype /// 0007366 // periodic partitioning by pair rule gene // inferred from mutant phenotype /// 0007379 // segment specification // inferred from mutant phenotype /// 0008283 // cell proliferation // inferred from mutant phenotype /// 0…	0005634 // nucleus // inferred from direct assay /// 0005634 // nucleus // inferred from sequence or structural similarity	0003677 // DNA binding // inferred from sequence or structural similarity /// 0003677 // DNA binding // inferred from electronic annotation /// 0003700 // transcription factor activity // inferred from sequence or structural similarity /// 0003700 // transcription factor activity // inferred from mutant phenotype	449.075	428.578	332.898	362.84	388.799	1683.13	1499.42	1384.64	1513.12	2155.68	1275.56	579.635	862.92	91.0857	851.244	1612.81	1215.25	449.572	175.054	1298.76	392.438	47.2972	1647.2	303.563	732.089	436.12	950.29	608.745	2.4215	0.576913	1.29805	5	5	4	5
1623174_at	HDC17338	---	---	---	---	---	113.338	137.225	126.379	108.83	96.5078	116.331	146.111	175.091	55.8419	112.617	107.145	111.868	178.455	122.046	127.464	1631.62	417.843	863.72	76.8884	335.279	116.456	15.7769	121.198	44.4235	129.396	28.5784	665.069	610.228	5.7109	5.48745	5.13981	5	5	3	4
1623176_at	CG16812	---	CG16812	---	---	0005515 // protein binding // inferred from physical interaction	278.431	263.905	224.125	203.347	233.577	288.028	196.413	253.383	372.914	154.962	166.762	161.922	219.822	74.1192	134.593	43.583	185.618	504.428	43.9236	31.366	240.677	30.3432	253.14	84.291	151.444	53.1108	161.784	201.77	0.672203	0.639108	1.06828	5	3	0	0
1623177_at	Stencil:2R:19712664:19712040:GENSCAN	lethal (2) SH0542	CG33228	---	---	---	240.565	230.056	215.999	228.362	225.7	217.572	161.088	379.156	398.21	263.766	245.317	114.972	36.9423	92.3654	105.02	332.71	120.562	93.9603	202.106	687.07	228.137	8.82434	283.958	102.504	118.923	76.8284	287.282	242.032	1.25925	1.0117	2.41569	5	5	1	3
1623179_at	CG15415	CG15415	Spindly	0007094 // mitotic cell cycle spindle assembly checkpoint // traceable author statement /// 0030071 // regulation of mitotic metaphase/anaphase transition // inferred from mutant phenotype /// 0034501 // protein localization to kinetochore // traceable author statement	0000776 // kinetochore // inferred from direct assay /// 0000776 // kinetochore // traceable author statement /// 0005874 // microtubule // inferred from direct assay	0005515 // protein binding // inferred from physical interaction /// 0051010 // microtubule plus-end binding // traceable author statement	13.8231	16.7657	17.3538	15.5365	12.9496	10.7501	9.95497	15.4271	8.34657	7.29782	6.49143	7.19817	8.76336	22.5835	9.74759	40.7766	12.3705	13.686	31.2541	6.59617	15.2857	1.87927	10.3553	3.13935	10.9568	6.62419	20.9367	14.4194	1.36969	2.02183	1.91084	5	3	1	2
1623180_a_at	CG33183	Complementation group D	Hr46	0006350 // transcription // inferred from electronic annotation /// 0006355 // regulation of transcription, DNA-dependent // inferred from electronic annotation /// 0007552 // metamorphosis // traceable author statement /// 0016319 // mushroom body development // inferred from mutant phenotype /// 0040034 // regulation of development, heterochronic // traceable author statement /// 0045449 // reg…	0005634 // nucleus // inferred from direct assay /// 0005634 // nucleus // inferred from sequence or structural similarity /// 0005634 // nucleus // non-traceable author statement /// 0005634 // nucleus // inferred from electronic annotation	0003677 // DNA binding // inferred from electronic annotation /// 0003700 // transcription factor activity // inferred from sequence or structural similarity /// 0003700 // transcription factor activity // inferred from electronic annotation /// 0003707 // steroid hormone receptor activity // inferred from electronic annotation /// 0004872 // receptor activity // inferred from electronic annotati…	1635.18	1751.26	2110.66	2435.15	1915.48	4596.52	5271.65	5366.89	4577.45	4196.69	1822.16	1961.07	2445.84	1375.65	1450.95	2897.09	2611.45	2058.84	32.341	1146.25	1969.55	315.861	4801.84	499.676	1811.13	431.518	1749.19	1169.2	0.888119	0.364276	0.965801	5	5	5	4
1623182_at	CG13098	mitochondrial ribosomal protein L51	mRpL51	0006412 // translation // inferred from sequence or structural similarity	0005739 // mitochondrion // inferred from electronic annotation /// 0005762 // mitochondrial large ribosomal subunit // inferred from sequence or structural similarity /// 0005840 // ribosome // inferred from electronic annotation /// 0030529 // ribonucleoprotein complex // inferred from electronic annotation	0003735 // structural constituent of ribosome // inferred from sequence or structural similarity /// 0005515 // protein binding // inferred from physical interaction	439.337	426.495	387.296	417.668	349.623	204.232	271.852	306.632	199.531	219.476	428.248	143.62	471.647	491.582	236.078	240.586	209.408	143.912	51.4636	139.551	404.084	35.977	240.345	46.8829	354.235	155.28	156.984	73.0531	0.388494	0.653163	0.443164	5	5	4	4
1623184_at	HDC15791	---	---	---	---	---	80.9721	60.9494	62.3501	91.9514	84.1266	71.9127	28.5914	72.8688	94.0632	60.926	54.516	32.5634	148.38	112.43	39.2527	45.3982	43.7652	31.7181	78.7357	57.3048	76.0699	13.7661	65.6724	23.9494	77.4284	50.6321	51.3844	17.7749	0.675489	0.782435	0.663638	5	4	2	2
1623185_s_at	CG5695	jaguar	jar	0006997 // nucleus organization // inferred from mutant phenotype /// 0007015 // actin filament organization // inferred from mutant phenotype /// 0007051 // spindle organization // inferred from mutant phenotype /// 0007275 // multicellular organismal development // inferred from electronic annotation /// 0007283 // spermatogenesis // inferred from mutant phenotype /// 0007286 // spermatid devel…	0005737 // cytoplasm // inferred from direct assay /// 0005737 // cytoplasm // non-traceable author statement /// 0005737 // cytoplasm // inferred from electronic annotation /// 0005856 // cytoskeleton // inferred from electronic annotation /// 0005875 // microtubule associated complex // inferred from direct assay /// 0005938 // cell cortex // inferred from direct assay /// 0016459 // myosin com…	0000146 // microfilament motor activity // non-traceable author statement /// 0000166 // nucleotide binding // inferred from electronic annotation /// 0003774 // motor activity // inferred from electronic annotation /// 0003774 // motor activity // non-traceable author statement /// 0003779 // actin binding // inferred from direct assay /// 0003779 // actin binding // inferred from mutant phenoty…	1178.09	1247.54	1100.03	1097.51	1090.05	1411.63	1268.38	2084.69	1026.32	1135.82	1582.79	847.654	1035.89	178.813	1479.14	1219.64	812.636	1896.59	1352.65	2286.41	1142.65	68.7027	1385.37	416.717	1024.86	562.355	1513.58	580.426	1.32463	1.09255	1.47687	5	5	4	5
1623188_at	CG17208	---	CG17208	---	---	---	104.893	117.753	129.894	96.6711	118.277	459.671	345.118	198.11	274.548	273.592	78.656	76.5002	68.5155	145.128	108.237	163.051	216.596	112.166	156.004	131.427	113.498	12.9129	310.207	98.4076	95.4074	31.615	155.849	39.5182	1.37315	0.502402	1.63351	3	4	0	0
1623189_at	CG4527	polo kinase kinase 1	slik	0000910 // cytokinesis // inferred from mutant phenotype /// 0006468 // protein amino acid phosphorylation // inferred from direct assay /// 0006468 // protein amino acid phosphorylation // non-traceable author statement /// 0006468 // protein amino acid phosphorylation // inferred from electronic annotation /// 0008283 // cell proliferation // inferred from mutant phenotype /// 0010800 // positi…	---	0000166 // nucleotide binding // inferred from electronic annotation /// 0004672 // protein kinase activity // inferred from electronic annotation /// 0004674 // protein serine/threonine kinase activity // inferred from direct assay /// 0004674 // protein serine/threonine kinase activity // inferred from electronic annotation /// 0004702 // receptor signaling protein serine/threonine kinase activ…	1964.24	1842.57	1901.67	1762.72	2153.93	3085.58	1861.48	3057.13	2493.31	2520.52	2562.82	2940.57	2643.91	33.2518	1532.78	2094.27	971.855	2233.97	867.787	1963.1	1925.03	148.007	2603.61	501.947	1942.67	1192.27	1626.2	652.943	0.844766	0.624594	0.837096	5	5	4	5
1623191_at	CG9994	Rab9	Rab9	0007264 // small GTPase mediated signal transduction // inferred from electronic annotation /// 0015031 // protein transport // inferred from electronic annotation /// 0042147 // retrograde transport, endosome to Golgi // traceable author statement	---	0000166 // nucleotide binding // inferred from electronic annotation /// 0003924 // GTPase activity // inferred from sequence or structural similarity /// 0005525 // GTP binding // inferred from electronic annotation	73.5838	98.7216	82.4727	83.6887	90.4936	26.0571	70.4048	51.6259	34.9068	155.686	252.19	28.2858	74.9617	44.2042	42.2928	67.6858	215.713	216.502	137.224	204.823	85.7921	9.40428	67.7362	52.0019	88.387	93.1406	168.39	65.1811	1.96276	2.48596	1.90514	5	3	2	5
1623192_at	HDC12757	---	---	---	---	---	132.366	155.972	147.556	125.865	149.453	205.009	89.7909	178.824	80.3088	90.0006	100.443	90.6537	112.833	239.801	176.327	99.2614	99.6338	97.4716	153.324	102.005	142.242	12.5944	128.787	58.4995	144.012	63.1216	110.339	24.0836	0.775712	0.856759	0.766182	5	5	3	3
1623193_at	CG33123	---	CG33123	0006412 // translation // inferred from electronic annotation /// 0006418 // tRNA aminoacylation for protein translation // inferred from electronic annotation /// 0006429 // leucyl-tRNA aminoacylation // inferred from electronic annotation /// 0055114 // oxidation reduction // inferred from electronic annotation	0005737 // cytoplasm // inferred from electronic annotation	0000166 // nucleotide binding // inferred from electronic annotation /// 0004601 // peroxidase activity // inferred from electronic annotation /// 0004812 // aminoacyl-tRNA ligase activity // inferred from electronic annotation /// 0004823 // leucine-tRNA ligase activity // inferred from sequence or structural similarity /// 0004823 // leucine-tRNA ligase activity // inferred from electronic anno…	163.664	142.605	153.17	123.583	134.989	30.4908	41.1197	41.8564	31.012	34.4036	36.9821	55.4562	49.3891	59.2424	37.1585	37.3516	50.987	58.7708	87.5822	33.8631	143.602	15.572	35.7765	5.43228	47.6457	10.274	53.7109	21.4584	0.374026	1.50129	1.1273	5	0	1	2
1623194_at	CG7637	---	CG7637	0006364 // rRNA processing // inferred from electronic annotation /// 0042254 // ribosome biogenesis // inferred from electronic annotation	0005634 // nucleus // inferred from electronic annotation /// 0005730 // nucleolus // inferred from electronic annotation /// 0030529 // ribonucleoprotein complex // inferred from electronic annotation	---	168.86	140.535	143.231	145.818	155.554	227.798	458.371	412.118	515.852	374.874	179.595	403.281	75.7325	89.6826	265.108	227.849	33.3662	48.6712	330.209	766.267	150.8	11.5787	397.803	108.67	202.68	135.605	281.272	298.341	1.86521	0.707065	1.38777	5	5	3	3
1623196_s_at	HDC19712	---	---	---	---	---	116.335	121.012	128.254	126.31	140.013	174.558	115.022	105.736	86.3236	114.179	156.385	91.1417	123.586	101.349	79.1226	101.382	199.1	497.558	88.8678	60.1846	126.385	8.93162	119.164	33.0505	110.317	30.4938	189.418	180.004	1.49874	1.58957	1.71704	5	5	2	2
1623197_a_at	CG5699	D-Titin	zormin	---	---	0005200 // structural constituent of cytoskeleton // inferred from sequence or structural similarity	86.9303	84.9987	90.8945	90.6517	93.2626	28.0982	25.321	31.1793	29.7961	30.4834	67.7559	42.6282	61.1549	85.5616	99.3575	121.816	160	212.09	189.129	106.334	89.3475	3.32327	28.9756	2.34139	71.2916	21.9555	157.874	44.3771	1.76696	5.44851	2.21448	5	0	0	1
1623199_a_at	CG32352	---	CG32352	---	---	---	252.373	247.904	312.437	277.823	312.388	362.423	394.101	169.012	213.697	277.419	331.652	486.936	387.391	359.101	725.143	1042.43	914.523	1641.84	2603.9	1448.97	280.585	31.2154	283.33	95.4966	458.044	160.416	1530.33	668.741	5.45408	5.40123	3.34101	5	5	4	5
1623200_at	CG10580	Fringe	fng	0001708 // cell fate specification // non-traceable author statement /// 0001745 // compound eye morphogenesis // inferred from mutant phenotype /// 0006004 // fucose metabolic process // inferred from direct assay /// 0006004 // fucose metabolic process // inferred from mutant phenotype /// 0006493 // protein amino acid O-linked glycosylation // inferred from mutant phenotype /// 0007219 // Notc…	0000139 // Golgi membrane // inferred from electronic annotation /// 0005783 // endoplasmic reticulum // inferred from direct assay /// 0005794 // Golgi apparatus // inferred from direct assay /// 0005794 // Golgi apparatus // non-traceable author statement /// 0005794 // Golgi apparatus // traceable author statement /// 0005794 // Golgi apparatus // inferred from electronic annotation /// 000579…	0008194 // UDP-glycosyltransferase activity // inferred from direct assay /// 0008375 // acetylglucosaminyltransferase activity // inferred from direct assay /// 0008375 // acetylglucosaminyltransferase activity // non-traceable author statement /// 0008375 // acetylglucosaminyltransferase activity // traceable author statement /// 0016740 // transferase activity // inferred from electronic annot…	397.409	407.237	439.531	504.205	414.404	6.85374	9.80212	9.14496	7.74863	8.29759	340.409	202.994	529.622	52.052	407.097	1643.4	1014.83	2550.64	677.249	563.614	432.557	42.9771	8.36941	1.15563	306.435	184.736	1289.95	820.508	2.98214	154.127	4.20953	5	0	4	5
1623201_at	CG5783	---	CG5783	0008152 // metabolic process // inferred from electronic annotation	---	0008080 // N-acetyltransferase activity // inferred from electronic annotation /// 0008415 // acyltransferase activity // inferred from electronic annotation /// 0016740 // transferase activity // inferred from electronic annotation	82.3311	65.6904	53.1792	39.705	61.9335	197.303	70.257	171.502	266.494	144.756	70.8662	64.9712	21.4092	76.4665	45.2851	109.496	109.741	40.8535	76.7057	36.4896	60.5678	15.7448	170.063	71.8414	55.7996	22.536	74.6571	35.5255	1.23262	0.438998	1.33795	5	5	2	1
1623203_at	CG7456	---	CG7456	0006810 // transport // inferred from electronic annotation /// 0015031 // protein transport // inferred from electronic annotation	0000139 // Golgi membrane // inferred from electronic annotation /// 0005794 // Golgi apparatus // inferred from electronic annotation /// 0016020 // membrane // inferred from electronic annotation	---	813.971	609.99	532.82	592.856	600.047	840.054	1203.99	1131.23	939.451	929.244	523.385	194.795	287.795	83.9932	1298.43	464.533	89.3441	1215.45	454.594	949.584	629.937	107.199	1008.8	152.237	477.68	486.517	634.701	445.878	1.00756	0.629167	1.32871	5	5	4	4
1623205_at	S.C2L000616	---	---	---	---	---	44.4585	67.4463	52.3539	44.019	49.0362	55.1917	44.0245	65.1236	53.0196	123.597	55.6762	46.2067	49.3184	68.1509	86.6847	66.553	97.2363	97.5877	122.898	56.3015	51.4628	9.57369	68.1913	31.8685	61.2074	16.5399	88.1153	26.7386	1.71221	1.29218	1.43962	4	2	1	1
1623206_a_at	CG9554	clift	eya	0001744 // optic lobe placode formation // inferred from mutant phenotype /// 0001746 // Bolwig's organ morphogenesis // inferred from mutant phenotype /// 0006350 // transcription // traceable author statement /// 0006350 // transcription // inferred from electronic annotation /// 0006470 // protein amino acid dephosphorylation // inferred from direct assay /// 0007275 // multicellular organisma…	0005634 // nucleus // inferred from direct assay /// 0005634 // nucleus // non-traceable author statement /// 0005634 // nucleus // traceable author statement /// 0005634 // nucleus // inferred from electronic annotation	0003824 // catalytic activity // inferred from electronic annotation /// 0004721 // phosphoprotein phosphatase activity // inferred from electronic annotation /// 0004722 // protein serine/threonine phosphatase activity // inferred from direct assay /// 0004725 // protein tyrosine phosphatase activity // inferred from direct assay /// 0004725 // protein tyrosine phosphatase activity // inferred f…	52.4677	62.5015	48.3942	47.7017	59.6615	41.345	82.7752	21.801	71.8661	104.172	50.7419	50.7091	126.558	22.8174	54.7219	62.3762	16.8889	22.3987	26.7363	116.793	54.1453	6.66452	64.3919	32.8688	61.1096	38.7498	49.0386	41.8606	0.905685	0.761565	0.80247	5	5	4	2
1623207_at	CG3548	---	CG3548	---	---	0005515 // protein binding // inferred from physical interaction /// 0042802 // identical protein binding // inferred from physical interaction	462.989	439.652	495.113	475.498	423.262	952.591	1257.68	1023.22	835.715	1139.66	371.84	904.912	269.522	12.4098	1604.42	152.544	19.7897	11.9632	8.15097	167.469	459.303	28.4751	1041.77	163.52	632.62	633.056	71.9834	80.636	0.156723	0.069097	0.113786	5	5	4	2
1623209_at	CG8833	---	CG8833	0000398 // nuclear mRNA splicing, via spliceosome // inferred by curator	0005622 // intracellular // inferred from electronic annotation /// 0071011 // precatalytic spliceosome // inferred from direct assay /// 0071013 // catalytic step 2 spliceosome // inferred from direct assay	0003676 // nucleic acid binding // inferred from electronic annotation /// 0005515 // protein binding // inferred from physical interaction	107.329	100.445	111.415	109.329	86.8972	181.96	309.619	262.124	228.141	143.892	175.382	175.967	93.9198	257.087	112.774	52.6418	113.626	230.243	63.7103	81.4539	103.083	9.94229	225.147	65.1522	163.026	64.1649	108.335	71.9468	1.05095	0.481175	0.664527	5	5	4	3
1623210_at	CG8667	Dimmed	dimm	0002793 // positive regulation of peptide secretion // inferred from mutant phenotype /// 0032583 // regulation of gene-specific transcription // inferred from mutant phenotype /// 0045449 // regulation of transcription // inferred from sequence or structural similarity /// 0045449 // regulation of transcription // inferred from electronic annotation /// 0046887 // positive regulation of hormone …	0005634 // nucleus // inferred from sequence or structural similarity /// 0005634 // nucleus // inferred from electronic annotation	0003700 // transcription factor activity // inferred from sequence or structural similarity /// 0005515 // protein binding // inferred from physical interaction /// 0030528 // transcription regulator activity // inferred from mutant phenotype /// 0030528 // transcription regulator activity // inferred from electronic annotation	26.2295	32.2896	34.6791	33.1291	34.4791	33.5757	30.2882	30.0097	35.9688	42.505	35.8507	43.6292	37.5935	96.7442	56.8326	41.2696	50.0809	39.7092	98.5955	52.0926	32.1613	3.45873	34.4695	5.12321	54.13	25.2048	56.3495	24.22	1.75209	1.63477	1.041	5	0	0	0
1623212_s_at	CG4057	tamo	tamo	0006810 // transport // inferred from electronic annotation /// 0007275 // multicellular organismal development // inferred from direct assay /// 0007275 // multicellular organismal development // inferred from electronic annotation /// 0015031 // protein transport // inferred from mutant phenotype /// 0015031 // protein transport // inferred from electronic annotation /// 0042308 // negative reg…	0005622 // intracellular // inferred from electronic annotation /// 0005737 // cytoplasm // inferred from direct assay /// 0005737 // cytoplasm // inferred from electronic annotation	0005515 // protein binding // inferred from physical interaction /// 0008139 // nuclear localization sequence binding // non-traceable author statement /// 0008270 // zinc ion binding // inferred from electronic annotation /// 0008536 // Ran GTPase binding // inferred from physical interaction /// 0042802 // identical protein binding // inferred from physical interaction /// 0046872 // metal ion …	1107.42	820.143	803.338	870.627	914.359	2189.83	1958.05	2363.18	2300.29	2463.7	1560.96	577.079	1890.27	323.005	2608.22	1250.28	2112.23	225.33	16.8805	580.063	903.177	122.231	2255.01	193.477	1391.91	943.777	836.957	852.901	0.926681	0.371155	0.601303	5	5	5	4
1623214_at	CG9669	---	CG9669	---	0016020 // membrane // inferred from electronic annotation /// 0016021 // integral to membrane // inferred from electronic annotation	0005515 // protein binding // inferred from physical interaction	345.026	275.137	368.923	273.499	413.392	730.245	626.813	460.874	759.79	375.813	385.438	249.745	377.708	39.1128	374.239	816.223	475.203	665.318	486.676	775.464	335.195	60.7503	590.707	167.63	285.249	148.618	643.777	158.62	1.9206	1.08984	2.2569	5	5	4	5
1623216_s_at	CG9629	---	CG9629	0008152 // metabolic process // inferred from electronic annotation /// 0055114 // oxidation reduction // inferred from electronic annotation	---	0004029 // aldehyde dehydrogenase (NAD) activity // inferred from sequence or structural similarity /// 0004029 // aldehyde dehydrogenase (NAD) activity // inferred from electronic annotation /// 0016491 // oxidoreductase activity // inferred from electronic annotation	229.536	256.021	289.819	257.751	256.243	192.972	171.891	236.714	144.373	108.107	968.758	604.494	674.505	39.2908	368.967	38.4242	208.542	1405.43	1162.69	597.523	257.874	21.387	170.811	48.6473	531.203	348.447	682.523	591.589	2.64673	3.99577	1.28486	5	5	4	5
1623217_at	CG8743	CG8743	trpml	0006811 // ion transport // inferred from electronic annotation /// 0006816 // calcium ion transport // inferred from sequence or structural similarity /// 0006874 // cellular calcium ion homeostasis // inferred from mutant phenotype /// 0006914 // autophagy // inferred from mutant phenotype /// 0055085 // transmembrane transport // inferred from electronic annotation	0005764 // lysosome // inferred from direct assay /// 0016020 // membrane // inferred from electronic annotation	0005216 // ion channel activity // inferred from electronic annotation /// 0005262 // calcium channel activity // inferred from sequence or structural similarity	15.1769	14.0617	10.9131	15.0826	18.1305	18.3249	101.473	28.643	12.6199	13.5334	12.479	12.8775	17.1407	33.1385	14.2507	12.4738	19.6224	16.5164	19.5351	13.6355	14.673	2.59263	34.9188	37.745	17.9773	8.6702	16.3566	3.28915	1.11475	0.468419	0.90985	4	3	0	0
1623218_s_at	CG1070	Alhambra	Alh	0002168 // instar larval development // inferred from mutant phenotype /// 0006355 // regulation of transcription, DNA-dependent // inferred from sequence or structural similarity /// 0007482 // haltere development // inferred from genetic interaction /// 0007591 // molting cycle, chitin-based cuticle // inferred from mutant phenotype	0005634 // nucleus // inferred from direct assay /// 0005634 // nucleus // inferred from sequence or structural similarity	0003677 // DNA binding // inferred from sequence or structural similarity /// 0003700 // transcription factor activity // inferred from mutant phenotype /// 0003700 // transcription factor activity // inferred from sequence or structural similarity /// 0005515 // protein binding // inferred from electronic annotation /// 0005515 // protein binding // inferred from physical interaction /// 0008270…	114.579	114.271	110.297	94.1241	100.138	229.028	308.745	211.135	145.161	86.4904	12.6642	23.7741	8.62259	20.4063	21.1896	11.6318	11.2739	58.0651	10.426	17.6574	106.682	9.13161	196.112	84.5699	17.3313	6.39285	21.8108	20.4688	0.204448	0.111216	1.25846	5	5	3	3
1623219_at	CG30501	---	---	---	---	---	271.104	303.181	296.408	242.19	224.64	160.25	95.011	88.2783	53.7379	61.1712	64.7386	55.2644	77.0356	67.477	41.927	32.6802	60.7729	59.1487	43.4779	36.9336	267.505	33.9093	91.6897	42.1157	61.2885	13.3166	46.6027	12.7993	0.174213	0.508265	0.760381	5	5	2	0
1623220_at	HDC16100	---	---	---	---	---	91.2855	91.2097	96.5699	106.228	94.0609	110.909	94.9759	107.956	100.619	113.243	107.078	118.543	112.754	134.023	90.2458	108.653	90.5598	87.8094	84.974	63.0701	95.8708	6.20058	105.541	7.57994	112.529	16.0036	87.0133	16.2706	0.90761	0.824453	0.773255	5	5	3	1
1623222_s_at	CG8989	histone H3.3 variant	His3.3B	0006333 // chromatin assembly or disassembly // inferred from sequence or structural similarity /// 0006334 // nucleosome assembly // inferred from electronic annotation /// 0006334 // nucleosome assembly // non-traceable author statement /// 0007140 // male meiosis // inferred from genetic interaction /// 0007155 // cell adhesion // inferred from mutant phenotype /// 0008360 // regulation of cel…	0000786 // nucleosome // inferred from sequence or structural similarity /// 0000786 // nucleosome // inferred from electronic annotation /// 0000786 // nucleosome // non-traceable author statement /// 0005634 // nucleus // inferred from electronic annotation /// 0005694 // chromosome // inferred from electronic annotation /// 0005700 // polytene chromosome // inferred from direct assay	0003677 // DNA binding // inferred from sequence or structural similarity /// 0003677 // DNA binding // inferred from electronic annotation /// 0003677 // DNA binding // non-traceable author statement /// 0005515 // protein binding // inferred from physical interaction	5407.68	5378.81	5932.78	6634.69	6188.09	3578.26	2903.84	3908.33	1570.69	1722.8	3294.43	1438.61	2211.51	1226.93	1787.22	3352.82	3190.57	3367.76	2216.67	2001.65	5908.41	533.27	2736.78	1060.24	1991.74	818.232	2825.9	662.344	0.478283	1.03256	1.41881	5	5	5	5
1623223_at	GH25761	---	---	---	---	---	319.397	409.387	408.383	302.372	413.544	410.289	104.826	111.858	519.861	268.961	74.2301	133.847	178.673	73.4431	120.496	208.323	41.4287	53.2947	25.0385	23.9547	370.617	54.8934	283.159	182.714	116.138	44.2218	70.4078	78.0535	0.189975	0.248651	0.606245	5	5	4	1
1623225_s_at	CG7611	---	CG7611	---	0005737 // cytoplasm // inferred from sequence or structural similarity /// 0005737 // cytoplasm // inferred from electronic annotation	---	1422.27	1336.89	1238.9	1246.27	1071.72	982.726	1227.08	1167.01	1565.64	1438.57	1150.57	889.548	1109.84	61.1607	167.846	1048.3	676.426	496.227	1141.95	384.653	1263.21	130.646	1276.2	229.457	675.794	523.28	749.512	333.879	0.593339	0.587298	1.10908	5	5	4	5
1623227_s_at	CG30147	D-hillarin	Hil	---	---	0008270 // zinc ion binding // inferred from electronic annotation /// 0046872 // metal ion binding // inferred from electronic annotation	42.1747	31.3775	37.4948	35.0933	55.4487	62.5016	24.7529	57.6694	26.2967	38.9775	32.4446	30.2743	24.8133	85.6536	92.791	38.6745	217.314	41.8704	92.0854	33.0864	40.3178	9.32182	42.0396	17.4573	53.1954	33.1016	84.6061	77.8744	2.09848	2.01253	1.59048	5	5	2	3
1623230_s_at	S.CX000096	---	---	---	---	---	39.847	39.8069	42.1147	33.3856	37.4692	34.4511	35.3508	36.0153	37.2035	62.3746	48.6372	52.5447	49.6494	138.847	60.2501	48.7156	54.1286	66.8059	63.3589	56.2398	38.5247	3.30927	41.0791	11.9468	69.9857	38.7626	57.8498	7.25319	1.50163	1.40825	0.826595	4	0	0	0
1623231_at	CG10846	dynactin, p25 subunit	dyn-p25	0007018 // microtubule-based movement // inferred from sequence or structural similarity	0005869 // dynactin complex // inferred from sequence or structural similarity /// 0005869 // dynactin complex // non-traceable author statement	0005515 // protein binding // inferred from physical interaction /// 0008415 // acyltransferase activity // inferred from electronic annotation /// 0016740 // transferase activity // inferred from electronic annotation	171.03	158.546	151.604	141.261	150.854	48.8277	63.7823	57.0443	38.045	49.6544	63.5295	49.3837	50.5667	79.2872	69.7001	35.1224	51.8868	39.5589	51.502	47.1187	154.659	11.0278	51.4707	9.65885	62.4934	12.7392	45.0378	7.43906	0.291207	0.875017	0.72068	5	4	2	1
1623233_at	CG7605	Rab26	Rab26	0006810 // transport // inferred from electronic annotation /// 0007264 // small GTPase mediated signal transduction // inferred from electronic annotation /// 0015031 // protein transport // inferred from electronic annotation /// 0017157 // regulation of exocytosis // inferred from sequence or structural similarity	0005886 // plasma membrane // inferred from electronic annotation /// 0016020 // membrane // inferred from electronic annotation /// 0031226 // intrinsic to plasma membrane // inferred from sequence or structural similarity	0000166 // nucleotide binding // inferred from electronic annotation /// 0003924 // GTPase activity // inferred from sequence or structural similarity /// 0005515 // protein binding // inferred from physical interaction /// 0005525 // GTP binding // inferred from sequence or structural similarity /// 0005525 // GTP binding // inferred from electronic annotation	1532.07	1507.94	1436.61	1328	1467.8	595.06	642.748	707.455	431.157	460.451	335.175	790.575	251.928	440.487	229.219	215.92	304.708	173.217	88.8653	195.608	1454.49	79.6448	567.374	118.383	409.477	228.601	195.664	77.7991	0.134524	0.344859	0.477839	5	5	4	3
1623234_s_at	CG5685	Na/Ca-exchange protein	Calx	0006816 // calcium ion transport // inferred from electronic annotation /// 0007154 // cell communication // inferred from electronic annotation /// 0007602 // phototransduction // inferred from mutant phenotype /// 0055085 // transmembrane transport // inferred from electronic annotation	0005886 // plasma membrane // inferred from sequence or structural similarity /// 0016020 // membrane // inferred from electronic annotation /// 0016021 // integral to membrane // inferred from electronic annotation	0005432 // calcium:sodium antiporter activity // inferred from direct assay /// 0005432 // calcium:sodium antiporter activity // inferred from mutant phenotype /// 0005432 // calcium:sodium antiporter activity // inferred from sequence or structural similarity /// 0005432 // calcium:sodium antiporter activity // traceable author statement /// 0005432 // calcium:sodium antiporter activity // infer…	847.353	881.971	957.584	917.515	949.394	1651.26	2170.92	1280.97	1288.94	1762.46	1173.52	1630.14	2057.05	583.542	991.188	718.041	110.211	11.6777	16.6678	12.3213	910.764	46.3138	1630.91	370.381	1287.09	571.394	173.784	307.12	0.190811	0.106556	0.135021	5	5	5	2
1623235_at	CG6159	sec10	sec10	0006810 // transport // inferred from electronic annotation /// 0006887 // exocytosis // inferred from electronic annotation /// 0007269 // neurotransmitter secretion // non-traceable author statement /// 0015031 // protein transport // inferred from electronic annotation /// 0016080 // synaptic vesicle targeting // non-traceable author statement /// 0016081 // synaptic vesicle docking during exo…	0000145 // exocyst // inferred from sequence or structural similarity /// 0000145 // exocyst // non-traceable author statement /// 0005737 // cytoplasm // inferred from electronic annotation	0005515 // protein binding // inferred from physical interaction	214.47	219.947	179.234	158.724	152.771	78.316	67.6655	47.0087	68.7588	55.5206	96.2325	44.1466	63.445	57.0811	75.0822	75.7145	39.7982	35.2424	40.2549	137.932	185.029	31.0327	63.454	12.2489	67.1975	19.7038	65.7885	43.485	0.355558	1.03679	0.979032	5	0	0	0
1623236_at	HDC16013	---	---	---	---	---	90.9231	106.363	135.442	117.569	103.122	192.183	168.218	251.772	202.953	239.307	229.502	229.027	222.246	301.766	274.952	160.515	314.481	108.898	226.167	193.385	110.684	16.7833	210.887	34.3247	251.499	35.0763	200.689	76.9588	1.81318	0.951645	0.797974	5	5	5	2
1623237_at	CG14030	CG14030	Bub1	0006468 // protein amino acid phosphorylation // inferred from electronic annotation /// 0006468 // protein amino acid phosphorylation // non-traceable author statement /// 0007094 // mitotic cell cycle spindle assembly checkpoint // inferred from direct assay	---	0000166 // nucleotide binding // inferred from electronic annotation /// 0004672 // protein kinase activity // non-traceable author statement /// 0004672 // protein kinase activity // inferred from electronic annotation /// 0004674 // protein serine/threonine kinase activity // inferred from sequence or structural similarity /// 0004674 // protein serine/threonine kinase activity // inferred from…	155.931	142.528	118.81	123.419	123.035	476.726	375.513	330.356	262.261	265.575	78.6293	555.814	262.658	281.927	65.7796	344.677	105.175	141.354	36.9269	618.554	132.745	15.8802	342.086	88.8945	248.962	198.747	249.337	236.099	1.87832	0.728873	1.00151	5	5	3	3
1623238_at	CG5618	---	CG5618	0006508 // proteolysis // inferred from electronic annotation /// 0019752 // carboxylic acid metabolic process // inferred from electronic annotation	0005737 // cytoplasm // inferred from electronic annotation	0003824 // catalytic activity // inferred from electronic annotation /// 0004782 // sulfinoalanine decarboxylase activity // inferred from sequence or structural similarity /// 0004782 // sulfinoalanine decarboxylase activity // inferred from electronic annotation /// 0005515 // protein binding // inferred from physical interaction /// 0008239 // dipeptidyl-peptidase activity // inferred from ele…	391.709	359.526	355.021	270.277	298.691	44.5776	52.3649	56.2025	42.1641	43.7987	735.065	40.4825	28.035	58.6806	55.041	82.3432	689.067	539.802	100.112	80.4624	335.045	49.3095	47.8216	6.11547	183.461	308.597	298.357	293.424	0.890499	6.23897	1.62627	5	0	1	2
1623239_at	CG18608	proliferation disrupter	prod	0042752 // regulation of circadian rhythm // inferred from mutant phenotype /// 0048542 // lymph gland development // inferred from mutant phenotype	0000775 // chromosome, centromeric region // inferred from direct assay /// 0000792 // heterochromatin // inferred from direct assay /// 0005694 // chromosome // non-traceable author statement	0003682 // chromatin binding // non-traceable author statement	316.739	345.18	303.97	278.5	278.545	419.965	356.774	295.931	477.036	280.1	298.957	607.35	220.84	188.541	169.163	193.89	106.7	321.771	75.7852	70.9496	304.587	28.0827	365.962	83.0885	296.97	180.435	153.819	106.055	0.505009	0.420315	0.517961	5	5	5	2
1623240_at	S.C2L002005	---	---	---	---	---	81.6915	101.261	92.2046	111.175	83.2435	151.813	161.224	173.719	178.734	328.129	253.818	320.862	247.098	186.977	142.271	156.733	174.736	230.011	140.055	402.871	93.9151	12.4307	198.724	73.1051	230.205	68.3058	220.881	107.216	2.35192	1.1115	0.959497	5	5	4	4
1623241_s_at	CG30104	---	CG30104	0009166 // nucleotide catabolic process // inferred from electronic annotation	---	0000166 // nucleotide binding // inferred from electronic annotation /// 0016787 // hydrolase activity // inferred from electronic annotation /// 0016788 // hydrolase activity, acting on ester bonds // inferred from electronic annotation /// 0046872 // metal ion binding // inferred from electronic annotation	26.3185	20.298	22.5312	17.3528	19.7355	12.0721	8.53138	10.893	9.3767	12.4909	17.9777	11.9855	22.9071	49.8706	14.3723	96.3528	97.6189	49.614	84.5047	37.7316	21.2472	3.38081	10.6728	1.70129	23.4227	15.347	73.1644	27.7238	3.44348	6.85521	3.12366	5	0	1	5
1623244_at	CG7915	Ect4	Ect4	0007165 // signal transduction // inferred from electronic annotation /// 0045087 // innate immune response // inferred from electronic annotation	0005737 // cytoplasm // inferred from electronic annotation /// 0031224 // intrinsic to membrane // inferred from electronic annotation	0004888 // transmembrane receptor activity // inferred from electronic annotation /// 0005488 // binding // inferred from electronic annotation	1092.89	251.97	274.099	289.316	340.521	87.5499	51.3797	101.6	101.823	22.5527	384.481	841.592	502.543	69.3097	902.534	1840.98	2496.32	2792.51	773.125	3300.67	449.759	360.994	72.9812	34.9028	540.092	342.61	2240.72	975.566	4.98205	30.7027	4.14877	5	4	4	5
1623247_at	CG10420	---	CG10420	0006616 // SRP-dependent cotranslational protein targeting to membrane, translocation // inferred from sequence or structural similarity /// 0006810 // transport // inferred from electronic annotation /// 0015031 // protein transport // inferred from electronic annotation /// 0055085 // transmembrane transport // inferred from electronic annotation	0005783 // endoplasmic reticulum // inferred from electronic annotation /// 0005783 // endoplasmic reticulum // inferred from sequence or structural similarity /// 0005788 // endoplasmic reticulum lumen // inferred from electronic annotation	0005488 // binding // inferred from electronic annotation	235.404	209.561	191.956	182.284	195.073	792.56	366.411	457.665	864.036	802.488	660.09	146.424	363.89	77.1385	120.718	154.029	270.275	73.8193	49.806	25.1414	202.856	20.6576	656.632	227.257	273.652	242.73	114.614	99.5659	0.565003	0.174549	0.418832	5	5	4	3
1623250_at	CG18591	Small ribonucleoprotein particle protein SmE	SmE	0000245 // spliceosome assembly // inferred from sequence or structural similarity /// 0000398 // nuclear mRNA splicing, via spliceosome // inferred from sequence or structural similarity /// 0006397 // mRNA processing // inferred from electronic annotation /// 0008380 // RNA splicing // inferred from electronic annotation	0005634 // nucleus // inferred from electronic annotation /// 0005681 // spliceosomal complex // inferred from sequence or structural similarity /// 0030529 // ribonucleoprotein complex // inferred from electronic annotation /// 0030532 // small nuclear ribonucleoprotein complex // inferred from sequence or structural similarity	0003723 // RNA binding // inferred from electronic annotation /// 0005515 // protein binding // inferred from physical interaction	1023.46	968.395	992.547	689.034	1017.05	484.765	332.209	380.439	518.333	509.113	92.2853	144.534	176.82	79.7256	394.97	37.0533	341.648	205.185	363.062	460.671	938.098	140.922	444.972	83.6054	177.667	127.673	281.524	164.279	0.300101	0.632678	1.58456	5	5	4	2
1623251_at	CG14450	---	CG14450	---	---	0005515 // protein binding // inferred from physical interaction	476.306	394.701	347.883	363.082	309.415	483.706	790.484	471.553	1054.21	615.529	357.188	293.45	133.216	28.8957	790.51	218.863	81.5464	14.0196	20.999	22.3217	378.277	62.8013	683.096	244.095	320.652	292.872	71.5499	86.7317	0.189147	0.104743	0.223139	5	5	4	3
1623252_a_at	CG3861	knockdown	kdn	0005975 // carbohydrate metabolic process // inferred from sequence or structural similarity /// 0006099 // tricarboxylic acid cycle // inferred from sequence or structural similarity /// 0006099 // tricarboxylic acid cycle // inferred from electronic annotation /// 0007610 // behavior // inferred from electronic annotation /// 0044262 // cellular carbohydrate metabolic process // inferred from e…	0005739 // mitochondrion // inferred from electronic annotation /// 0005759 // mitochondrial matrix // inferred from sequence or structural similarity /// 0005759 // mitochondrial matrix // inferred from electronic annotation	0004108 // citrate (Si)-synthase activity // inferred from sequence or structural similarity /// 0004108 // citrate (Si)-synthase activity // inferred from electronic annotation /// 0016740 // transferase activity // inferred from electronic annotation /// 0046912 // transferase activity, transferring acyl groups, acyl groups converted into alkyl on transfer // inferred from electronic annotation	4127.14	3563.27	3542.59	4578.36	3387.15	6581.96	7010.77	7354.96	6992.86	5468.82	9681.63	6785.84	9243.57	8765.52	7513.76	8273.56	6739.41	9445.45	6225.6	7632.85	3839.7	499.432	6681.87	731.336	8398.06	1212.3	7663.37	1271.8	1.99583	1.14689	0.912517	5	5	5	5
1623254_s_at	CG31531	---	CG31531	---	---	---	443.982	425.109	406.251	436.008	384.617	701.5	870.609	776.898	806.22	962.253	122.739	508.194	837.011	22.1614	129.601	202.361	48.1289	1471.56	16.2724	9.11602	419.193	23.9543	823.496	98.5216	323.941	341.508	349.488	632.139	0.833716	0.424396	1.07886	5	5	4	3
1623256_at	CG5164	glutathione-S-transferase	GstE1	0006979 // response to oxidative stress // non-traceable author statement	---	0004364 // glutathione transferase activity // inferred from sequence or structural similarity /// 0004364 // glutathione transferase activity // non-traceable author statement /// 0004364 // glutathione transferase activity // inferred from electronic annotation /// 0016740 // transferase activity // inferred from electronic annotation	173.99	177.921	176.695	177.301	174.807	55.8474	69.7299	48.2368	58.5315	51.7807	47.3617	76.1028	43.5132	97.5344	267.532	159.971	131.021	856.606	198.527	200.852	176.143	1.6754	56.8253	8.20982	106.409	92.7365	309.395	307.27	1.7565	5.44468	2.90761	5	2	2	3
1623257_a_at	CG17665	---	CG17665	---	---	---	437.974	524.828	535.234	469.626	451.597	177.585	406.945	316.913	505.184	326.958	56.8036	42.8156	260.713	14.1991	331.943	111.252	154.584	15.1304	176.081	402.962	483.852	43.78	346.717	121.062	141.295	144.566	172.002	143.145	0.355485	0.496087	1.21733	5	5	3	4
1623261_at	CG31118	RabX4	RabX4	0007264 // small GTPase mediated signal transduction // inferred from electronic annotation /// 0015031 // protein transport // inferred from electronic annotation	---	0000166 // nucleotide binding // inferred from electronic annotation /// 0003924 // GTPase activity // inferred from sequence or structural similarity /// 0005525 // GTP binding // inferred from electronic annotation	823.902	863.978	894.688	759.767	670.859	437.592	582.819	634.65	511.167	465.444	365.019	434.822	367.217	109.031	78.4635	697.784	217.141	151.127	1358.36	236.884	802.639	89.291	526.335	81.7553	270.911	164.499	532.258	510.304	0.663136	1.01125	1.9647	5	5	3	3
1623262_at	CG13883	RhoGEF3	RhoGEF3	0035023 // regulation of Rho protein signal transduction // inferred from electronic annotation	0005622 // intracellular // inferred from electronic annotation	0004871 // signal transducer activity // non-traceable author statement /// 0005089 // Rho guanyl-nucleotide exchange factor activity // inferred from electronic annotation /// 0005089 // Rho guanyl-nucleotide exchange factor activity // non-traceable author statement /// 0005515 // protein binding // inferred from physical interaction	124.147	158.029	147.992	151.307	126.235	123.26	90.844	85.7687	77.3998	131.575	83.6382	111.755	123.273	159.087	160.167	158.877	145.764	66.5036	449.238	105.088	141.542	15.3762	101.769	24.0805	127.584	32.6132	185.094	152.045	1.3077	1.81876	1.45076	5	5	3	2
1623263_at	HDC08642	---	---	---	---	---	40.635	38.8421	42.1094	48.9187	35.1314	70.8483	62.1083	56.3332	72.7682	87.5725	64.9245	88.2841	87.0952	116.169	94.2171	77.9033	95.4939	67.8953	171.339	101.693	41.1273	5.07656	69.9261	11.8975	90.138	18.3213	102.865	40.5906	2.50113	1.47105	1.14119	3	4	4	3
1623264_at	CG3493	---	CG3493	---	---	0005515 // protein binding // inferred from physical interaction	971.875	775.421	745.362	892.88	873.306	924.252	742.357	653.966	779.535	961.244	505.206	838.161	822.073	102.457	738.903	492.402	234.492	1881.58	649.441	698.443	851.769	91.8298	812.271	128.211	601.36	308.973	791.271	635.772	0.928974	0.974147	1.3158	5	5	4	5
1623265_at	CG10513	---	CG10513	---	---	0005515 // protein binding // inferred from physical interaction	362.914	442.416	415.083	696.054	478.825	23.8433	20.7098	16.6921	27.19	29.8602	52.346	27.3611	26.4088	44.6623	40.5451	21.979	30.1008	48.0626	62.3158	47	479.058	128.464	23.6591	5.20079	38.2647	11.2235	41.8917	15.9441	0.0874458	1.77064	1.09479	5	0	1	0
1623266_at	CG14180	---	CG14180	---	---	---	3406.74	3586.86	3463.25	3367.42	3743.41	1369.52	961.62	1298.17	1203.29	1134.82	1042.35	1977.73	1556.51	235.662	724.367	665.178	283.747	715.983	113.394	242.587	3513.53	152.893	1193.48	157.517	1107.32	683.747	404.178	269.497	0.115034	0.338654	0.365004	5	5	5	5
1623267_at	CG5237	---	unc79	---	---	0005515 // protein binding // inferred from electronic annotation /// 0008270 // zinc ion binding // inferred from electronic annotation	5103.55	4411.71	4086.01	4319.5	3869.1	2052.77	1339.31	1727.29	1433.88	1444.98	1495.32	1489.74	1347.51	398.46	230.802	764.451	990.194	346.759	182.543	1208.59	4357.97	467.227	1599.64	291.886	992.366	624.334	698.507	429.988	0.160283	0.436664	0.703881	5	5	5	5
1623268_a_at	CG33005	--- /// ---	CG33785 /// CG33786	0006350 // transcription // inferred from electronic annotation /// 0006359 // regulation of transcription from RNA polymerase III promoter // inferred from sequence or structural similarity /// 0006412 // translation // inferred from sequence or structural similarity /// 0045449 // regulation of transcription // inferred from electronic annotation	0005666 // DNA-directed RNA polymerase III complex // inferred from sequence or structural similarity	0003676 // nucleic acid binding // inferred from electronic annotation /// 0003677 // DNA binding // inferred from electronic annotation /// 0003899 // DNA-directed RNA polymerase activity // inferred from sequence or structural similarity /// 0003899 // DNA-directed RNA polymerase activity // inferred from electronic annotation /// 0008270 // zinc ion binding // inferred from electronic annotati…	41.829	36.045	33.1007	36.9554	31.8704	31.2934	59.338	68.4747	44.1264	82.4131	51.3413	48.2677	37.9456	27.2953	42.0493	37.4759	38.5908	27.7078	65.8602	86.4263	35.9601	3.88406	57.1291	20.0589	41.3798	9.45106	51.2122	24.2644	1.42414	0.896429	1.23761	5	5	2	1
1623269_at	S.C2R000013	---	---	---	---	---	30.7972	24.2491	27.7975	19.3978	87.705	15.9099	9.27658	73.7691	28.7826	11.6173	8.39742	60.1368	9.44483	16.4331	10.7401	15.1633	12.535	16.1844	12.4797	12.0621	37.9893	28.1144	27.8711	26.7417	21.0304	22.0803	13.6849	1.86019	0.36023	0.491006	0.650718	5	3	2	1
1623271_a_at	CG7933	janus A	janA	0007548 // sex differentiation // inferred from expression pattern /// 0007548 // sex differentiation // inferred from electronic annotation /// 0030154 // cell differentiation // inferred from electronic annotation	---	---	242.375	221.593	246.556	203.176	191.621	122.399	159.831	282.111	270.49	174.481	103.172	120.513	111.884	28.7884	46.3346	221.931	102.466	180.921	311.384	184.468	221.064	23.933	201.863	70.6758	82.1385	41.6173	200.234	75.8375	0.905773	0.991933	2.43776	5	5	4	5
1623274_s_at	CG4760	boule	bol	0006417 // regulation of translation // inferred from genetic interaction /// 0007140 // male meiosis // inferred from mutant phenotype /// 0007283 // spermatogenesis // inferred from mutant phenotype /// 0007283 // spermatogenesis // traceable author statement /// 0008315 // meiotic G2/MI transition // inferred from mutant phenotype /// 0008315 // meiotic G2/MI transition // traceable author sta…	0005634 // nucleus // inferred from direct assay /// 0005737 // cytoplasm // inferred from direct assay /// 0043204 // perikaryon // inferred from direct assay	0000166 // nucleotide binding // inferred from electronic annotation /// 0003676 // nucleic acid binding // inferred from electronic annotation /// 0003729 // mRNA binding // inferred from mutant phenotype /// 0003729 // mRNA binding // inferred from sequence or structural similarity /// 0003729 // mRNA binding // non-traceable author statement	701.904	827.926	917.552	855.118	782.786	290.292	505.818	455.213	357.473	316.905	601.684	210.9	202.383	86.9664	295.34	198.011	223.97	291.428	28.9917	23.4712	817.057	80.7787	385.14	92.0475	279.454	194.792	153.174	120.81	0.187471	0.397711	0.548119	5	5	5	4
1623276_at	CG31663	---	CG31663	---	---	---	1491.47	1841.79	1937.97	1849.81	2020.59	73.0328	82.8156	61.9154	54.0476	75.1449	175.955	114.725	907.553	101.12	258.872	119.129	247.472	162.344	351.161	71.566	1828.32	201.927	69.3913	11.3786	311.645	338.896	190.334	110.781	0.104103	2.74291	0.610741	5	0	3	3
1623277_at	CG17100	clockwork orange	cwo	0006350 // transcription // inferred from electronic annotation /// 0006355 // regulation of transcription, DNA-dependent // inferred from electronic annotation /// 0042752 // regulation of circadian rhythm // inferred from mutant phenotype /// 0045449 // regulation of transcription // inferred from sequence or structural similarity /// 0045449 // regulation of transcription // inferred from elec…	0005634 // nucleus // inferred from direct assay /// 0005634 // nucleus // non-traceable author statement /// 0005634 // nucleus // inferred from electronic annotation	0003677 // DNA binding // inferred from electronic annotation /// 0003702 // RNA polymerase II transcription factor activity // non-traceable author statement /// 0016564 // transcription repressor activity // inferred from direct assay /// 0030528 // transcription regulator activity // inferred from electronic annotation	814.851	710.229	886.102	851.463	1149.78	840.342	858.848	378.134	229.127	739.991	528.828	292.762	282.661	72.355	1179.57	758.033	315.691	368.896	108.795	1225	882.485	163.3	609.288	287.534	471.234	427.659	555.284	441.908	0.629228	0.911364	1.17836	5	5	4	4
1623279_at	HDC09525	---	---	---	---	---	24.049	18.4892	22.5638	25.6056	21.8695	28.5379	27.8454	28.1321	34.0448	37.2449	29.0902	25.4718	40.2473	130.387	50.6965	40.0411	53.8423	34.3882	64.264	53.1898	22.5154	2.67074	31.161	4.25378	55.1786	43.1928	49.1451	11.9127	2.18273	1.57713	0.890655	4	2	1	1
1623280_at	Stencil:3L:13673872:13664298:GENSCAN	---	---	---	---	---	131.122	120.646	133.771	116.319	111.931	255.724	325.705	253.086	269.287	359.598	191.358	559.108	298.633	283.555	153.127	121.917	165.382	101.235	172.828	109.747	122.758	9.41259	292.68	47.5637	297.156	158.701	134.222	32.7869	1.09339	0.458595	0.451687	5	5	4	2
1623281_s_at	CG17949	--- /// His2B:CG17949 /// His2B:CG33868 /// His2B:CG33870 /// His2B:CG33872 /// His2B:CG33874 /// His2B:CG33876 /// His2B:CG33878 /// His2B:CG33880 /// His2B:CG33882 /// His2B:CG33884 /// His2B:CG33886 /// His2B:CG33888 /// His2B:CG33890 /// His2B:CG33892	CR40461 /// His2B:CG17949 /// His2B:CG33868 /// His2B:CG33870 /// His2B:CG33872 /// His2B:CG33874 /// His2B:CG33876 /// His2B:CG33878 /// His2B:CG33880 /// His2B:CG33882 /// His2B:CG33884 /// His2B:CG33886 /// His2B:CG33888 /// His2B:CG33890 /// His2B:CG33892 /// His2B:CG33894 /// His2B:CG33896 /// His2B:CG33898 /// His2B:CG33900 /// His2B:CG33902 /// His2B:CG33904 /// His2B:CG33906 /// His2B:CG3…	0006333 // chromatin assembly or disassembly // inferred from sequence or structural similarity /// 0006334 // nucleosome assembly // inferred from electronic annotation /// 0006334 // nucleosome assembly // non-traceable author statement	0000786 // nucleosome // inferred from electronic annotation /// 0000786 // nucleosome // inferred from sequence or structural similarity /// 0000786 // nucleosome // non-traceable author statement /// 0005634 // nucleus // inferred from electronic annotation /// 0005694 // chromosome // inferred from electronic annotation /// 0005811 // lipid particle // inferred from direct assay /// 0035267 //…	0003677 // DNA binding // inferred from electronic annotation /// 0003677 // DNA binding // inferred from sequence or structural similarity /// 0003677 // DNA binding // non-traceable author statement /// 0005515 // protein binding // inferred from physical interaction	311.888	337.974	512.346	345.349	484.852	2074.75	1313.21	1269.43	562.232	1112.52	1300.09	296.971	366.055	1161.89	901.543	484.723	215.456	99.8867	531.564	284.075	398.482	92.7464	1266.43	542.023	805.31	456.227	323.141	182.012	0.810931	0.25516	0.401263	5	5	4	3
1623283_at	HDC06308	---	---	---	---	---	55.4621	45.7171	50.2666	43.7516	52.4453	112.998	50.6436	160.79	132.954	176.67	69.1147	157.242	84.2293	129.858	94.9697	72.9519	67.8789	47.2994	79.6644	38.2553	49.5285	4.8	126.811	49.1693	107.083	35.865	61.21	17.6305	1.23585	0.482687	0.571614	5	5	4	1
1623284_at	CG10251	portabella	CG10251	0055085 // transmembrane transport // inferred from electronic annotation	---	0005276 // hydrogen:vesicular amine antiporter activity // inferred from sequence or structural similarity /// 0005515 // protein binding // inferred from physical interaction	61.5027	94.9178	89.7202	77.3563	77.3192	40.5762	57.0775	62.5116	27.0016	188.478	17.0356	36.5327	10.6884	42.2597	12.9267	14.2734	25.711	24.2011	25.5008	13.1202	80.1632	12.9732	75.129	64.8907	23.8886	14.4805	20.5613	6.30621	0.256493	0.27368	0.860716	5	5	2	0
1623285_at	CG1637	---	CG1637	---	---	0003993 // acid phosphatase activity // inferred from sequence or structural similarity /// 0003993 // acid phosphatase activity // inferred from electronic annotation /// 0016787 // hydrolase activity // inferred from electronic annotation /// 0046872 // metal ion binding // inferred from electronic annotation	528.115	570.956	413.195	483.682	514.872	278.928	89.3936	106.37	162.929	103.226	165.941	132.571	127.018	74.4525	142.155	249.483	275.051	497.574	279.086	117.663	502.164	58.7884	148.169	78.3219	128.428	33.6458	283.771	136.544	0.565097	1.91519	2.20958	5	5	3	5
1623286_at	CG32299	--- /// ---	CG32298 /// CG32299	---	---	---	21.4238	29.4312	34.5687	24.5926	23.0933	8.48258	9.9549	6.94185	6.74319	9.82385	6.52481	5.87545	7.86116	13.0485	11.7037	7.19817	22.792	7.44992	16.0907	16.8146	26.6219	5.35333	8.38928	1.52664	9.00273	3.19714	14.0691	6.68463	0.528477	1.67703	1.56276	5	0	0	0
1623287_at	CG13921	---	CG13921	---	---	---	724.43	682.777	664.621	702.051	748.222	2354.99	1792.53	1706.31	1865.07	2154.56	1360.59	587.307	637.005	31.9211	535.065	1096.38	821.814	56.7473	10.5905	1230.35	704.42	33.0797	1974.69	271.205	630.379	474.961	643.175	575.79	0.913056	0.325709	1.0203	5	5	4	3
1623288_at	CG4097	Proteasome subunit 20S	Pros26	0006511 // ubiquitin-dependent protein catabolic process // non-traceable author statement /// 0051603 // proteolysis involved in cellular protein catabolic process // inferred from electronic annotation	0000502 // proteasome complex // non-traceable author statement /// 0000502 // proteasome complex // inferred from electronic annotation /// 0005634 // nucleus // inferred from electronic annotation /// 0005737 // cytoplasm // inferred from electronic annotation /// 0005839 // proteasome core complex // inferred from sequence or structural similarity /// 0005839 // proteasome core complex // non-…	0004175 // endopeptidase activity // inferred from sequence or structural similarity /// 0004175 // endopeptidase activity // non-traceable author statement /// 0004175 // endopeptidase activity // inferred from electronic annotation /// 0004298 // threonine-type endopeptidase activity // inferred from electronic annotation /// 0005515 // protein binding // inferred from physical interaction /// …	433.24	398.867	367.982	415.058	419.271	116.577	87.615	207.697	178.67	90.5529	185.917	97.5319	141.61	56.5998	184.319	166.142	138.011	208.983	219.806	231.766	406.884	24.9629	136.222	54.1865	133.195	56.1309	192.942	39.4398	0.474194	1.41637	1.44856	5	5	3	4
1623291_at	CG31673	---	CG31673	0008152 // metabolic process // inferred from electronic annotation /// 0055114 // oxidation reduction // inferred from electronic annotation	---	0003824 // catalytic activity // inferred from electronic annotation /// 0005488 // binding // inferred from electronic annotation /// 0016491 // oxidoreductase activity // inferred from electronic annotation /// 0016616 // oxidoreductase activity, acting on the CH-OH group of donors, NAD or NADP as acceptor // inferred from electronic annotation /// 0030267 // glyoxylate reductase (NADP) activit…	142.337	136.57	161.524	128.921	153.597	11.2107	15.8186	15.7049	24.3167	12.7496	36.8483	179.202	39.6768	75.7186	550.06	25.418	190.536	537.454	219.862	652.018	144.59	13.0651	15.9601	5.06907	176.301	216.757	325.058	260.27	2.24813	20.3669	1.84376	5	2	5	5
1623293_at	CG4042	---	CG4042	0006355 // regulation of transcription, DNA-dependent // inferred from electronic annotation	---	0003700 // transcription factor activity // inferred from electronic annotation /// 0043565 // sequence-specific DNA binding // inferred from electronic annotation	197.501	182.564	181.659	162.583	172.737	284.698	187.805	419.429	153.317	72.4595	233.055	127.891	156.095	67.9681	97.6368	99.8648	68.1707	430.995	56.8498	29.2248	179.409	12.9418	223.542	133.366	136.529	63.2218	137.021	166.275	0.763736	0.612956	1.0036	5	4	2	2
1623299_at	CG1794	Matrix metalloproteinase 2	Mmp2	0006508 // proteolysis // inferred from electronic annotation /// 0007561 // imaginal disc eversion // inferred from mutant phenotype /// 0008152 // metabolic process // inferred from electronic annotation /// 0034769 // basement membrane disassembly // inferred from mutant phenotype /// 0046529 // imaginal disc fusion, thorax closure // inferred from mutant phenotype /// 0048477 // oogenesis // …	0005886 // plasma membrane // inferred from direct assay /// 0030425 // dendrite // inferred from mutant phenotype /// 0031012 // extracellular matrix // inferred from electronic annotation	0004222 // metalloendopeptidase activity // inferred from direct assay /// 0004222 // metalloendopeptidase activity // inferred from sequence or structural similarity /// 0004222 // metalloendopeptidase activity // non-traceable author statement /// 0004222 // metalloendopeptidase activity // traceable author statement /// 0004222 // metalloendopeptidase activity // inferred from electronic annot…	979.68	1039.06	1109.51	1045	1143.29	156.099	239.701	279.542	156.752	247.885	481.845	251.423	315.988	100.375	143.332	181.645	235.157	115.09	235.965	71.8089	1063.31	64.1266	215.996	56.3791	258.593	151.249	167.933	73.0884	0.157935	0.777482	0.649411	5	5	3	2
1623302_at	CG8067	---	CG8067	0008152 // metabolic process // inferred from electronic annotation	---	0008168 // methyltransferase activity // inferred from electronic annotation /// 0016740 // transferase activity // inferred from electronic annotation	72.7654	63.7438	48.7984	46.5003	49.9095	24.6441	18.4053	11.0787	24.4834	16.8349	15.8983	11.5228	9.35252	31.3118	14.8744	34.3142	13.3256	31.9316	48.9863	137.796	56.3435	11.398	19.0893	5.69369	16.592	8.63441	53.2708	48.9215	0.945465	2.79061	3.21064	5	1	0	2
1623303_at	HDC14817	---	---	---	---	---	24.7545	28.1449	29.2346	33.6482	28.482	46.9002	44.3072	41.2234	45.6601	54.5442	71.5531	78.0107	67.6632	257.662	69.2202	58.6287	76.6794	87.2868	124.439	89.8871	28.8528	3.18496	46.527	4.95535	108.822	83.2979	87.3842	24.0874	3.02862	1.87814	0.803002	2	3	4	1
1623305_at	CG5091	---	CG5091	0006487 // protein amino acid N-linked glycosylation // inferred from sequence or structural similarity	0005783 // endoplasmic reticulum // inferred from sequence or structural similarity /// 0005783 // endoplasmic reticulum // inferred from electronic annotation /// 0005789 // endoplasmic reticulum membrane // inferred from electronic annotation /// 0016020 // membrane // inferred from electronic annotation /// 0016021 // integral to membrane // inferred from electronic annotation	0016740 // transferase activity // inferred from electronic annotation /// 0016757 // transferase activity, transferring glycosyl groups // inferred from electronic annotation /// 0016758 // transferase activity, transferring hexosyl groups // inferred from electronic annotation /// 0046527 // glucosyltransferase activity // inferred from sequence or structural similarity	22.7458	16.1911	15.4894	17.5074	15.2091	29.1128	146.63	52.5826	66.2352	42.3467	13.6047	13.0901	78.129	12.3771	18.4888	22.7664	11.5762	11.1436	19.8938	85.5741	17.4286	3.10232	67.3815	46.3463	27.1379	28.6062	30.1908	31.3758	1.73226	0.448058	1.1125	5	5	4	2
1623309_at	CG5811	Neuropeptide Y receptor-like	NepYr	0007165 // signal transduction // inferred from electronic annotation /// 0007186 // G-protein coupled receptor protein signaling pathway // inferred from electronic annotation /// 0007186 // G-protein coupled receptor protein signaling pathway // inferred from sequence or structural similarity /// 0007217 // tachykinin receptor signaling pathway // inferred from sequence or structural similarity	0005886 // plasma membrane // inferred from electronic annotation /// 0005887 // integral to plasma membrane // non-traceable author statement /// 0016020 // membrane // inferred from electronic annotation /// 0016021 // integral to membrane // inferred from electronic annotation /// 0016021 // integral to membrane // inferred from sequence or structural similarity	0004871 // signal transducer activity // inferred from electronic annotation /// 0004872 // receptor activity // inferred from electronic annotation /// 0004930 // G-protein coupled receptor activity // non-traceable author statement /// 0004930 // G-protein coupled receptor activity // inferred from electronic annotation /// 0004983 // neuropeptide Y receptor activity // inferred from electronic…	39.5686	39.9565	35.9331	40.8671	28.4344	58.552	158.182	112.953	63.1613	118.685	42.8195	66.6403	39.5437	69.4927	151.452	60.3652	27.8527	33.5634	58.1288	22.5523	36.9519	5.11831	102.307	41.6847	73.9897	45.3675	40.4925	17.5755	1.09581	0.395795	0.547272	5	5	2	1
1623311_at	S.C3R000469	Drosokinin receptor	CG34127	0006412 // translation // inferred from electronic annotation /// 0006911 // phagocytosis, engulfment // inferred from mutant phenotype	0005840 // ribosome // inferred from electronic annotation /// 0030529 // ribonucleoprotein complex // inferred from electronic annotation	0003735 // structural constituent of ribosome // inferred from electronic annotation /// 0004091 // carboxylesterase activity // non-traceable author statement /// 0004091 // carboxylesterase activity // inferred from electronic annotation /// 0016787 // hydrolase activity // inferred from electronic annotation /// 0042043 // neurexin binding // inferred from sequence or structural similarity	273.776	351.401	323.858	273.053	324.581	238.812	319.669	145.708	243.181	225.105	121.042	98.5644	109.336	173.277	307.431	93.5479	482.529	42.3016	113.354	76.7338	309.334	34.6182	234.495	61.8869	161.93	86.2444	161.693	181.238	0.522715	0.689539	0.998538	5	5	1	0
1623312_s_at	CG11836	---	CG11836	0006508 // proteolysis // inferred from electronic annotation /// 0006508 // proteolysis // non-traceable author statement	---	0003824 // catalytic activity // inferred from electronic annotation /// 0004252 // serine-type endopeptidase activity // inferred from electronic annotation /// 0004252 // serine-type endopeptidase activity // non-traceable author statement /// 0008233 // peptidase activity // inferred from electronic annotation /// 0008236 // serine-type peptidase activity // inferred from electronic annotation…	19.0112	15.4834	19.178	14.6015	24.4534	22.2752	79.0433	19.0053	13.6393	11.3888	8.27947	8.92844	9.31153	31.9219	8.78889	9.70739	35.8371	12.6066	11.7222	26.872	18.5455	3.88753	29.0704	28.2645	13.446	10.3349	19.3491	11.4569	1.04333	0.665593	1.43901	5	4	0	2
1623313_at	S.C3L001985	SNF1-related	CG6114	0006468 // protein amino acid phosphorylation // inferred from electronic annotation /// 0006468 // protein amino acid phosphorylation // non-traceable author statement	---	0000166 // nucleotide binding // inferred from electronic annotation /// 0004672 // protein kinase activity // inferred from electronic annotation /// 0004674 // protein serine/threonine kinase activity // inferred from electronic annotation /// 0004674 // protein serine/threonine kinase activity // non-traceable author statement /// 0005524 // ATP binding // inferred from electronic annotation /…	531.409	557.801	699.235	485.895	725.481	222.831	368.467	269.664	267.316	272.638	372.067	337.082	89.476	115.691	59.5534	79.4566	65.495	89.5518	175.34	89.4809	599.964	106.182	280.183	53.4239	194.774	147.742	99.8648	43.3256	0.166451	0.356427	0.512722	5	5	4	5
1623314_at	CG11186	twin of eyeless	toy	0006350 // transcription // inferred from electronic annotation /// 0006355 // regulation of transcription, DNA-dependent // inferred from electronic annotation /// 0007275 // multicellular organismal development // inferred from electronic annotation /// 0035214 // eye-antennal disc development // inferred from mutant phenotype /// 0045449 // regulation of transcription // non-traceable author s…	0005634 // nucleus // inferred from electronic annotation /// 0005634 // nucleus // non-traceable author statement	0003677 // DNA binding // inferred from electronic annotation /// 0003700 // transcription factor activity // inferred from electronic annotation /// 0003704 // specific RNA polymerase II transcription factor activity // non-traceable author statement /// 0030528 // transcription regulator activity // inferred from electronic annotation /// 0043565 // sequence-specific DNA binding // inferred fro…	369.669	341.568	414.467	540.992	432.522	1437.62	1114.17	1081.67	797.19	577.589	241.131	128.473	22.1547	49.2731	61.4932	108.071	71.3746	24.8588	35.2967	61.4445	419.844	76.6668	1001.65	328.165	100.505	87.8114	60.209	32.7383	0.143408	0.0601099	0.599065	5	5	4	2
1623315_at	S.C3L002620	---	CG13253	0001558 // regulation of cell growth // inferred from electronic annotation	0005576 // extracellular region // inferred from electronic annotation	0005520 // insulin-like growth factor binding // inferred from electronic annotation	1326.28	1313.94	1324.27	1437.34	1221.02	1619.47	1535.75	1920.7	1181.77	1203.21	875.344	923.16	488.239	470.066	655.702	506.545	181.271	120.679	1065.56	272.539	1324.57	76.7372	1492.18	308.864	682.502	211.358	429.318	384.75	0.324119	0.287712	0.629036	5	5	2	1
1623316_at	CG14785	---	CG14785	---	---	---	51.2377	38.8525	35.2751	36.7598	48.9986	28.3403	64.7352	40.0287	154.165	40.3161	28.1911	97.5817	41.3378	67.1058	60.3953	43.9644	49.783	27.6283	132.863	45.685	42.2247	7.3596	65.5171	51.298	58.9224	26.5392	59.9846	41.6033	1.4206	0.915557	1.01803	5	3	2	0
1623320_at	CG3711	---	CG3711	---	0005634 // nucleus // inferred from sequence or structural similarity	0003700 // transcription factor activity // inferred from sequence or structural similarity /// 0005515 // protein binding // inferred from electronic annotation /// 0005515 // protein binding // inferred from physical interaction	1154.76	1275.71	1343.17	1446.78	1579.85	888.197	961.205	1059.69	965.074	565.941	561.727	575.31	757.803	26.4288	32.7014	963.251	414.899	867.952	17.1647	51.52	1360.06	162.309	888.022	190.066	390.794	338.73	462.957	442.898	0.340396	0.521335	1.18466	5	5	4	4
1623321_at	CG40343	---	---	---	---	---	65.5532	65.7185	71.8913	50.1119	69.3226	90.319	169.938	262.509	78.2305	63.1948	48.7893	139.594	47.6365	36.9501	46.7606	63.9014	67.529	36.723	32.2438	50.558	64.5195	8.4779	132.838	83.4129	63.946	42.5511	50.191	15.7496	0.77792	0.377836	0.784897	5	5	2	0
1623322_at	CG9067	---	CG9067	0006810 // transport // inferred from electronic annotation /// 0006888 // ER to Golgi vesicle-mediated transport // inferred from electronic annotation	0005622 // intracellular // inferred from electronic annotation	---	160.604	133.438	157.052	153.29	140.394	214.776	407.578	204.163	100.497	130.22	186	34.5045	148.36	62.8462	85.5062	167.094	51.8255	172.769	671.772	103.434	148.956	11.5556	211.447	119.832	103.443	62.361	233.379	250.052	1.56677	1.10372	2.2561	5	5	4	5
1623324_at	CG11770	lines	lin	0006350 // transcription // inferred from electronic annotation /// 0007275 // multicellular organismal development // inferred from electronic annotation /// 0007362 // terminal region determination // inferred from genetic interaction /// 0007367 // segment polarity determination // inferred from electronic annotation /// 0007440 // foregut morphogenesis // inferred from mutant phenotype /// 00…	0005634 // nucleus // inferred from direct assay /// 0005634 // nucleus // inferred from electronic annotation /// 0005737 // cytoplasm // inferred from direct assay /// 0005737 // cytoplasm // inferred from electronic annotation	0003824 // catalytic activity // inferred from electronic annotation /// 0005515 // protein binding // inferred from physical interaction	262.052	205.902	216.028	208.332	229.46	812.633	1099.83	467.606	626.685	1620.89	172.761	202.093	521.764	18.0164	214.647	231.253	838.541	273.836	1717.02	1182.01	224.355	22.9877	925.527	454.326	225.856	183.213	848.533	627.873	3.78211	0.916811	3.75696	5	5	4	5
1623325_at	CG6847	---	CG6847	0006629 // lipid metabolic process // inferred from electronic annotation	---	0003824 // catalytic activity // inferred from electronic annotation /// 0004806 // triglyceride lipase activity // inferred from sequence or structural similarity /// 0004806 // triglyceride lipase activity // inferred from electronic annotation /// 0016787 // hydrolase activity // inferred from electronic annotation	73.7372	67.5431	66.1044	91.455	59.5956	14.8365	25.8514	28.1388	16.8284	29.3162	63.0529	52.5568	97.6154	63.0967	57.3708	83.2699	831.641	206.205	65.5046	136.473	71.6871	12.14	22.9943	6.6926	66.7385	17.8122	264.619	321.668	3.6913	11.508	3.96501	5	0	0	3
1623326_a_at	CG14981	maggie	mge	0006886 // intracellular protein transport // inferred from electronic annotation	0005739 // mitochondrion // inferred from direct assay /// 0005741 // mitochondrial outer membrane // inferred from electronic annotation /// 0005742 // mitochondrial outer membrane translocase complex // inferred from sequence or structural similarity /// 0005742 // mitochondrial outer membrane translocase complex // non-traceable author statement	0015450 // P-P-bond-hydrolysis-driven protein transmembrane transporter activity // inferred from sequence or structural similarity	2444.05	2368.71	2359.29	2637.35	2028.19	5343.07	4976.79	6243.23	6620.13	5294.05	6383.09	3853.35	7757.66	2920.42	5556.08	6493.29	3732.41	1959.92	2637.22	2531.36	2367.52	220.16	5695.45	699.437	5294.12	1938.67	3470.84	1807.21	1.46602	0.609406	0.655603	5	5	5	5
1623334_at	CG12913	---	CG12913	0030206 // chondroitin sulfate biosynthetic process // non-traceable author statement	0032580 // Golgi cisterna membrane // inferred from electronic annotation	0008376 // acetylgalactosaminyltransferase activity // non-traceable author statement /// 0016740 // transferase activity // inferred from electronic annotation /// 0016757 // transferase activity, transferring glycosyl groups // inferred from electronic annotation /// 0016758 // transferase activity, transferring hexosyl groups // inferred from electronic annotation	56.9532	69.1247	65.7713	55.6389	56.2988	37.744	33.3921	67.1879	110.403	26.0844	13.6581	59.6686	18.9532	54.246	26.6532	17.1795	49.2438	17.0606	23.3056	38.002	60.7574	6.23901	54.9622	34.7087	34.6358	20.9817	28.9583	14.191	0.476622	0.526876	0.836079	5	4	1	0
1623335_a_at	CG5044	---	CG5044	0008152 // metabolic process // inferred from electronic annotation	---	0003824 // catalytic activity // inferred from electronic annotation /// 0003860 // 3-hydroxyisobutyryl-CoA hydrolase activity // inferred from sequence or structural similarity /// 0003860 // 3-hydroxyisobutyryl-CoA hydrolase activity // inferred from electronic annotation /// 0016787 // hydrolase activity // inferred from electronic annotation	314.848	297.06	281.969	300.93	298.161	527.918	315.581	394.304	245.711	281.866	257.139	75.8408	160.502	59.1887	204.875	298.134	165.191	485.859	275.587	459.803	298.594	11.7106	353.076	112.109	151.509	84.1653	336.915	134.201	1.12834	0.954228	2.22373	5	5	4	5
1623336_at	CG13719	CG13719	CG42540	---	0016020 // membrane // inferred from sequence or structural similarity /// 0016020 // membrane // inferred from electronic annotation /// 0016021 // integral to membrane // inferred from electronic annotation	---	549.102	548.8	508.639	452.94	406.705	307.931	266.378	251.547	211.669	115.103	453.987	179.795	126.279	209.862	290.355	222.189	183.608	110.877	253.159	115.236	493.237	62.364	230.526	73.1383	252.055	127.539	177.014	63.3896	0.358881	0.767869	0.702281	5	4	0	0
1623339_at	CG7498	--- /// ---	CG42445 /// CG7498	---	---	---	67.1443	53.7794	77.1926	66.6745	61.2704	39.4674	30.7345	30.1294	29.5636	41.8751	45.8738	42.3555	61.3592	138.114	64.1849	70.0464	101.053	98.2445	74.129	188.677	65.2122	8.59721	34.354	5.844	70.3774	39.0305	106.43	48.0302	1.63205	3.09803	1.51227	3	0	0	4
1623342_at	CG8369	---	CG8369	0048190 // wing disc dorsal/ventral pattern formation // inferred from genetic interaction	---	---	14936.4	16424.5	17009.3	16125.9	16522.9	187.17	177.177	186.122	573.934	340.759	4280.14	1732.47	3189.83	1801.43	2420.27	634.72	1494.77	2753.58	1098.05	2201.73	16203.8	776.497	293.032	171.204	2684.83	1067.4	1636.57	848.667	0.100999	5.58495	0.609562	5	5	5	5
1623343_at	CG4049	R-gene	CG4049	0006281 // DNA repair // inferred from sequence or structural similarity	---	0003676 // nucleic acid binding // inferred from electronic annotation /// 0003677 // DNA binding // inferred from electronic annotation /// 0004386 // helicase activity // inferred from electronic annotation /// 0005524 // ATP binding // inferred from electronic annotation	259.025	294.616	328.765	265.548	297.546	288.295	318.896	251.172	248.237	307.201	235.719	359.577	62.1863	68.9187	257.113	348.306	136.299	90.0962	239.361	143.209	289.1	27.9926	282.76	32.1073	196.703	128.572	191.454	103.127	0.662242	0.67709	0.973318	5	5	4	4
1623344_at	CG12856	---	---	---	---	---	105.527	104.223	98.1927	104.095	96.8169	147.758	106.301	102.04	133.065	139.785	190.251	179.869	165.132	392.036	201.046	184.731	219.794	210.146	466.271	218.465	101.771	3.96459	125.79	20.4649	225.667	93.9427	259.881	116.233	2.55359	2.066	1.15161	5	5	5	5
1623349_x_at	AC005734	---	---	---	---	---	474.579	502.317	594.281	585.288	533.931	402.708	483.128	612.541	179.885	371.06	140.459	207.861	246.102	54.8931	218.212	721.869	571.25	1596.93	203.823	356.646	538.079	51.7586	409.864	158.818	173.505	76.8279	690.103	544.317	1.28253	1.68373	3.97741	5	5	3	5
1623353_at	CG14637	abstract	abs	0000398 // nuclear mRNA splicing, via spliceosome // inferred by curator /// 0006915 // apoptosis // non-traceable author statement /// 0007399 // nervous system development // non-traceable author statement /// 0009653 // anatomical structure morphogenesis // non-traceable author statement /// 0030010 // establishment of cell polarity // non-traceable author statement	0005634 // nucleus // non-traceable author statement /// 0005634 // nucleus // inferred from electronic annotation /// 0071011 // precatalytic spliceosome // inferred from direct assay /// 0071013 // catalytic step 2 spliceosome // inferred from direct assay	0000166 // nucleotide binding // inferred from electronic annotation /// 0003676 // nucleic acid binding // inferred from electronic annotation /// 0003723 // RNA binding // inferred from electronic annotation /// 0004004 // ATP-dependent RNA helicase activity // non-traceable author statement /// 0004386 // helicase activity // inferred from sequence or structural similarity /// 0004386 // helic…	371.433	370.698	311.015	306.197	300.264	354.42	349.418	514.169	338.461	221.712	57.9341	917.885	168.691	120.516	370.638	353.278	82.9452	79.831	100.695	183.025	331.921	35.9367	355.636	104.167	327.133	350.408	159.955	115.94	0.481906	0.449771	0.48896	5	5	3	3
1623354_at	HDC02327	---	---	---	---	---	389.393	451.418	420.884	459.683	436.412	192.747	138.029	163.977	256.529	178.367	108.712	133.361	153.284	411.275	138.765	89.5256	155.563	193.163	328.517	110.881	431.558	27.8426	185.93	44.3407	189.079	125.247	175.53	94.46	0.406735	0.944065	0.92834	5	2	4	2
1623356_at	CG11999	---	CG11999	---	0016020 // membrane // inferred from electronic annotation	0005515 // protein binding // inferred from physical interaction	470.214	430.85	559.004	411.59	441.113	285.026	374.168	293.023	333.71	214.723	230.835	391.844	261.809	170.104	353.792	297.552	363.902	800.967	745.022	411.321	462.554	57.9299	300.13	59.5446	281.677	90.5063	523.753	231.931	1.13231	1.74509	1.85941	5	5	4	5
1623357_at	CG8616	Birt-Hogg-Dube homolog	BHD	0030718 // germ-line stem cell maintenance // inferred from mutant phenotype	0005737 // cytoplasm // inferred from direct assay	---	177.736	124.278	112.534	128.86	105.324	185.834	247.977	132.241	321.576	310.714	53.5764	75.1914	204.833	43.5141	103.804	147.1	45.4975	76.3881	114.227	174.006	129.746	28.401	239.668	81.0313	96.1837	64.9862	111.444	51.8917	0.858934	0.464991	1.15865	5	5	3	3
1623358_at	CG30381	---	CG30381	---	---	---	86.6583	65.3592	75.8412	67.4281	70.052	31.7417	69.7471	51.0941	49.7635	45.9839	58.8919	71.7673	40.7471	98.6256	49.8427	37.5905	52.3836	51.6697	56.3035	48.0099	73.0678	8.55447	49.6661	13.6027	63.9749	22.5082	49.1915	7.12199	0.673231	0.990444	0.768918	5	3	2	0
1623359_at	CG3836	alpha transcript	stwl	0006325 // chromatin organization // inferred from mutant phenotype /// 0007294 // germarium-derived oocyte fate determination // traceable author statement /// 0008104 // protein localization // traceable author statement /// 0030718 // germ-line stem cell maintenance // inferred from mutant phenotype /// 0030727 // germarium-derived female germ-line cyst formation // non-traceable author statem…	0005634 // nucleus // non-traceable author statement	0003677 // DNA binding // inferred from electronic annotation /// 0003702 // RNA polymerase II transcription factor activity // non-traceable author statement	52.3191	47.0629	58.9015	48.9292	46.7338	39.6586	54.1498	49.9027	53.2743	53.0548	19.0561	31.9911	29.6733	29.3565	66.7453	23.8627	27.3535	41.5072	57.3826	28.6049	50.7893	5.04828	50.008	6.00474	35.3645	18.2386	35.7422	13.8201	0.703734	0.714729	1.01068	5	5	2	0
1623360_at	CG32534	---	---	---	---	0003677 // DNA binding // inferred from electronic annotation	336.822	337.37	346.017	405.265	427.034	312.328	285.151	260.953	382.099	357.631	275.65	273.955	340.318	414.976	267.031	353.608	264.12	345.019	499.028	196.217	370.502	42.5319	319.632	50.079	314.386	63.5776	331.599	113.555	0.894999	1.03744	1.05475	5	5	4	5
1623364_at	CG4250	---	CG4250	---	---	---	67.871	80.1966	108.524	43.9285	55.8852	22.1442	22.0874	45.824	19.5771	13.512	1060.28	1448.64	556.139	1180.62	1005.8	2575.02	3135.2	951.448	2363.45	1700.02	71.2811	24.8161	24.6289	12.3589	1050.3	324.781	2145.03	841.978	30.0925	87.0939	2.04231	5	0	5	5
1623365_at	CG7959	Big brother	Bgb	0006357 // regulation of transcription from RNA polymerase II promoter // traceable author statement /// 0045944 // positive regulation of transcription from RNA polymerase II promoter // inferred from sequence or structural similarity	0005634 // nucleus // inferred from direct assay /// 0005634 // nucleus // non-traceable author statement /// 0005634 // nucleus // inferred from electronic annotation /// 0016513 // core-binding factor complex // inferred from sequence or structural similarity	0003713 // transcription coactivator activity // inferred from direct assay /// 0003713 // transcription coactivator activity // inferred from physical interaction /// 0003713 // transcription coactivator activity // inferred from sequence or structural similarity /// 0003713 // transcription coactivator activity // inferred from electronic annotation /// 0005515 // protein binding // inferred fr…	381.571	392.965	305.005	377.216	335.396	310.568	261.585	264.778	334.556	345.8	252.15	303.776	139.401	91.2182	131.541	586.01	111.576	103.401	142.539	438.666	358.431	36.9659	303.457	38.9226	183.617	89.9158	276.438	222.038	0.771247	0.910963	1.50551	5	5	4	3
1623366_at	CG8039	mitochondrial ribosomal protein L19	mRpL19	0006412 // translation // inferred from sequence or structural similarity /// 0006412 // translation // inferred from electronic annotation	0005622 // intracellular // inferred from electronic annotation /// 0005739 // mitochondrion // inferred from electronic annotation /// 0005762 // mitochondrial large ribosomal subunit // inferred from sequence or structural similarity /// 0005840 // ribosome // inferred from electronic annotation /// 0030529 // ribonucleoprotein complex // inferred from electronic annotation	0003735 // structural constituent of ribosome // inferred from sequence or structural similarity /// 0003735 // structural constituent of ribosome // inferred from electronic annotation	239.811	250.974	201.875	242.69	254.555	219.394	134.232	107.876	171.884	206.12	169.867	117.941	264.318	309.479	130.526	105.435	102.272	114.519	130.828	278.092	237.981	21.0515	167.901	47.076	198.426	84.5256	146.229	74.5435	0.614457	0.870924	0.736945	5	2	1	0
1623367_at	HDC20284	---	---	---	---	---	28.02	21.2266	15.447	13.5885	16.486	9.80906	12.474	10.0417	18.9064	15.2571	11.1958	24.2219	16.9941	18.2261	12.5435	15.8573	17.0215	15.0165	13.9862	17.4199	18.9536	5.79947	13.2977	3.83237	16.6363	5.16108	15.8603	1.41466	0.836794	1.19271	0.953354	5	1	2	1
1623370_at	CG4148	weckle	wek	0002218 // activation of innate immune response // inferred from mutant phenotype /// 0007275 // multicellular organismal development // inferred from electronic annotation /// 0007311 // maternal specification of dorsal/ventral axis, oocyte, germ-line encoded // inferred from mutant phenotype /// 0008063 // Toll signaling pathway // inferred from mutant phenotype /// 0009950 // dorsal/ventral ax…	0005622 // intracellular // inferred from electronic annotation /// 0005634 // nucleus // inferred from direct assay /// 0005634 // nucleus // inferred from sequence or structural similarity /// 0005634 // nucleus // inferred from electronic annotation /// 0005886 // plasma membrane // inferred from direct assay /// 0005886 // plasma membrane // inferred from electronic annotation /// 0016020 // …	0003700 // transcription factor activity // inferred from sequence or structural similarity /// 0005515 // protein binding // inferred from physical interaction /// 0008270 // zinc ion binding // inferred from electronic annotation /// 0042803 // protein homodimerization activity // inferred from direct assay /// 0046872 // metal ion binding // inferred from electronic annotation	89.4341	88.258	71.7976	86.6464	92.2858	158.167	116.854	55.0314	79.8418	65.2913	70.157	49.6247	39.794	90.2735	79.2073	55.8092	59.0822	56.6147	85.0591	82.8994	85.6844	8.03169	95.0373	42.3604	65.8113	20.8305	67.8929	14.7539	0.792361	0.714382	1.03163	5	5	3	0
1623373_at	CG14806	---	CG14806	---	---	0005515 // protein binding // inferred from physical interaction	1278.27	1496.07	1360.5	1286.48	1174.9	690.223	574.231	1022.2	823.32	801.539	1021.51	621.595	927.906	101.45	179.797	618.368	670.419	176.164	106.135	63.9391	1319.24	118.907	782.303	166.865	570.451	420.243	327.005	293.072	0.247873	0.418003	0.573239	5	5	4	4
1623374_a_at	CG8649	fimbrin	Fim	0016321 // female meiosis chromosome segregation // inferred from mutant phenotype	---	0003779 // actin binding // inferred from electronic annotation /// 0003779 // actin binding // inferred from sequence or structural similarity /// 0003779 // actin binding // non-traceable author statement /// 0005509 // calcium ion binding // inferred from electronic annotation	2653.37	2241.27	2441.75	2569.71	2590.87	2473.54	2648.67	2621.2	2682.9	2381.82	3064.95	2316.42	2277.54	1182.75	2025.15	2178.83	2196.64	1699.16	1415	2644.98	2499.39	163.531	2561.63	128.374	2173.36	676.299	2026.92	478.474	0.810966	0.791265	0.932621	5	5	5	5
1623375_at	CG17081	CG17081	Cep135	0007099 // centriole replication // inferred from mutant phenotype /// 0007288 // sperm axoneme assembly // inferred from mutant phenotype /// 0032053 // microtubule basal body organization // inferred from mutant phenotype	0005813 // centrosome // inferred from direct assay /// 0005814 // centriole // inferred from direct assay /// 0005932 // microtubule basal body // inferred from direct assay	---	45.3663	28.9736	36.6824	23.1216	32.8008	16.0382	12.3956	18.9963	18.6421	13.3517	19.4602	30.3015	20.5531	40.4686	24.7262	47.6704	30.9157	87.4189	59.7919	32.4383	33.3889	8.36009	15.8848	2.99577	27.1019	8.59988	51.647	23.2408	1.54683	3.25135	1.90566	5	0	0	2
1623376_s_at	CG3798	N-methyl-D-aspartate receptor-associated protein	Nmda1	---	0016020 // membrane // inferred from electronic annotation /// 0016021 // integral to membrane // inferred from electronic annotation /// 0017146 // N-methyl-D-aspartate selective glutamate receptor complex // inferred from sequence or structural similarity	0004872 // receptor activity // inferred from electronic annotation /// 0004972 // N-methyl-D-aspartate selective glutamate receptor activity // inferred from sequence or structural similarity	2103.77	1566.18	1602.17	2088.95	1694.94	4330.26	4822.56	4176.3	5251.92	3185.86	3969.83	3921.28	3507.86	2193.61	3560.65	4871.13	3461.58	3277.84	2097.96	3067.65	1811.2	264.569	4353.38	778.22	3430.65	721.901	3355.23	997.33	1.85249	0.770719	0.978018	5	5	5	5
1623378_at	CG5545	Olig family	Oli	0045449 // regulation of transcription // inferred from sequence or structural similarity /// 0045449 // regulation of transcription // inferred from electronic annotation	0005634 // nucleus // inferred from sequence or structural similarity /// 0005634 // nucleus // inferred from electronic annotation	0003700 // transcription factor activity // inferred from sequence or structural similarity /// 0005515 // protein binding // inferred from physical interaction /// 0030528 // transcription regulator activity // inferred from electronic annotation	790.322	880.021	797.194	717.264	781.772	290.228	254.318	434.745	160.954	303.128	232.699	139.542	271.598	347.626	157.731	283.827	141.128	124.83	157.168	95.0746	793.315	58.0065	288.675	98.7936	229.84	85.1158	160.406	72.7128	0.202197	0.555662	0.697902	5	5	4	1
1623379_at	CG14228	Merlin	Mer	0001558 // regulation of cell growth // inferred from expression pattern /// 0001751 // compound eye photoreceptor cell differentiation // inferred from genetic interaction /// 0006350 // transcription // inferred from electronic annotation /// 0006897 // endocytosis // inferred from expression pattern /// 0006897 // endocytosis // inferred from electronic annotation /// 0007112 // male meiosis c…	0005737 // cytoplasm // inferred from direct assay /// 0005737 // cytoplasm // inferred from electronic annotation /// 0005856 // cytoskeleton // inferred from electronic annotation /// 0005886 // plasma membrane // inferred from direct assay /// 0005886 // plasma membrane // inferred from electronic annotation /// 0005912 // adherens junction // inferred from direct assay /// 0005912 // adherens…	0005488 // binding // inferred from electronic annotation /// 0005515 // protein binding // inferred from physical interaction /// 0008092 // cytoskeletal protein binding // inferred from electronic annotation /// 0008092 // cytoskeletal protein binding // inferred from sequence or structural similarity	123.231	112.527	110.732	113.957	123.162	175.388	172.114	138.899	198.772	195.019	383.812	157.262	240.298	444.695	170.229	554.652	156.356	1170.49	1203.98	321.9	116.722	6.01996	176.038	23.834	279.259	129.024	681.476	483.032	5.83847	3.87118	2.4403	5	5	3	5
1623381_at	HDC03202	---	---	---	---	---	11.9154	13.5562	11.5566	11.3719	13.7125	28.3332	20.0492	58.4196	32.3412	33.533	9.26483	8.1894	13.9336	11.6756	8.43332	18.0642	7.2309	13.278	233.881	15.4332	12.4225	1.12472	34.5352	14.3579	10.2994	2.45489	57.5774	98.6377	4.63493	1.66721	5.59039	5	5	1	2
1623383_at	CG7507	---	---	0006886 // intracellular protein transport // inferred from mutant phenotype /// 0007018 // microtubule-based movement // inferred from direct assay /// 0007018 // microtubule-based movement // inferred from sequence or structural similarity /// 0007018 // microtubule-based movement // non-traceable author statement /// 0007018 // microtubule-based movement // inferred from electronic annotation …	0000776 // kinetochore // inferred from direct assay /// 0005737 // cytoplasm // inferred from direct assay /// 0005737 // cytoplasm // non-traceable author statement /// 0005737 // cytoplasm // inferred from electronic annotation /// 0005739 // mitochondrion // inferred from direct assay /// 0005794 // Golgi apparatus // inferred from direct assay /// 0005868 // cytoplasmic dynein complex // inf…	0000166 // nucleotide binding // inferred from electronic annotation /// 0003774 // motor activity // inferred from sequence or structural similarity /// 0003774 // motor activity // inferred from electronic annotation /// 0003777 // microtubule motor activity // inferred from direct assay /// 0003777 // microtubule motor activity // inferred from electronic annotation /// 0005524 // ATP binding …	3352.34	3067.84	2795.1	3182.92	2874.51	5970.82	5099.3	6646.66	4664.54	5898.52	3823.59	4220.48	5654.66	2737.79	3832.7	5879.96	4852.22	427.123	3133.54	1824.45	3054.54	226.417	5655.97	779.784	4053.85	1051.7	3223.46	2207.64	1.0553	0.569921	0.79516	5	5	5	5
1623384_at	CG18426	yantar	ytr	0000398 // nuclear mRNA splicing, via spliceosome // inferred by curator /// 0030097 // hemopoiesis // non-traceable author statement /// 0042386 // hemocyte differentiation // inferred from mutant phenotype /// 0042386 // hemocyte differentiation // non-traceable author statement	0071011 // precatalytic spliceosome // inferred from direct assay	0003729 // mRNA binding // non-traceable author statement	1214.2	1162.04	1290.65	1293.76	1323.13	1703.52	1750.67	1123.11	1722.01	1685.92	1316.9	1229.57	1006.99	1188.55	1940.73	1152.6	1625.51	699.487	371.362	1868.57	1256.75	66.5324	1597.05	266.021	1336.55	356.154	1143.51	622.794	0.909889	0.716013	0.855568	5	5	5	5
1623386_s_at	CG14438	---	CG14438	---	0005622 // intracellular // inferred from electronic annotation	0008270 // zinc ion binding // inferred from electronic annotation	389.954	324.567	272.328	318.165	301.014	639.643	624.554	658.236	663.819	796.364	497.684	214.338	764.706	105.06	464.525	796.634	516.705	232.415	96.4985	496.941	321.206	43.427	676.523	68.7723	409.263	258.721	427.839	272.332	1.33198	0.632408	1.04539	5	5	4	4
1623387_at	CG6546	BRM-associated protein 55	Bap55	0000910 // cytokinesis // inferred from mutant phenotype /// 0007010 // cytoskeleton organization // inferred from sequence or structural similarity /// 0007517 // muscle organ development // inferred from mutant phenotype /// 0045893 // positive regulation of transcription, DNA-dependent // inferred from direct assay /// 0048813 // dendrite morphogenesis // inferred from mutant phenotype	0005884 // actin filament // inferred from sequence or structural similarity /// 0035060 // brahma complex // inferred from direct assay	0003713 // transcription coactivator activity // inferred by curator /// 0005200 // structural constituent of cytoskeleton // inferred from sequence or structural similarity /// 0005515 // protein binding // inferred from electronic annotation /// 0016787 // hydrolase activity // inferred from electronic annotation	314.437	260.874	293.392	327.574	259.219	663.744	520.651	409.23	428.245	371.526	336.678	925.968	266.539	108.054	279.063	960.678	123.085	183.171	91.8069	166.96	291.099	30.8635	478.679	117.11	383.26	315.009	305.14	368.224	1.04823	0.637462	0.796169	5	5	5	2
1623389_at	CG11573	Discoidin domain receptor	Ddr	0006468 // protein amino acid phosphorylation // non-traceable author statement /// 0006468 // protein amino acid phosphorylation // inferred from electronic annotation /// 0007155 // cell adhesion // inferred from electronic annotation /// 0007169 // transmembrane receptor protein tyrosine kinase signaling pathway // inferred from sequence or structural similarity	0016021 // integral to membrane // inferred from sequence or structural similarity /// 0016021 // integral to membrane // inferred from electronic annotation	0004672 // protein kinase activity // inferred from electronic annotation /// 0004713 // protein tyrosine kinase activity // non-traceable author statement /// 0004714 // transmembrane receptor protein tyrosine kinase activity // inferred from sequence or structural similarity /// 0004714 // transmembrane receptor protein tyrosine kinase activity // inferred from electronic annotation /// 0004872…	158.148	179.533	157.478	156.304	161.113	342.774	99.2759	174.53	225.632	155.203	147.875	298.014	121.728	163.387	201.32	269.401	165.616	116.736	141.738	75.139	162.515	9.67726	199.483	91.9796	186.465	68.696	153.726	72.8183	0.945918	0.770622	0.824424	5	3	1	0
1623390_at	CG11768	---	CG11768	---	---	---	290.889	278.464	298.953	266.462	292.313	190.467	336.219	235.387	285.836	285.422	167.298	250.877	244.757	242.235	308.418	172.363	227.481	102.221	190.036	119.105	285.416	12.9264	266.666	55.5463	242.717	50.1888	162.241	51.4644	0.568438	0.608406	0.668438	5	5	4	1
1623392_at	S.C2R000576	Calmodulin-binding transcription activator	Camta	0009416 // response to light stimulus // inferred from mutant phenotype /// 0016059 // deactivation of rhodopsin mediated signaling // inferred from mutant phenotype /// 0045449 // regulation of transcription // inferred from electronic annotation /// 0045941 // positive regulation of transcription // inferred from sequence or structural similarity	0005634 // nucleus // inferred from direct assay /// 0005634 // nucleus // inferred from sequence or structural similarity /// 0005634 // nucleus // inferred from electronic annotation	0003677 // DNA binding // inferred from sequence or structural similarity /// 0003700 // transcription factor activity // inferred from sequence or structural similarity /// 0003702 // RNA polymerase II transcription factor activity // inferred from direct assay /// 0005516 // calmodulin binding // inferred from electronic annotation /// 0005516 // calmodulin binding // inferred from sequence or …	659.462	750.227	805.69	564.182	684.654	490.199	501.764	479.164	373.653	345.85	472.002	543.068	556.449	146.716	205.015	318.884	31.991	323.614	196.622	26.3774	692.843	91.8726	438.126	72.6588	384.65	194.373	179.498	146.369	0.259074	0.409694	0.466652	5	5	4	2
1623393_a_at	CG3277	---	CG3277	0006468 // protein amino acid phosphorylation // inferred from electronic annotation /// 0006468 // protein amino acid phosphorylation // non-traceable author statement	---	0000166 // nucleotide binding // inferred from electronic annotation /// 0004672 // protein kinase activity // inferred from electronic annotation /// 0004713 // protein tyrosine kinase activity // inferred from sequence or structural similarity /// 0004713 // protein tyrosine kinase activity // non-traceable author statement /// 0004713 // protein tyrosine kinase activity // inferred from electr…	35.0115	38.7619	36.2582	36.3788	32.0626	28.6627	26.607	26.8792	55.9178	36.9343	69.4751	26.7789	19.9815	44.5894	41.1778	161.279	65.5756	22.8745	39.4547	29.4692	35.6946	2.44192	35.0002	12.4283	40.4005	19.144	63.7306	56.9023	1.78544	1.82086	1.57747	5	4	2	2
1623394_at	CG3536	CG13530	CG42260	---	---	0005221 // intracellular cyclic nucleotide activated cation channel activity // inferred from sequence or structural similarity /// 0005515 // protein binding // inferred from physical interaction	1445.37	1773.27	1669.98	1441.9	1654.31	1890.48	1461.58	2244.41	1559.07	1654.19	1741.72	1711.18	527.519	952.299	1304.77	1462.83	492.075	671.832	210.915	236.044	1596.97	147.25	1761.94	313.162	1247.5	516.733	614.74	510.895	0.384942	0.348899	0.492778	5	5	5	4
1623396_at	CG13875	---	CG13875	---	---	---	69.2272	44.2187	44.3924	50.6653	61.405	118.6	52.9438	124.906	145.512	39.7749	58.7027	62.2847	43.0203	71.1579	30.0445	51.1658	60.5488	60.0293	141.405	79.1424	53.9817	11.0204	96.3474	46.9369	53.042	16.3934	78.4582	36.6332	1.45342	0.814326	1.47917	5	5	4	4
1623397_at	CG40442	---	---	---	---	---	14.8105	14.0299	13.0139	10.2414	14.5364	11.6908	11.6582	13.3022	12.6003	15.5718	13.2815	15.8181	9.88342	13.5172	14.8586	12.2576	11.5721	15.4348	13.2577	13.4623	13.3264	1.85585	12.9647	1.61039	13.4718	2.25517	13.1969	1.4667	0.990282	1.01791	0.979597	4	4	2	0
1623399_at	Stencil:3L:10013386:10017635:GENSCAN	---	---	---	---	---	44.1915	46.9055	49.0282	38.938	54.9105	95.9295	95.5228	70.1698	97.5132	37.0645	28.9047	80.8461	33.3103	36.1051	88.6953	23.9362	35.9614	21.1422	22.3671	18.6691	46.7947	5.90275	79.24	26.1659	53.5723	28.7299	24.4152	6.73554	0.521751	0.308118	0.455743	5	5	2	0
1623401_a_at	CG8092	Relative-of-WOC	row	0006355 // regulation of transcription, DNA-dependent // inferred from mutant phenotype	0005622 // intracellular // inferred from electronic annotation /// 0043234 // protein complex // inferred from direct assay	0003677 // DNA binding // inferred from electronic annotation /// 0005515 // protein binding // inferred from physical interaction /// 0008270 // zinc ion binding // inferred from electronic annotation	1448.13	1353.96	1358.4	1094.58	1447.58	1781.41	1224.26	1353.98	1845.08	2127.44	648.051	507.432	450.734	14.1998	98.4839	720.341	375.494	1377.53	447.439	61.9971	1340.53	144.937	1666.43	371.082	343.78	273.677	596.56	495.504	0.445018	0.357986	1.73529	5	5	4	4
1623402_at	CG10954	Arc-p34	Arc-p34	0008064 // regulation of actin polymerization or depolymerization // non-traceable author statement /// 0008360 // regulation of cell shape // inferred from mutant phenotype /// 0030031 // cell projection assembly // inferred from mutant phenotype /// 0030833 // regulation of actin filament polymerization // inferred from electronic annotation /// 0030866 // cortical actin cytoskeleton organizati…	0005737 // cytoplasm // inferred from electronic annotation /// 0005856 // cytoskeleton // inferred from electronic annotation /// 0005885 // Arp2/3 protein complex // inferred from sequence or structural similarity /// 0005885 // Arp2/3 protein complex // non-traceable author statement	0003779 // actin binding // inferred from sequence or structural similarity /// 0003779 // actin binding // inferred from electronic annotation /// 0005515 // protein binding // inferred from physical interaction	912.964	832.116	761.053	688.868	784.456	1032.32	705.666	709.2	794.932	1047.24	653.692	584.433	550.086	82.4655	148.519	445.581	618.094	198.136	308.41	1476.93	795.892	83.3917	857.873	169.946	403.839	266.879	609.431	509.72	0.765721	0.710398	1.50909	5	5	4	3
1623403_s_at	CG2028	Casein Kinase 1	CkIalpha	0002121 // inter-male aggressive behavior // inferred from mutant phenotype /// 0006281 // DNA repair // inferred from direct assay /// 0006468 // protein amino acid phosphorylation // inferred from direct assay /// 0006468 // protein amino acid phosphorylation // non-traceable author statement /// 0006468 // protein amino acid phosphorylation // inferred from electronic annotation /// 0006911 //…	0005634 // nucleus // inferred from direct assay /// 0005634 // nucleus // inferred from electronic annotation /// 0005737 // cytoplasm // inferred from direct assay /// 0005737 // cytoplasm // non-traceable author statement /// 0005737 // cytoplasm // inferred from electronic annotation	0000166 // nucleotide binding // inferred from electronic annotation /// 0004672 // protein kinase activity // inferred from direct assay /// 0004672 // protein kinase activity // inferred from electronic annotation /// 0004674 // protein serine/threonine kinase activity // inferred from sequence or structural similarity /// 0004674 // protein serine/threonine kinase activity // non-traceable aut…	4219.21	3855.23	4350.13	4504.63	4258.95	5521.68	5284.01	5065.9	5694.96	5661.79	4859.68	5885.95	4897.82	4657.07	5714.88	5668.44	4934.85	3866.76	5676.49	5434.26	4237.63	240.296	5445.67	266.923	5203.08	556.209	5116.16	760.602	1.20732	0.939492	0.983295	5	5	5	5
1623404_at	CG16890	---	CG16890	---	---	0005515 // protein binding // inferred from physical interaction	346.623	386.327	311.341	263.409	307.094	192	371.97	247.502	131.92	140.066	65.6201	128.941	98.0957	109.946	103.097	60.1635	276.098	69.2537	114.792	68.4352	322.959	46.1204	216.692	98.3972	101.14	23.05	117.749	91.0809	0.364593	0.543392	1.16421	5	5	0	1
1623406_at	HDC15816	---	---	---	---	---	525.967	606.185	581.784	468.976	520.35	474.449	378.079	736.903	400.888	562.604	305.196	405.581	388.583	1178.43	255.787	345.39	459.691	149.797	302.096	260.626	540.652	54.2028	510.585	145.622	506.715	380.445	303.52	113.595	0.561396	0.594456	0.598996	5	5	3	2
1623407_at	CG10298	---	CG10298	---	---	0005515 // protein binding // inferred from physical interaction /// 0008429 // phosphatidylethanolamine binding // inferred from sequence or structural similarity	28.9729	26.4701	17.9803	18.4352	19.1746	22.8979	16.2512	11.6444	14.7738	19.9654	18.2173	22.1073	17.2883	38.3564	22.8676	24.1128	24.362	28.8359	29.5151	31.1471	22.2066	5.12929	17.1065	4.40796	23.7674	8.50272	27.5946	3.17893	1.24263	1.6131	1.16103	5	0	0	0
1623408_s_at	CG2947	anon-fast-evolving-1A9 /// anon-fast-evolving-1A9	CG2947 /// CG32789	0006457 // protein folding // inferred from sequence or structural similarity /// 0070389 // chaperone cofactor-dependent protein refolding // inferred from sequence or structural similarity	0005737 // cytoplasm // inferred from electronic annotation /// 0043234 // protein complex // inferred from sequence or structural similarity	0005488 // binding // inferred from electronic annotation /// 0030544 // Hsp70 protein binding // inferred from sequence or structural similarity /// 0031072 // heat shock protein binding // inferred from sequence or structural similarity	1524.78	1396.44	1324.28	1659.74	1316.32	2539.18	2543.8	2666.39	2412.53	2345.52	3382.71	1820.34	1934.79	3204.2	3008.37	1598.96	1518.15	2125.62	1035.62	3538.6	1444.31	146.6	2501.48	125.143	2670.08	736.595	1963.39	961.691	1.35939	0.784889	0.735329	5	5	5	5
1623411_at	CG12052	longitudinals lacking	lola	0001964 // startle response // inferred from mutant phenotype /// 0002121 // inter-male aggressive behavior // inferred from mutant phenotype /// 0006350 // transcription // inferred from electronic annotation /// 0006357 // regulation of transcription from RNA polymerase II promoter // non-traceable author statement /// 0007275 // multicellular organismal development // inferred from electronic …	0005622 // intracellular // inferred from electronic annotation /// 0005634 // nucleus // inferred from direct assay /// 0005634 // nucleus // non-traceable author statement /// 0005634 // nucleus // inferred from electronic annotation	0003677 // DNA binding // inferred from electronic annotation /// 0003702 // RNA polymerase II transcription factor activity // non-traceable author statement /// 0003704 // specific RNA polymerase II transcription factor activity // inferred from sequence or structural similarity /// 0003704 // specific RNA polymerase II transcription factor activity // non-traceable author statement /// 0005515…	19.5186	23.4686	17.3634	21.8045	21.7639	25.8946	30.0533	21.6568	13.3995	23.631	16.7324	20.0908	19.2688	28.6234	32.118	13.0373	18.4967	44.9614	57.7566	42.9369	20.7838	2.37226	22.927	6.17399	23.3667	6.62866	35.4377	18.9331	1.70507	1.54568	1.51659	5	1	1	1
1623415_at	CG6667	Dorsal	dl	0000122 // negative regulation of transcription from RNA polymerase II promoter // traceable author statement /// 0000381 // regulation of alternative nuclear mRNA splicing, via spliceosome // inferred from mutant phenotype /// 0001715 // ectodermal cell fate specification // traceable author statement /// 0006350 // transcription // inferred from electronic annotation /// 0006355 // regulation o…	0005634 // nucleus // inferred by curator /// 0005634 // nucleus // inferred from direct assay /// 0005634 // nucleus // non-traceable author statement /// 0005634 // nucleus // traceable author statement /// 0005634 // nucleus // inferred from electronic annotation /// 0005737 // cytoplasm // inferred from direct assay /// 0005737 // cytoplasm // non-traceable author statement /// 0005737 // cyt…	0003677 // DNA binding // non-traceable author statement /// 0003677 // DNA binding // inferred from electronic annotation /// 0003700 // transcription factor activity // inferred from sequence or structural similarity /// 0003700 // transcription factor activity // non-traceable author statement /// 0003700 // transcription factor activity // inferred from electronic annotation /// 0003702 // RN…	38.2245	23.0581	21.0971	32.0751	31.12	62.7608	30.8924	77.1591	51.7748	22.7928	18.0487	8.47767	29.4235	25.2005	27.4241	15.5936	93.0075	666.457	95.3002	69.1728	29.1149	7.01316	49.076	22.3868	21.7149	8.55615	187.906	269.436	6.45395	3.82888	8.65334	5	5	2	5
1623417_at	HDC14431	---	---	---	---	---	20.6397	23.0265	18.6355	18.0534	34.1204	12.271	15.5033	14.8431	14.8639	14.8735	17.6925	15.2732	16.3426	45.0342	20.4394	18.4796	17.413	17.0036	22.2276	29.8149	22.8951	6.57071	14.471	1.26103	22.9564	12.4925	20.9877	5.34789	0.916691	1.45033	0.914244	5	0	0	0
1623418_at	CG10244	Cad96Ca	Cad96Ca	0006468 // protein amino acid phosphorylation // inferred from electronic annotation /// 0006468 // protein amino acid phosphorylation // inferred from sequence or structural similarity /// 0006468 // protein amino acid phosphorylation // non-traceable author statement /// 0007156 // homophilic cell adhesion // inferred from electronic annotation /// 0016339 // calcium-dependent cell-cell adhesio…	0005887 // integral to plasma membrane // inferred from sequence or structural similarity /// 0016020 // membrane // inferred from electronic annotation /// 0016021 // integral to membrane // inferred from electronic annotation	0000166 // nucleotide binding // inferred from electronic annotation /// 0004672 // protein kinase activity // inferred from sequence or structural similarity /// 0004672 // protein kinase activity // inferred from electronic annotation /// 0004713 // protein tyrosine kinase activity // inferred from sequence or structural similarity /// 0004713 // protein tyrosine kinase activity // non-traceabl…	66.4512	56.8455	50.6239	51.6784	41.4379	192.392	8.82298	146.049	135.765	12.6612	9.97725	8.4999	11.604	20.0514	19.1624	47.1341	14.2766	9.45068	28.6458	10.3029	53.4074	9.16472	99.138	83.4767	13.859	5.36992	21.962	16.0456	0.411217	0.22153	1.58468	5	4	0	1
1623421_at	CG6347	---	CG6347	0006508 // proteolysis // inferred from electronic annotation	---	0004197 // cysteine-type endopeptidase activity // inferred from electronic annotation /// 0004197 // cysteine-type endopeptidase activity // non-traceable author statement /// 0008234 // cysteine-type peptidase activity // inferred from electronic annotation /// 0016787 // hydrolase activity // inferred from electronic annotation	33.9984	27.9494	30.4924	42.7443	36.5474	36.3403	20.3124	35.2144	24.2285	26.2577	20.0614	27.6433	30.6317	47.6018	34.7287	28.521	20.1276	45.5665	32.2478	46.8435	34.3464	5.72856	28.4707	7.01533	32.1334	10.1754	34.6613	11.4246	1.00917	1.21744	1.07867	5	2	1	0
1623422_a_at	CG31908	Complementation group D /// ---	ade3 /// CG31908	0006189 // 'de novo' IMP biosynthetic process // non-traceable author statement /// 0006189 // 'de novo' IMP biosynthetic process // inferred from sequence similarity /// 0009113 // purine base biosynthetic process // inferred from electronic annotation	0005737 // cytoplasm // inferred from electronic annotation	0004637 // phosphoribosylamine-glycine ligase activity // non-traceable author statement /// 0004637 // phosphoribosylamine-glycine ligase activity // inferred from sequence similarity /// 0004641 // phosphoribosylformylglycinamidine cyclo-ligase activity // non-traceable author statement /// 0004641 // phosphoribosylformylglycinamidine cyclo-ligase activity // inferred from sequence similarity /…	378.644	396.438	422.269	402.908	454.403	778.949	782.214	627.847	857.094	1059.9	471.84	351.753	694.268	60.2763	557.204	375.062	399.873	180.999	61.0779	1232.3	410.932	28.8759	821.201	157.287	427.068	240.075	449.862	459.276	1.09473	0.54781	1.05337	5	5	4	4
1623424_a_at	CG8224	Activin A receptor 45A	babo	0006468 // protein amino acid phosphorylation // inferred from electronic annotation /// 0006468 // protein amino acid phosphorylation // inferred from sequence or structural similarity /// 0006468 // protein amino acid phosphorylation // non-traceable author statement /// 0007165 // signal transduction // inferred from sequence or structural similarity /// 0007179 // transforming growth factor b…	0005886 // plasma membrane // non-traceable author statement /// 0016020 // membrane // inferred from electronic annotation /// 0048179 // activin receptor complex // inferred from physical interaction /// 0048179 // activin receptor complex // inferred from sequence or structural similarity	0000166 // nucleotide binding // inferred from electronic annotation /// 0004672 // protein kinase activity // non-traceable author statement /// 0004672 // protein kinase activity // inferred from electronic annotation /// 0004674 // protein serine/threonine kinase activity // non-traceable author statement /// 0004674 // protein serine/threonine kinase activity // inferred from electronic annot…	924.875	911.857	894.729	934.372	923.165	824.856	939.496	778.928	1087.74	947.741	324.636	529.218	397.579	123.822	215.178	888.576	269.292	645.076	27.1358	147.062	917.8	15.1742	915.752	120.571	318.086	157.534	395.428	360.123	0.430844	0.431807	1.24315	5	5	4	4
1623425_at	CG8238	48A-E Bcl-2-like	Buffy	0006915 // apoptosis // inferred from sequence or structural similarity /// 0006915 // apoptosis // non-traceable author statement /// 0006916 // anti-apoptosis // inferred from genetic interaction /// 0006916 // anti-apoptosis // inferred from mutant phenotype /// 0006917 // induction of apoptosis // inferred from sequence or structural similarity /// 0012501 // programmed cell death // traceabl…	---	---	21.1093	25.8303	30.9833	30.8872	18.2245	49.7432	39.8988	38.2061	36.7799	45.4654	50.5278	53.8142	479.327	67.8033	33.5293	42.6356	62.3491	30.8483	61.0702	71.4324	25.4069	5.7307	42.0187	5.43191	137	191.755	53.6671	16.4938	2.1123	1.27722	0.39173	5	5	2	2
1623426_at	CG31633	---	CG31633	---	---	---	245.213	183.215	159.795	172.653	153.15	183.274	56.2439	116.631	130.429	55.8055	51.7996	11.5744	62.9337	32.6852	39.6273	72.991	576.705	25.1868	36.2547	257.105	182.805	36.7657	108.477	53.9575	39.724	19.535	193.649	233.703	1.05931	1.78516	4.87484	5	5	3	3
1623428_at	CG14933	--- /// CG42501	CG14933 /// CG42486	---	---	0005515 // protein binding // inferred from physical interaction	1523	1751.79	1970.16	1933.41	1714.63	303.582	300.382	159.456	105.155	137.853	2060.14	921.702	915.816	1845.1	1538.81	969.62	1252.75	1131.89	2225.11	216.39	1778.6	180.832	201.286	93.9406	1456.31	524.526	1159.15	719.46	0.651722	5.75874	0.79595	5	4	5	4
1623430_at	CG3832	Peptidyl gycine alpha hydroxylating monooxygenase	Phm	0001519 // peptide amidation // non-traceable author statement /// 0006518 // peptide metabolic process // inferred from electronic annotation /// 0006584 // catecholamine metabolic process // inferred from electronic annotation /// 0007613 // memory // inferred from mutant phenotype /// 0009987 // cellular process // inferred from electronic annotation /// 0055114 // oxidation reduction // infer…	0005576 // extracellular region // inferred from electronic annotation /// 0016020 // membrane // inferred from electronic annotation	0003824 // catalytic activity // inferred from electronic annotation /// 0004497 // monooxygenase activity // inferred from electronic annotation /// 0004500 // dopamine beta-monooxygenase activity // inferred from electronic annotation /// 0004504 // peptidylglycine monooxygenase activity // inferred from sequence or structural similarity /// 0004504 // peptidylglycine monooxygenase activity // …	127.701	141.744	192.694	162.899	183.724	111.754	111.092	188.675	58.9069	337.491	67.0717	438.706	217.894	127.572	60.9292	74.7504	62.1686	423.399	172.601	128.134	161.752	27.392	161.584	108.688	182.434	156.536	172.211	147.179	1.06466	1.06577	0.943958	5	3	2	1
1623432_s_at	CG32010	Plexin-B	plexB	0007165 // signal transduction // inferred from electronic annotation /// 0007275 // multicellular organismal development // inferred from electronic annotation /// 0007399 // nervous system development // inferred from electronic annotation /// 0007411 // axon guidance // inferred from direct assay /// 0007411 // axon guidance // inferred from genetic interaction /// 0007411 // axon guidance // …	0005622 // intracellular // inferred from electronic annotation /// 0016020 // membrane // inferred from electronic annotation /// 0016021 // integral to membrane // inferred from electronic annotation	0004872 // receptor activity // inferred from electronic annotation /// 0005515 // protein binding // inferred from physical interaction /// 0017154 // semaphorin receptor activity // inferred from sequence or structural similarity	1323.38	1528.44	1621.35	1370.15	1472.91	597.476	634.675	538.051	470.321	308.954	220.76	1561.09	393.877	249.606	51.5137	729.812	748.972	67.0491	317.263	462.677	1463.25	119.969	509.895	128.43	495.369	608.045	465.154	287.646	0.317892	0.912255	0.939006	5	5	3	3
1623434_at	CG3702	---	CG3702	---	---	---	661.35	497.694	364.491	405.29	327.655	234.254	215.561	298.568	247.621	125.291	134.535	166.09	66.0966	100.976	112.084	326.605	121.126	138.08	269.646	297.731	451.296	133.43	224.259	63.3206	115.956	37.363	230.638	94.5947	0.511057	1.02844	1.989	5	4	2	4
1623436_a_at	CG5461	bunched	bun	0001709 // cell fate determination // non-traceable author statement /// 0001751 // compound eye photoreceptor cell differentiation // inferred from mutant phenotype /// 0006350 // transcription // inferred from electronic annotation /// 0006355 // regulation of transcription, DNA-dependent // inferred from electronic annotation /// 0007275 // multicellular organismal development // inferred from…	0005634 // nucleus // non-traceable author statement /// 0005634 // nucleus // inferred from electronic annotation /// 0005737 // cytoplasm // inferred from direct assay /// 0005737 // cytoplasm // non-traceable author statement /// 0005737 // cytoplasm // inferred from electronic annotation	0003700 // transcription factor activity // inferred from electronic annotation /// 0003702 // RNA polymerase II transcription factor activity // non-traceable author statement /// 0005515 // protein binding // inferred from physical interaction /// 0042803 // protein homodimerization activity // inferred from sequence or structural similarity	6996.27	7343.73	7097.23	6969.25	6977.66	7032.32	6293.36	5780.4	7413.23	8233.88	5538.55	6498.35	6708.5	4487.76	7573.6	7911.94	6734.77	6920.15	6766.48	8977.6	7076.83	157.757	6950.64	957.711	6161.35	1182.81	7462.19	975.409	1.05445	1.0736	1.21113	5	5	5	5
1623437_at	CG9948	---	CG9948	---	---	0005515 // protein binding // inferred from physical interaction	328.388	304.934	304.995	325.713	244.448	385.382	429.129	337.098	496.154	294.577	313.943	282.595	253.313	444.836	453.385	249.963	724.966	405.446	96.5182	203.631	301.696	33.8673	388.468	78.6028	349.614	93.3722	336.105	244.127	1.11405	0.865206	0.961359	5	5	5	5
1623439_at	CG17744	---	CG17744	---	---	0005515 // protein binding // inferred from physical interaction	63.2968	65.1064	39.3337	41.8056	63.4384	9.50576	12.3274	23.4582	13.3811	44.9543	9.40423	10.6307	17.5033	14.2733	12.6462	8.32197	16.7995	14.3063	22.4696	10.3549	54.5962	12.8539	20.7254	14.5332	12.8915	3.18237	14.4504	5.57174	0.264679	0.697235	1.12092	5	3	1	0
1623441_at	CG18412	Polyhomeotic	ph-p	0006342 // chromatin silencing // non-traceable author statement /// 0007275 // multicellular organismal development // inferred from electronic annotation /// 0016458 // gene silencing // inferred from genetic interaction /// 0021954 // central nervous system neuron development // inferred from mutant phenotype /// 0030708 // germarium-derived female germ-line cyst encapsulation // inferred from…	0005634 // nucleus // inferred from direct assay /// 0005634 // nucleus // non-traceable author statement /// 0005634 // nucleus // inferred from electronic annotation /// 0005730 // nucleolus // inferred from direct assay /// 0035102 // PRC1 complex // traceable author statement	0003677 // DNA binding // non-traceable author statement /// 0003677 // DNA binding // inferred from electronic annotation /// 0003682 // chromatin binding // inferred from direct assay /// 0005515 // protein binding // inferred from physical interaction /// 0008270 // zinc ion binding // inferred from electronic annotation /// 0046872 // metal ion binding // inferred from electronic annotation /…	1847.42	1501.12	1643.19	1476.4	1520.61	2382.32	1969.31	2063.3	2648.09	1986.45	1251.66	1755.32	975.171	833.207	587.361	1533.87	1481.43	1789.13	125.8	1017.61	1597.75	153.633	2209.89	296.245	1080.54	447.246	1189.57	656.579	0.74453	0.538293	1.1009	5	5	5	5
1623443_at	S.C3R003251	---	---	---	---	---	84.8365	108.296	87.5127	92.0062	111.693	75.5965	96.8355	141.068	116.467	90.135	69.8762	81.1573	86.3275	140.562	62.9219	68.9076	83.6802	42.6327	129.132	54.1191	96.8688	12.3113	104.02	25.3957	88.169	30.6988	75.6944	33.6303	0.781412	0.727688	0.858514	5	4	1	0
1623444_at	CG32466	roughened eye	rn	0006350 // transcription // inferred from electronic annotation /// 0007480 // imaginal disc-derived leg morphogenesis // inferred from mutant phenotype /// 0016481 // negative regulation of transcription // inferred from mutant phenotype /// 0045449 // regulation of transcription // inferred from sequence or structural similarity /// 0045449 // regulation of transcription // inferred from electr…	0005622 // intracellular // inferred from electronic annotation /// 0005634 // nucleus // inferred from sequence or structural similarity /// 0005634 // nucleus // inferred from electronic annotation	0003676 // nucleic acid binding // inferred from electronic annotation /// 0003700 // transcription factor activity // inferred from sequence or structural similarity /// 0005515 // protein binding // inferred from physical interaction /// 0008270 // zinc ion binding // inferred from electronic annotation /// 0046872 // metal ion binding // inferred from electronic annotation	329.731	358.698	354.193	387.562	364.771	299.383	486.838	267.208	219.389	386.314	356.732	394.09	461.171	310.103	357.979	467.504	244.335	128.132	467.798	284.222	358.991	20.7905	331.826	105.91	376.015	56.1687	318.398	147.824	0.886925	0.959532	0.84677	5	5	4	4
1623447_a_at	CG12201	---	CG12201	0006810 // transport // inferred from electronic annotation /// 0055085 // transmembrane transport // inferred from electronic annotation	0005740 // mitochondrial envelope // inferred from sequence or structural similarity /// 0005743 // mitochondrial inner membrane // inferred from electronic annotation /// 0016020 // membrane // inferred from electronic annotation /// 0016021 // integral to membrane // inferred from electronic annotation	0005215 // transporter activity // inferred from electronic annotation /// 0005488 // binding // inferred from electronic annotation /// 0015226 // carnitine transporter activity // inferred from sequence or structural similarity /// 0015227 // acyl carnitine transporter activity // inferred from sequence or structural similarity /// 0022857 // transmembrane transporter activity // inferred from …	204.111	172.603	169.436	165.841	200.801	88.7913	97.1813	224.283	75.7242	92.9774	40.3996	38.792	234.351	27.5585	52.5926	33.5269	18.843	18.5346	27.1321	422.825	182.558	18.3581	115.792	61.1795	78.7388	87.4412	104.172	178.242	0.570625	0.899654	1.32301	5	5	2	1
1623448_at	CG5196	---	CG5196	---	---	0008270 // zinc ion binding // inferred from electronic annotation /// 0046872 // metal ion binding // inferred from electronic annotation	200.929	182.689	150.597	170.622	158.236	177.235	205.351	176.206	96.1894	107.409	153.384	121.673	211.254	133.432	113.674	61.6196	284.521	86.5224	113.055	138.618	172.614	19.9918	152.478	47.8831	146.683	39.0674	136.867	87.4191	0.792906	0.897619	0.933079	5	2	0	0
1623449_at	CG7840	---	CG7840	0006629 // lipid metabolic process // inferred from electronic annotation /// 0055114 // oxidation reduction // inferred from electronic annotation	0005737 // cytoplasm // inferred from electronic annotation /// 0016021 // integral to membrane // inferred from electronic annotation	0003865 // 3-oxo-5-alpha-steroid 4-dehydrogenase activity // inferred from sequence or structural similarity /// 0003865 // 3-oxo-5-alpha-steroid 4-dehydrogenase activity // inferred from electronic annotation /// 0005515 // protein binding // inferred from physical interaction /// 0016491 // oxidoreductase activity // inferred from electronic annotation /// 0016627 // oxidoreductase activity, ac…	43.5416	32.6148	30.9989	26.483	22.11	42.9485	33.0404	33.942	36.3078	48.672	118.295	26.4692	72.1042	66.204	53.1621	54.8085	25.3113	34.7512	39.6514	72.4631	31.1497	8.0502	38.9821	6.66115	67.2468	33.5103	45.3971	18.513	1.45739	1.16456	0.675082	5	5	3	0
1623451_at	CG32375	---	---	0007016 // cytoskeletal anchoring at plasma membrane // inferred from sequence or structural similarity /// 0007016 // cytoskeletal anchoring at plasma membrane // non-traceable author statement /// 0007165 // signal transduction // inferred from electronic annotation /// 0048675 // axon extension // inferred from mutant phenotype	0005886 // plasma membrane // inferred from sequence or structural similarity	0005200 // structural constituent of cytoskeleton // inferred from sequence or structural similarity /// 0005200 // structural constituent of cytoskeleton // non-traceable author statement /// 0005515 // protein binding // inferred from electronic annotation /// 0008092 // cytoskeletal protein binding // inferred from sequence or structural similarity	380.892	490.362	546.209	412.901	443.269	935.381	709.975	1081.68	795.508	657.361	741.191	1464	733.501	2124.48	328.807	1706.54	602.025	861.32	1707.12	764.857	454.727	65.1366	835.981	172.965	1078.4	713.709	1128.37	536.125	2.48143	1.34976	1.04634	5	5	3	5
1623453_at	CG10447	CG10447	Nf-YB	0006350 // transcription // inferred from sequence or structural similarity	0005622 // intracellular // inferred from electronic annotation /// 0005634 // nucleus // inferred from electronic annotation /// 0016602 // CCAAT-binding factor complex // inferred from sequence or structural similarity	0003677 // DNA binding // inferred from electronic annotation /// 0003700 // transcription factor activity // inferred from sequence or structural similarity /// 0005515 // protein binding // inferred from physical interaction /// 0043565 // sequence-specific DNA binding // inferred from direct assay /// 0043565 // sequence-specific DNA binding // inferred from electronic annotation	485.578	473.406	489.488	593.606	432.22	378.954	488.787	397.452	355.881	297.042	113.931	96.7653	177.546	26.0733	259.696	111.106	330.926	83.1706	66.5378	156.623	494.86	59.6861	383.623	69.8899	134.802	88.2185	149.673	106.914	0.302455	0.390156	1.11031	5	5	3	3
1623455_s_at	CG1691	IGF-II mRNA-binding protein	Imp	0000398 // nuclear mRNA splicing, via spliceosome // inferred by curator /// 0007283 // spermatogenesis // inferred from expression pattern /// 0007399 // nervous system development // inferred from mutant phenotype /// 0051124 // synaptic growth at neuromuscular junction // inferred from mutant phenotype	0071011 // precatalytic spliceosome // inferred from direct assay /// 0071013 // catalytic step 2 spliceosome // inferred from direct assay	0003676 // nucleic acid binding // inferred from electronic annotation /// 0003723 // RNA binding // inferred from electronic annotation /// 0003729 // mRNA binding // inferred from sequence or structural similarity	487.942	453.8	564.614	518.191	538.777	1234.56	1243.42	804.008	493.47	1445.28	415.721	296.572	464.465	56.5061	1333.07	172.384	1071.37	1040.13	12.0381	830.56	512.665	43.2646	1044.15	386.584	513.267	484.654	625.296	498.602	1.2197	0.598858	1.21827	5	5	5	4
1623457_at	HDC13964	---	---	---	---	---	48.2447	54.547	42.7351	43.4811	49.7911	27.7028	26.827	24.429	29.7012	40.2672	39.9703	40.1364	30.9559	84.8205	54.1379	35.7539	45.1421	48.0243	79.2817	51.3367	47.7598	4.84722	29.7854	6.15743	50.0042	21.1551	51.9077	16.3666	1.08685	1.74272	1.03807	5	0	0	0
1623458_at	CG14899	Derlin-2	Der-2	---	---	0005515 // protein binding // inferred from physical interaction	241.49	246.264	242.524	224.715	225.749	186.255	258.103	173.455	255.71	218.333	189.445	269.208	125.863	73.4165	86.0515	187.663	71.0066	163.167	79.9091	505.454	236.148	10.1288	218.371	38.7999	148.797	81.0805	201.44	177.385	0.853024	0.922466	1.35379	5	5	4	3
1623459_at	CG9453	neuroserpin	Spn4	0010951 // negative regulation of endopeptidase activity // inferred from direct assay /// 0010955 // negative regulation of protein maturation by peptide bond cleavage // inferred from mutant phenotype /// 0060570 // negative regulation of peptide hormone processing // inferred from mutant phenotype	---	0004867 // serine-type endopeptidase inhibitor activity // inferred from direct assay /// 0004867 // serine-type endopeptidase inhibitor activity // inferred from sequence or structural similarity /// 0004867 // serine-type endopeptidase inhibitor activity // non-traceable author statement /// 0004867 // serine-type endopeptidase inhibitor activity // inferred from electronic annotation /// 00055…	107.28	94.3219	108.827	260.427	95.6687	272.501	167.537	292.408	343.225	260.718	201.963	45.733	343.125	31.1264	90.2666	148.517	177.998	405.352	410.869	258.241	133.305	71.3662	267.278	64.0665	142.443	130.654	280.196	123.496	2.10191	1.04833	1.96708	5	5	3	5
1623460_at	CG7479	Leucyl-tRNA synthetase	Aats-leu	0006412 // translation // inferred from electronic annotation /// 0006418 // tRNA aminoacylation for protein translation // inferred from electronic annotation /// 0006429 // leucyl-tRNA aminoacylation // inferred from sequence or structural similarity /// 0006429 // leucyl-tRNA aminoacylation // non-traceable author statement /// 0006429 // leucyl-tRNA aminoacylation // inferred from electronic …	0005737 // cytoplasm // inferred from electronic annotation /// 0005739 // mitochondrion // inferred from sequence or structural similarity /// 0005759 // mitochondrial matrix // inferred from sequence or structural similarity	0000166 // nucleotide binding // inferred from electronic annotation /// 0004812 // aminoacyl-tRNA ligase activity // inferred from electronic annotation /// 0004823 // leucine-tRNA ligase activity // inferred from sequence or structural similarity /// 0004823 // leucine-tRNA ligase activity // non-traceable author statement /// 0004823 // leucine-tRNA ligase activity // inferred from electronic …	205.739	184.403	162.273	185.784	156.754	174.915	156.377	186.946	136.543	172.326	97.8336	81.0071	79.3131	21.1046	129.979	142.449	9.33382	110.402	119.177	184.634	178.991	19.779	165.421	19.4738	81.8474	39.5885	113.199	64.7881	0.632429	0.684307	1.38305	5	5	4	3
1623461_at	CG40239	---	---	---	---	---	25.5364	23.6834	20.687	17.4196	41.2792	70.2518	17.0568	26.6912	20.282	18.0668	17.959	41.6757	16.916	48.0253	25.0521	14.4624	25.3284	19.2172	27.8234	24.255	25.7211	9.22627	30.4697	22.5523	29.9256	14.1586	22.2173	5.34782	0.863776	0.729159	0.742416	5	2	1	0
1623463_at	CG4254	cofilin	tsr	0000910 // cytokinesis // inferred from mutant phenotype /// 0000915 // cytokinesis, actomyosin contractile ring assembly // traceable author statement /// 0001736 // establishment of planar polarity // inferred from mutant phenotype /// 0001737 // establishment of imaginal disc-derived wing hair orientation // inferred from mutant phenotype /// 0007015 // actin filament organization // inferred …	0005622 // intracellular // inferred from electronic annotation /// 0005634 // nucleus // inferred from electronic annotation /// 0005737 // cytoplasm // inferred from electronic annotation /// 0005856 // cytoskeleton // inferred from electronic annotation /// 0016363 // nuclear matrix // inferred from electronic annotation	0003779 // actin binding // inferred from mutant phenotype /// 0003779 // actin binding // inferred from sequence or structural similarity /// 0003779 // actin binding // non-traceable author statement /// 0003779 // actin binding // inferred from electronic annotation /// 0005515 // protein binding // inferred from physical interaction /// 0032183 // SUMO binding // inferred from physical intera…	3745.18	3537.18	3595.5	2788.41	3227.55	323.297	369.976	333.793	399.185	445.287	400.032	124.688	532.733	32.264	316.233	807.293	185.375	122.169	125.079	798.517	3378.76	380.037	374.307	49.7975	281.19	203.152	407.686	361.678	0.120661	1.08918	1.44986	5	5	4	3
1623465_at	CG6138	---	CG6138	---	---	---	16.6633	16.6609	19.3021	24.5931	21.614	8.4421	9.22625	9.56913	9.22608	8.89734	10.405	15.1383	9.94116	24.5245	9.29846	11.4412	11.7453	13.9259	16.7423	11.3348	19.7667	3.39853	9.07218	0.424836	13.8615	6.39274	13.0379	2.32549	0.65959	1.43713	0.940586	5	1	1	0
1623466_at	CG9097	bric-a-brac	bab1	0006350 // transcription // inferred from expression pattern /// 0006350 // transcription // inferred from sequence or structural similarity /// 0006350 // transcription // inferred from electronic annotation /// 0006350 // transcription // traceable author statement /// 0007455 // eye-antennal disc morphogenesis // inferred from expression pattern /// 0007478 // leg disc morphogenesis // inferre…	0005634 // nucleus // inferred from direct assay /// 0005634 // nucleus // inferred from electronic annotation	0003677 // DNA binding // non-traceable author statement /// 0003677 // DNA binding // inferred from electronic annotation /// 0003700 // transcription factor activity // inferred from expression pattern /// 0003700 // transcription factor activity // inferred from sequence or structural similarity /// 0003700 // transcription factor activity // traceable author statement /// 0005515 // protein b…	545.524	645.244	650.191	535.58	702.449	442.401	501.544	570.285	214.956	376.964	57.6961	223.207	594.294	15.4796	16.9059	8.75465	172.188	97.6008	16.1075	14.5622	615.797	72.3392	421.23	135.669	181.516	246.028	61.8426	71.7639	0.100427	0.146814	0.3407	5	5	3	2
1623469_s_at	HDC09652	Mucin 68Ca	Muc68Ca	0007596 // blood coagulation // inferred from electronic annotation	---	---	27.9118	28.9576	28.2974	20.5752	17.6404	19.6878	18.3782	18.6841	27.2595	13.035	113.164	19.7523	84.7592	55.0373	59.9915	19.906	140.946	27.8891	32.8711	23.6079	24.6765	5.20175	19.4089	5.09718	66.5409	34.8927	49.0441	51.6023	1.98748	2.52688	0.737052	4	1	3	1
1623470_at	CG5231	Lipoic acid synthase	Las	0008152 // metabolic process // inferred from electronic annotation /// 0009105 // lipoic acid biosynthetic process // inferred from sequence or structural similarity /// 0009107 // lipoate biosynthetic process // inferred from electronic annotation	0005737 // cytoplasm // inferred from electronic annotation /// 0005739 // mitochondrion // inferred from sequence or structural similarity	0003824 // catalytic activity // inferred from electronic annotation /// 0016740 // transferase activity // inferred from electronic annotation /// 0016783 // sulfurtransferase activity // inferred from electronic annotation /// 0016992 // lipoate synthase activity // inferred from electronic annotation /// 0017140 // lipoic acid synthase activity // inferred from sequence or structural similarit…	725.321	654.13	675.677	650.822	686.974	380.559	817.754	619.449	537.819	566.446	214.409	367.084	117.695	142.401	572.752	466.906	504.342	144.651	834.46	784.221	678.585	30.1328	584.405	157.897	282.868	188.961	546.916	277.951	0.805966	0.935851	1.93347	5	5	4	4
1623471_s_at	GM07660	---	---	---	---	---	1095.93	1134.9	1211.4	1140.01	1243.13	2325.83	2529.8	2219.25	1993.66	1554.01	2179.54	1320.61	1808.84	505.19	1482.16	1615.43	735.029	1662.78	744.615	1409.73	1165.07	60.3271	2124.51	372.944	1459.27	626.699	1233.52	460.622	1.05875	0.580613	0.845298	5	5	5	5
1623473_at	CG18247	Tyrosine kinase 7	shark	0006468 // protein amino acid phosphorylation // inferred from electronic annotation /// 0006468 // protein amino acid phosphorylation // inferred from sequence or structural similarity /// 0006468 // protein amino acid phosphorylation // non-traceable author statement /// 0007254 // JNK cascade // inferred from genetic interaction /// 0007254 // JNK cascade // inferred from mutant phenotype /// …	0005737 // cytoplasm // inferred from direct assay /// 0005737 // cytoplasm // inferred from electronic annotation /// 0005938 // cell cortex // inferred from direct assay	0000166 // nucleotide binding // inferred from electronic annotation /// 0004672 // protein kinase activity // inferred from electronic annotation /// 0004713 // protein tyrosine kinase activity // inferred from electronic annotation /// 0004713 // protein tyrosine kinase activity // inferred from sequence or structural similarity /// 0004713 // protein tyrosine kinase activity // non-traceable a…	26.4958	24.6746	27.5844	29.5691	36.0203	29.211	8.91697	10.5919	16.4542	14.2409	23.5231	7.27562	7.6883	9.34743	7.25731	29.5938	51.1741	6.49996	6.7503	39.9583	28.8688	4.37342	15.883	8.0184	11.0183	7.04277	26.7953	19.9319	0.928174	1.68704	2.43188	5	2	2	2
1623475_s_at	CG10279	Lighten up	Rm62	0000381 // regulation of alternative nuclear mRNA splicing, via spliceosome // inferred from mutant phenotype /// 0000398 // nuclear mRNA splicing, via spliceosome // inferred by curator /// 0006417 // regulation of translation // inferred from electronic annotation /// 0016246 // RNA interference // inferred from mutant phenotype /// 0019730 // antimicrobial humoral response // inferred from mut…	0005634 // nucleus // inferred by curator /// 0005634 // nucleus // inferred from electronic annotation /// 0005703 // polytene chromosome puff // inferred from direct assay /// 0071011 // precatalytic spliceosome // inferred from direct assay /// 0071013 // catalytic step 2 spliceosome // inferred from direct assay	0000166 // nucleotide binding // inferred from electronic annotation /// 0003676 // nucleic acid binding // inferred from electronic annotation /// 0003723 // RNA binding // inferred from electronic annotation /// 0003729 // mRNA binding // inferred from sequence or structural similarity /// 0004004 // ATP-dependent RNA helicase activity // inferred from sequence or structural similarity /// 0004…	8379.39	8283.31	8454.69	7957.06	8721.06	5750.43	5719.28	5323.82	4719.42	3779.15	4783.92	6686.33	5037.67	3184.01	3303.84	4587.93	4646.16	4119.5	4412.72	2024.19	8359.1	277.465	5058.42	827.271	4599.15	1437.29	3958.1	1100.32	0.473508	0.782478	0.860615	5	5	5	5
1623478_at	CG16752	CG16752	SPR	0007186 // G-protein coupled receptor protein signaling pathway // inferred from electronic annotation /// 0045434 // negative regulation of female receptivity, post-mating // inferred from mutant phenotype /// 0048042 // regulation of post-mating oviposition // inferred from mutant phenotype	0005886 // plasma membrane // inferred from direct assay /// 0016021 // integral to membrane // inferred from electronic annotation	0004872 // receptor activity // inferred from electronic annotation /// 0008188 // neuropeptide receptor activity // inferred from direct assay	834.834	986.018	1248.41	1256.05	1348.67	265.77	347.543	398.864	290.877	189.038	302.377	183.487	564.079	22.7441	445.604	94.125	250.586	18.6771	24.0626	32.5548	1134.8	215.327	298.418	79.9834	303.658	212.91	84.0011	97.928	0.0740231	0.281488	0.27663	5	5	4	5
1623479_at	CG7413	Retinoblastoma-family protein	Rbf	0000080 // G1 phase of mitotic cell cycle // inferred from mutant phenotype /// 0000122 // negative regulation of transcription from RNA polymerase II promoter // inferred from direct assay /// 0000122 // negative regulation of transcription from RNA polymerase II promoter // inferred from genetic interaction /// 0000122 // negative regulation of transcription from RNA polymerase II promoter // i…	0000785 // chromatin // inferred from direct assay /// 0005634 // nucleus // non-traceable author statement /// 0005634 // nucleus // inferred from electronic annotation /// 0005694 // chromosome // inferred from electronic annotation /// 0031523 // Myb complex // inferred from direct assay /// 0035189 // Rb-E2F complex // inferred from direct assay /// 0035189 // Rb-E2F complex // traceable auth…	0003677 // DNA binding // non-traceable author statement /// 0003677 // DNA binding // inferred from electronic annotation /// 0005515 // protein binding // inferred from physical interaction /// 0008134 // transcription factor binding // inferred from physical interaction /// 0010843 // promoter binding // inferred from direct assay	528.685	441.517	431.918	393.418	505.743	517.388	729.097	599.294	290.463	435.187	220.868	485.826	416.248	295.137	341.354	292.138	376.24	394.923	345.571	419.231	460.256	55.6172	514.286	165.63	351.887	103.174	365.62	49.11	0.794385	0.710929	1.03903	5	5	4	4
1623480_at	CG5047	CG5047	mTerf3	0006264 // mitochondrial DNA replication // inferred from mutant phenotype /// 0006390 // transcription from mitochondrial promoter // inferred from mutant phenotype /// 0032543 // mitochondrial translation // inferred from mutant phenotype	---	0005515 // protein binding // inferred from physical interaction	143.111	131.16	129.848	128.814	101.668	127.962	59.1306	71.3563	49.0572	70.1052	27.6154	14.3526	24.4661	48.9321	54.6417	43.5758	93.0529	14.0402	45.9294	42.1742	126.92	15.2475	75.5222	30.6827	34.0016	17.0787	47.7545	28.4628	0.376256	0.632324	1.40448	5	4	0	1
1623481_at	CG9066	CG9066	MSBP	---	0005886 // plasma membrane // inferred from direct assay	0020037 // heme binding // inferred from electronic annotation /// 0035100 // ecdysone binding // inferred from direct assay	2992.12	3057.22	3352.04	3728.37	2805.48	1582.39	1614.64	1757.98	1895.9	1795.63	2552.66	2103.45	1335.92	42.4719	2053.86	1754.99	2693.95	2865.52	2920.98	2691.14	3187.05	360.797	1729.31	130.103	1617.67	982.482	2585.32	475.297	0.811196	1.495	1.59817	5	5	4	5
1623482_at	CG9072	---	CG9072	0007021 // tubulin complex assembly // inferred from electronic annotation	0005874 // microtubule // inferred from electronic annotation	0005515 // protein binding // inferred from physical interaction /// 0051082 // unfolded protein binding // inferred from electronic annotation	531.459	580.018	625.002	579.209	616.674	69.9932	89.262	150.894	94.1022	69.5443	72.8686	87.2655	57.5733	98.1893	62.5674	146.654	49.6148	55.0073	73.1796	45.223	586.472	37.1402	94.7592	33.2826	75.6928	16.9454	73.9358	42.0201	0.126069	0.780249	0.976787	5	5	3	3
1623484_at	CG3830	vestigial	vg	0001745 // compound eye morphogenesis // inferred from mutant phenotype /// 0006260 // DNA replication // inferred from electronic annotation /// 0006350 // transcription // inferred from electronic annotation /// 0007049 // cell cycle // inferred from electronic annotation /// 0007275 // multicellular organismal development // inferred from electronic annotation /// 0007346 // regulation of mito…	0005634 // nucleus // inferred from electronic annotation /// 0005634 // nucleus // non-traceable author statement /// 0005634 // nucleus // inferred from direct assay	0003677 // DNA binding // inferred from electronic annotation /// 0005515 // protein binding // inferred from physical interaction /// 0008022 // protein C-terminus binding // inferred from physical interaction /// 0030528 // transcription regulator activity // inferred from electronic annotation	109.937	96.1912	104.097	106.954	117.134	228.194	61.4522	31.9448	32.9621	115.115	421.213	479.684	47.7856	16.5287	206.165	15.4414	18.7814	12.4587	24.7848	68.1082	106.862	7.68909	93.9337	82.2948	234.275	211.041	27.9149	22.9304	0.261223	0.297177	0.119154	5	5	4	0
1623485_at	CG6358	Xeroderma pigmentosum group A-like	Xpac	0006281 // DNA repair // inferred from electronic annotation /// 0006289 // nucleotide-excision repair // inferred from direct assay /// 0006289 // nucleotide-excision repair // inferred from genetic interaction /// 0006289 // nucleotide-excision repair // inferred from sequence or structural similarity /// 0006289 // nucleotide-excision repair // inferred from electronic annotation /// 0006974 /…	0005634 // nucleus // inferred from direct assay /// 0005634 // nucleus // non-traceable author statement /// 0005634 // nucleus // inferred from electronic annotation	0000166 // nucleotide binding // inferred from electronic annotation /// 0003677 // DNA binding // inferred from electronic annotation /// 0003684 // damaged DNA binding // inferred from electronic annotation /// 0046872 // metal ion binding // inferred from electronic annotation	272.625	222.669	189.443	217.054	240.578	221.35	187.111	178.147	191.528	109.774	218.444	165.131	211.718	279.538	211.667	156.154	133.353	221.147	267.057	138.094	228.474	30.7544	177.582	41.2284	217.3	40.8026	183.161	58.5722	0.801672	1.03142	0.842896	5	5	4	2
1623487_at	CG8374	dalmatian	dmt	0006355 // regulation of transcription, DNA-dependent // inferred from electronic annotation /// 0007052 // mitotic spindle organization // inferred from mutant phenotype /// 0007399 // nervous system development // inferred from mutant phenotype /// 0007422 // peripheral nervous system development // traceable author statement	0000785 // chromatin // inferred from direct assay /// 0005634 // nucleus // not recorded	---	57.0543	49.9906	47.2297	47.9057	69.3211	337.437	435.27	351.34	328.812	575.753	211.869	118.571	185.166	19.6354	14.6969	90.7873	20.7477	44.9211	22.9316	152.51	54.3003	9.25563	405.722	104.066	109.988	91.3087	66.3795	55.7777	1.22245	0.163608	0.603518	5	5	3	4
1623488_at	CG40164	---	---	---	---	---	116.751	91.848	105.727	86.9295	97.8246	36.3628	158.609	370.298	59.2468	17.6838	10.3202	143.243	8.98066	11.4623	6.84237	330.749	6.48972	7.17969	12.8451	7.36654	99.8161	11.782	128.44	145.721	36.1698	59.8806	72.926	144.15	0.730604	0.567783	2.01621	5	4	2	1
1623489_at	CG11091	---	---	---	---	---	718.49	738.768	674.406	754.764	691.709	669.311	636.032	641.214	821.335	573.498	562.995	575.597	519.724	675.636	615.329	596.387	597.945	616.045	1009.99	620.972	715.627	32.9648	668.278	92.4431	589.856	58.8439	688.267	180.172	0.961767	1.02991	1.16684	5	5	5	5
1623490_at	CG5723	tenascin major	Ten-m	0007155 // cell adhesion // inferred from mutant phenotype /// 0007155 // cell adhesion // inferred from sequence or structural similarity /// 0007366 // periodic partitioning by pair rule gene // inferred from mutant phenotype /// 0008360 // regulation of cell shape // inferred from mutant phenotype	0005578 // proteinaceous extracellular matrix // inferred from sequence or structural similarity /// 0005887 // integral to plasma membrane // inferred from direct assay /// 0016020 // membrane // inferred from electronic annotation	---	1658.67	1715.97	1831.4	1708.21	1783.71	1633.57	1870.03	2067.36	1292.96	1288.33	810.298	2033.15	2263.69	474.422	1503.06	1336.56	2010.01	912.107	153.523	99.8283	1739.59	67.9468	1630.45	346.137	1416.92	768.191	902.405	809.371	0.518745	0.55347	0.636876	5	5	5	3
1623492_a_at	CG17010	---	CG17010	0006014 // D-ribose metabolic process // inferred from electronic annotation /// 0006412 // translation // inferred from electronic annotation /// 0006413 // translational initiation // inferred from electronic annotation	0005737 // cytoplasm // inferred from electronic annotation	0003723 // RNA binding // inferred from electronic annotation /// 0003743 // translation initiation factor activity // inferred from electronic annotation /// 0004747 // ribokinase activity // inferred from sequence or structural similarity /// 0004747 // ribokinase activity // inferred from electronic annotation /// 0005515 // protein binding // inferred from physical interaction /// 0016740 // …	28.0276	28.1235	32.2724	50.2877	38.7146	72.1374	205.777	107.552	47.554	186.894	50.7228	40.4025	62.12	89.7742	62.9704	105.538	51.7527	124.772	56.3584	70.1917	35.4852	9.3498	123.983	69.727	61.198	18.4579	81.7226	31.9958	2.30301	0.659144	1.33538	5	4	3	2
1623493_at	CG12717	---	CG12717	0006508 // proteolysis // inferred from electronic annotation	---	0008234 // cysteine-type peptidase activity // inferred from electronic annotation /// 0016787 // hydrolase activity // inferred from electronic annotation	218.283	292.868	274.709	268.745	243.527	101.959	159.22	194.666	333.305	108.059	311.916	170.941	80.1672	43.3845	172.65	66.7035	1458.19	28.6119	119.109	24.7035	259.626	29.0866	179.442	94.0925	155.812	103.975	339.464	626.541	1.30751	1.89178	2.17868	5	5	5	2
1623494_at	CG2723	Ecdysone-inducible gene E3	ImpE3	0007561 // imaginal disc eversion // traceable author statement	0005886 // plasma membrane // inferred from sequence or structural similarity /// 0019898 // extrinsic to membrane // traceable author statement	---	38.2917	48.8491	53.8206	56.5686	57.7504	24.0761	14.9649	16.3487	12.1202	14.7606	17.618	19.9542	14.444	30.9438	19.2562	28.1865	20.024	17.4677	31.2504	32.2055	51.0561	7.9159	16.4541	4.52699	20.4432	6.24263	25.8268	6.69362	0.505852	1.56963	1.26334	5	4	1	1
1623495_at	CG10574	Inhibitor-2	I-2	0009966 // regulation of signal transduction // inferred from electronic annotation /// 0035308 // negative regulation of protein amino acid dephosphorylation // inferred from direct assay /// 0035308 // negative regulation of protein amino acid dephosphorylation // inferred from mutant phenotype /// 0043666 // regulation of phosphoprotein phosphatase activity // inferred from electronic annotati…	---	0004864 // phosphoprotein phosphatase inhibitor activity // inferred from direct assay /// 0004864 // phosphoprotein phosphatase inhibitor activity // inferred from mutant phenotype /// 0004864 // phosphoprotein phosphatase inhibitor activity // non-traceable author statement /// 0004864 // phosphoprotein phosphatase inhibitor activity // inferred from electronic annotation /// 0005515 // protein…	782.5	697.579	798.9	710.82	743.177	791.06	874.86	886.64	744.363	831.95	1006.03	471.718	453.599	181.353	513.758	248.37	254.253	372.562	357.9	252.726	746.595	43.9291	825.775	59.1294	525.292	298.978	297.162	62.3913	0.398023	0.359859	0.565709	5	5	5	5
1623496_at	CG3228	kurz	kz	---	0005634 // nucleus // inferred from sequence or structural similarity	0000166 // nucleotide binding // inferred from electronic annotation /// 0003676 // nucleic acid binding // inferred from electronic annotation /// 0003723 // RNA binding // inferred from electronic annotation /// 0004386 // helicase activity // inferred from sequence or structural similarity /// 0004386 // helicase activity // inferred from electronic annotation /// 0005524 // ATP binding // inf…	36.0728	29.8338	24.4969	22.7082	18.6628	16.4342	11.767	27.9363	23.5739	52.5181	15.7087	14.7567	17.1803	30.4911	16.9328	15.6275	21.4669	314.404	34.2374	21.2212	26.3549	6.75389	26.4459	15.8582	19.0139	6.48975	81.3914	130.436	3.08829	3.07766	4.28062	4	3	0	1
1623497_at	CG8346	split locus enhancer protein m3	HLHm3	0000122 // negative regulation of transcription from RNA polymerase II promoter // non-traceable author statement /// 0006350 // transcription // inferred from electronic annotation /// 0006355 // regulation of transcription, DNA-dependent // inferred from electronic annotation /// 0007219 // Notch signaling pathway // non-traceable author statement /// 0007219 // Notch signaling pathway // infer…	0005634 // nucleus // inferred from electronic annotation /// 0005634 // nucleus // non-traceable author statement	0003677 // DNA binding // non-traceable author statement /// 0003677 // DNA binding // inferred from electronic annotation /// 0003700 // transcription factor activity // non-traceable author statement /// 0003700 // transcription factor activity // traceable author statement /// 0005515 // protein binding // inferred from physical interaction /// 0016566 // specific transcriptional repressor act…	31.2712	25.8654	38.083	69.43	53.7459	6.66467	7.15811	13.1576	8.14988	8.36665	9.4889	10.1136	7.50686	22.3147	8.36071	210.147	10.5909	12.0754	15.2979	14.8298	43.6791	17.7978	8.69938	2.58862	11.557	6.09732	52.5882	88.0995	1.20397	6.04505	4.55035	5	1	0	1
1623498_at	CG5857	---	CG5857	0006810 // transport // inferred from electronic annotation /// 0015031 // protein transport // inferred from electronic annotation /// 0051028 // mRNA transport // inferred from electronic annotation /// 0055085 // transmembrane transport // inferred from electronic annotation	0005634 // nucleus // inferred from electronic annotation /// 0005643 // nuclear pore // inferred from electronic annotation /// 0016020 // membrane // inferred from electronic annotation /// 0016021 // integral to membrane // inferred from electronic annotation /// 0031965 // nuclear membrane // inferred from electronic annotation	---	62.8247	63.8592	46.0312	40.7549	48.6711	86.0723	124.628	59.913	68.9393	40.9669	76.3423	52.2731	76.4852	64.542	94.1651	73.2082	439.164	28.1671	155.763	24.2264	52.4282	10.3689	76.104	31.631	72.7616	15.5896	144.106	173.23	2.74863	1.89354	1.98052	5	5	3	4
1623499_at	CG12341	---	CG12341	---	---	---	175.144	168.756	129.147	159.404	144.167	320.794	361.393	308.102	356.681	188.269	411.855	191.244	247.268	35.6189	344.927	202.257	164.749	235.465	69.9685	66.0775	155.324	18.7057	307.048	70.2057	246.183	145.391	147.703	76.9323	0.95094	0.481044	0.599975	5	5	4	4
1623502_at	CG31910	---	CG31910	---	---	---	49.4862	62.2645	86.3438	107.903	95.0103	24.7172	24.2835	43.7971	39.9904	54.3567	27.7034	48.0615	34.3126	21.0128	19.8926	87.3004	20.3374	51.8356	15.3047	19.9437	80.2015	23.9246	37.429	12.9234	30.1966	11.5415	38.9444	30.7025	0.485582	1.04049	1.28969	5	3	0	1
1623503_at	CG5518	slamdance	sda	0006508 // proteolysis // inferred from electronic annotation /// 0007638 // mechanosensory behavior // inferred from mutant phenotype /// 0009612 // response to mechanical stimulus // inferred from mutant phenotype /// 0009612 // response to mechanical stimulus // inferred from genetic interaction	---	0004177 // aminopeptidase activity // inferred from sequence or structural similarity /// 0004177 // aminopeptidase activity // inferred from electronic annotation /// 0008237 // metallopeptidase activity // inferred from electronic annotation /// 0008270 // zinc ion binding // inferred from electronic annotation /// 0016787 // hydrolase activity // inferred from electronic annotation	1088.17	1169.71	1314.12	1232.56	1320.21	2076.4	2109.84	2096.52	1430.99	1937.83	3464.17	3341.26	3280.69	732.464	2362.89	4923.4	4509.43	5333.32	4563.73	3882.56	1224.95	98.5443	1930.31	287.479	2636.29	1150.75	4642.49	537.952	3.78993	2.40504	1.76099	5	5	5	5
1623505_s_at	CG11700	Ubiquitin-5E	Ubi-p5E	0006464 // protein modification process // inferred from sequence or structural similarity /// 0006511 // ubiquitin-dependent protein catabolic process // inferred from sequence or structural similarity /// 0006911 // phagocytosis, engulfment // inferred from mutant phenotype /// 0009408 // response to heat // inferred from expression pattern /// 0009987 // cellular process // inferred from mutan…	0005634 // nucleus // inferred from electronic annotation /// 0005704 // polytene chromosome band // inferred from direct assay /// 0005737 // cytoplasm // inferred from electronic annotation	0005515 // protein binding // inferred from sequence or structural similarity /// 0005515 // protein binding // inferred from physical interaction /// 0030528 // transcription regulator activity // inferred from sequence or structural similarity	6204.31	5939.36	6215.62	6487.71	6207.58	2226.72	2498.48	2858.92	1604.36	1398.62	2306.52	3044.45	2451.38	2455.93	715.232	2337.14	2132.21	1492.41	1119.3	1729.57	6210.92	193.93	2117.42	609.687	2194.7	874.289	1762.13	488.528	0.283714	0.832204	0.802899	5	5	5	5
1623506_s_at	CG32505	Protein phosphatase X	Pp4-19C	0000072 // M phase specific microtubule process // inferred from mutant phenotype /// 0000278 // mitotic cell cycle // inferred from mutant phenotype /// 0006470 // protein amino acid dephosphorylation // inferred from sequence or structural similarity /// 0006470 // protein amino acid dephosphorylation // non-traceable author statement /// 0007017 // microtubule-based process // inferred from mu…	0005634 // nucleus // inferred from direct assay /// 0005634 // nucleus // inferred from electronic annotation /// 0005737 // cytoplasm // inferred from direct assay /// 0005737 // cytoplasm // inferred from electronic annotation /// 0005813 // centrosome // inferred from direct assay /// 0005815 // microtubule organizing center // inferred from electronic annotation /// 0005856 // cytoskeleton /…	0004721 // phosphoprotein phosphatase activity // inferred from electronic annotation /// 0004722 // protein serine/threonine phosphatase activity // inferred from sequence or structural similarity /// 0004722 // protein serine/threonine phosphatase activity // non-traceable author statement /// 0016787 // hydrolase activity // inferred from electronic annotation /// 0046872 // metal ion binding …	195.047	165.003	193.455	192.581	214.621	163.541	42.5807	279.255	252.265	48.4804	55.1097	16.5083	14.9412	19.7241	109.22	11.6916	11.4555	130.464	14.2733	15.6782	192.141	17.6933	157.224	110.603	43.1006	40.5047	36.7125	52.4385	0.19107	0.233504	0.851786	5	5	2	1
1623507_at	CG33136	---	CG33136	---	---	---	15.1203	15.221	16.1539	21.9555	15.7251	34.9116	26.3108	26.8815	33.5083	36.6	40.1862	42.2694	41.8592	81.7754	41.5635	33.3748	42.2066	57.2711	117.185	87.5714	16.8352	2.89226	31.6424	4.73919	49.5307	18.0423	67.5219	34.5702	4.01076	2.1339	1.36323	1	2	4	3
1623508_at	CG30466	---	CG30466	---	---	---	69.4618	52.2429	46.523	43.1045	61.9128	6.31874	9.54714	9.83016	25.5347	7.69846	8.40387	9.52451	6.61003	17.7793	12.391	9.60908	7.65122	8.15647	12.1608	29.9576	54.649	10.9233	11.7858	7.81768	10.9417	4.36077	13.507	9.36143	0.24716	1.14604	1.23445	5	1	0	0
1623510_at	CG7970	---	CG7970	---	0005829 // cytosol // inferred from direct assay /// 0016021 // integral to membrane // inferred from electronic annotation	0005515 // protein binding // inferred from physical interaction	99.7011	96.2476	137.912	104.879	127.437	82.5273	31.0162	46.1795	53.9944	27.3771	136.814	18.3037	24.3051	46.7357	19.2876	51.6243	25.4362	311.891	53.9758	304.488	113.235	18.3862	48.2189	22.0505	49.0892	50.3768	149.483	145.334	1.32011	3.10009	3.04513	5	2	1	3
1623513_at	CG1559	Upf1	Upf1	0000184 // nuclear-transcribed mRNA catabolic process, nonsense-mediated decay // inferred from mutant phenotype /// 0000184 // nuclear-transcribed mRNA catabolic process, nonsense-mediated decay // inferred from sequence or structural similarity /// 0000184 // nuclear-transcribed mRNA catabolic process, nonsense-mediated decay // non-traceable author statement /// 0000184 // nuclear-transcribed …	0005737 // cytoplasm // inferred from electronic annotation /// 0005737 // cytoplasm // non-traceable author statement	0000166 // nucleotide binding // inferred from electronic annotation /// 0003677 // DNA binding // inferred from electronic annotation /// 0004386 // helicase activity // inferred from sequence or structural similarity /// 0004386 // helicase activity // inferred from electronic annotation /// 0005524 // ATP binding // inferred from electronic annotation /// 0008270 // zinc ion binding // inferre…	472.117	583.916	547.133	450.555	449.473	586.195	702.903	547.193	399.798	569.056	610.958	590.911	564.485	539.51	329.146	382.17	554.717	636.669	334.127	348.755	500.639	61.3121	561.029	108.412	527.002	113.843	451.288	136.089	0.901424	0.804393	0.85633	5	5	5	5
1623514_a_at	CG2239	jdp	jdp	0006457 // protein folding // inferred from electronic annotation	---	0005515 // protein binding // inferred from physical interaction /// 0031072 // heat shock protein binding // inferred from electronic annotation /// 0051082 // unfolded protein binding // inferred from electronic annotation	1645.61	2133.43	2276.75	2228.87	2114.49	1360.17	659.696	944.811	446.885	778.393	1177.64	549.549	497.606	136.591	329.258	210.076	356.334	240.904	88.3018	1608.2	2079.83	251.801	837.99	343.65	538.128	392.302	500.763	626.383	0.240771	0.597576	0.930564	5	5	4	3
1623515_at	S.C2R001400	---	---	---	---	---	14.5329	14.1307	18.3247	15.7986	12.6979	39.8712	31.9234	25.0632	35.9313	31.7354	56.5576	74.5261	58.8864	159.137	50.4676	54.5126	43.1405	59.5698	104.383	33.5316	15.097	2.11648	32.9049	5.5116	79.915	45.1667	59.0275	27.2957	3.90989	1.79388	0.738629	1	3	4	2
1623516_s_at	CG11907	Equilibrative nucleoside transporter 1	Ent1	0006810 // transport // inferred from electronic annotation	0016020 // membrane // inferred from electronic annotation	0005337 // nucleoside transmembrane transporter activity // inferred from electronic annotation /// 0005515 // protein binding // inferred from physical interaction /// 0015397 // equilibrative nucleoside transmembrane transporter, nitrobenzyl-thioinosine-insensitive activity // inferred from sequence or structural similarity	182.22	163.762	209.216	171.02	161.913	337.92	426.056	114.597	241.499	556.865	138.402	260.372	261.731	72.8068	76.573	127.886	26.0932	369.853	606.296	145.963	177.626	19.3765	335.388	169.442	161.977	94.1188	255.218	232.941	1.43683	0.760965	1.57565	5	5	3	3
1623518_s_at	CG31305	--- /// ---	CG6782 /// CG6783	0006810 // transport // inferred from electronic annotation /// 0055085 // transmembrane transport // inferred from electronic annotation	0005740 // mitochondrial envelope // inferred from sequence or structural similarity /// 0005743 // mitochondrial inner membrane // inferred from electronic annotation /// 0005811 // lipid particle // inferred from direct assay /// 0016020 // membrane // inferred from electronic annotation /// 0016021 // integral to membrane // inferred from electronic annotation	0005215 // transporter activity // inferred from electronic annotation /// 0005371 // tricarboxylate secondary active transmembrane transporter activity // inferred from sequence or structural similarity /// 0005488 // binding // inferred from electronic annotation /// 0005504 // fatty acid binding // inferred from sequence or structural similarity /// 0008289 // lipid binding // inferred from el…	574.053	468.681	472.339	571.513	420.359	532.19	1027.94	711.47	717.734	496.915	1906.03	1198.73	1377.67	1798.41	1043.2	3364.49	2634.57	4977.67	4054.91	2709.26	501.389	68.332	697.25	210.568	1464.81	374.869	3548.18	983.924	7.0767	5.08882	2.42228	5	5	5	5
1623519_at	CG14941	extra sex combs	esc	0006342 // chromatin silencing // inferred from physical interaction /// 0006342 // chromatin silencing // inferred from sequence or structural similarity /// 0006342 // chromatin silencing // non-traceable author statement /// 0006350 // transcription // inferred from electronic annotation /// 0007275 // multicellular organismal development // inferred from electronic annotation /// 0007517 // m…	0000790 // nuclear chromatin // inferred from sequence or structural similarity /// 0005634 // nucleus // inferred from direct assay /// 0005634 // nucleus // inferred from electronic annotation /// 0035098 // ESC/E(Z) complex // inferred from direct assay	0003677 // DNA binding // inferred from sequence or structural similarity /// 0005515 // protein binding // inferred from physical interaction /// 0042802 // identical protein binding // inferred from physical interaction /// 0046974 // histone methyltransferase activity (H3-K9 specific) // inferred by curator /// 0046976 // histone methyltransferase activity (H3-K27 specific) // inferred by cura…	182.993	192.753	196.466	165.201	228.004	380.337	178.573	337.944	178.723	157.77	276.685	143.993	144.621	77.1554	191.555	88.8223	198.389	122.04	237.834	77.5899	193.083	22.9686	246.669	104.109	166.802	73.7152	144.935	70.1707	0.750635	0.587568	0.868905	5	5	4	5
1623520_a_at	CG10336	---	CG10336	0000076 // DNA replication checkpoint // inferred from sequence or structural similarity /// 0006974 // response to DNA damage stimulus // inferred from electronic annotation /// 0007049 // cell cycle // inferred from electronic annotation /// 0007067 // mitosis // inferred from electronic annotation /// 0008284 // positive regulation of cell proliferation // inferred from sequence or structural …	0000790 // nuclear chromatin // inferred from sequence or structural similarity /// 0005634 // nucleus // inferred from electronic annotation /// 0005634 // nucleus // inferred from sequence or structural similarity /// 0005737 // cytoplasm // inferred from electronic annotation	0005515 // protein binding // inferred from physical interaction	28.2241	21.2565	17.8321	20.5814	27.1608	18.4949	17.0502	14.3227	19.01	12.9231	13.9827	18.1684	13.4445	23.6192	20.0808	19.0669	20.573	27.0073	37.6508	17.3201	23.011	4.47772	16.3602	2.64665	17.8591	4.26399	24.3236	8.3001	1.05704	1.48676	1.36197	4	0	0	0
1623523_at	CG5810	---	CG5810	---	---	0005515 // protein binding // inferred from electronic annotation	53.4276	64.0469	104.368	62.278	99.0418	107.875	20.1758	41.288	42.5262	71.5096	11.501	149.402	23.7303	16.3644	14.5603	137.895	30.4449	194.083	14.3323	60.0643	76.6324	23.315	56.675	33.951	43.1117	59.5886	87.3639	76.2578	1.14004	1.54149	2.02645	5	5	3	4
1623525_at	CG5109	Polycomblike	Pcl	0006350 // transcription // inferred from electronic annotation /// 0007275 // multicellular organismal development // inferred from electronic annotation /// 0016568 // chromatin modification // inferred from direct assay /// 0016568 // chromatin modification // inferred from electronic annotation /// 0045449 // regulation of transcription // inferred from electronic annotation /// 0045892 // ne…	0005634 // nucleus // inferred from direct assay /// 0005634 // nucleus // inferred from sequence or structural similarity /// 0005634 // nucleus // non-traceable author statement /// 0005634 // nucleus // inferred from electronic annotation	0003676 // nucleic acid binding // inferred from electronic annotation /// 0003677 // DNA binding // inferred from direct assay /// 0003700 // transcription factor activity // inferred from direct assay /// 0005515 // protein binding // inferred from physical interaction /// 0005515 // protein binding // inferred from electronic annotation /// 0008270 // zinc ion binding // inferred from electron…	485.406	562.898	682.901	539.035	525.593	439.168	416.024	446.432	315.952	552.892	158.289	309.759	433.234	455.468	235.148	488.218	296.153	492.763	90.5358	213.607	559.167	74.6612	434.093	84.5208	318.379	127.098	316.256	175.083	0.565584	0.728543	0.99333	5	5	5	3
1623527_at	CG40122	---	---	---	---	---	27.2409	20.5788	21.8486	20.2019	21.2874	31.2499	28.3396	32.7936	32.2165	27.4639	36.0331	43.6842	65.265	131.136	56.9424	33.0313	51.301	75.0596	63.6974	66.0496	22.2315	2.87152	30.4127	2.37782	66.6121	37.8133	57.8278	16.2516	2.60116	1.90143	0.868127	5	4	4	3
1623536_s_at	CG11347	---	CG11347	---	---	0005515 // protein binding // inferred from physical interaction	2218.47	2292.7	2223.8	2375.42	2080.32	3337.38	2802.79	3225.06	2335.53	2345.17	3659.98	3187.13	3431.99	2299.78	2734.62	5766.31	6738.15	9431.88	5470.41	1794.27	2238.14	108.768	2809.19	472.134	3062.7	547.333	5840.21	2748.56	2.6094	2.07897	1.90688	5	5	5	5
1623540_at	CG31704	---	CG31704	0006508 // proteolysis // inferred from sequence or structural similarity	---	0004867 // serine-type endopeptidase inhibitor activity // inferred from sequence or structural similarity /// 0004867 // serine-type endopeptidase inhibitor activity // inferred from electronic annotation /// 0030414 // peptidase inhibitor activity // inferred from electronic annotation	62.0543	64.1608	57.7516	51.1969	76.0414	227.24	86.4531	341.902	132.041	192.915	147.196	61.8994	166.392	27.2787	153.275	99.6386	39.164	272	102.647	61.6965	62.241	9.16919	196.11	97.9339	111.208	62.4209	115.029	91.6922	1.84812	0.586553	1.03436	5	5	4	2
1623543_at	CG5807	---	CG5807	---	---	0005515 // protein binding // inferred from physical interaction	260.398	202.204	221.847	215.226	239.963	419.938	383.649	427.805	879.968	601.296	210.59	511.871	514.611	329.694	431.749	66.3793	663.481	72.8726	9.35282	92.7622	227.928	22.689	542.531	206.61	399.703	129.882	180.97	271.508	0.793978	0.333565	0.45276	5	5	5	4
1623545_at	CG9193	proliferating cell nuclear antigen	mus209	0006260 // DNA replication // inferred from mutant phenotype /// 0006260 // DNA replication // traceable author statement /// 0006260 // DNA replication // inferred from electronic annotation /// 0006261 // DNA-dependent DNA replication // traceable author statement /// 0006272 // leading strand elongation // non-traceable author statement /// 0006275 // regulation of DNA replication // inferred …	0005634 // nucleus // inferred from electronic annotation /// 0043626 // PCNA complex // inferred from sequence or structural similarity /// 0043626 // PCNA complex // non-traceable author statement /// 0043626 // PCNA complex // inferred from electronic annotation	0003677 // DNA binding // inferred from electronic annotation /// 0005515 // protein binding // inferred from physical interaction /// 0030337 // DNA polymerase processivity factor activity // inferred from electronic annotation /// 0032183 // SUMO binding // inferred from physical interaction	47.3002	47.4083	59.5067	58.2025	68.6705	51.0447	66.1615	62.2233	57.2878	62.9307	87.6145	54.9191	54.4976	105.018	76.1468	55.65	171.368	86.4132	234.874	98.702	56.2177	9.04097	59.9296	5.89543	75.6392	21.6972	129.401	72.6556	2.30179	2.15923	1.71077	5	2	0	1
1623546_at	CG7128	prodos	Taf8	0006350 // transcription // inferred from electronic annotation /// 0006367 // transcription initiation from RNA polymerase II promoter // inferred from direct assay /// 0009987 // cellular process // inferred from mutant phenotype /// 0045449 // regulation of transcription // inferred from electronic annotation	0005634 // nucleus // inferred from electronic annotation /// 0005669 // transcription factor TFIID complex // inferred from direct assay	0003702 // RNA polymerase II transcription factor activity // inferred from direct assay /// 0005515 // protein binding // inferred from physical interaction	57.8583	61.4403	63.5603	52.4679	86.5379	37.4068	115.361	85.1552	57.8281	123.852	85.6046	155.468	88.2733	60.5291	47.0476	232.222	47.4087	35.7155	27.3596	61.0294	64.373	13.0835	83.9207	36.8406	87.3845	41.7959	80.7471	85.6199	1.25436	0.962183	0.924044	5	5	3	1
1623547_at	CG31062	downstream of eyeless	side	0008045 // motor axon guidance // inferred from mutant phenotype	0016020 // membrane // inferred from electronic annotation	0005515 // protein binding // inferred from physical interaction	228.373	292.724	271.284	264.209	251.15	172.055	264.177	152.905	162.808	216.434	200.311	245.739	289.234	340.013	384.768	173.711	186.711	161.095	229.237	166.155	261.548	23.8878	193.676	46.2895	292.013	73.2562	183.382	27.3897	0.70114	0.946851	0.627992	5	5	5	5
1623549_at	CG1973	CG1973	yata	0006468 // protein amino acid phosphorylation // inferred from electronic annotation	---	0004672 // protein kinase activity // inferred from electronic annotation /// 0004672 // protein kinase activity // non-traceable author statement /// 0005488 // binding // inferred from electronic annotation /// 0005524 // ATP binding // inferred from electronic annotation	695.323	614.413	683.887	610.787	659.174	667.957	393.551	372.296	592.973	324.982	392.593	635.055	406.43	108.789	360.335	723.219	329.918	445.74	552.516	275.287	652.717	38.9034	470.352	150.607	380.641	186.983	465.336	179.544	0.712921	0.989336	1.22251	5	5	5	5
1623551_at	CG18081	---	CG18081	---	0005622 // intracellular // inferred from electronic annotation	0005515 // protein binding // inferred from physical interaction /// 0008270 // zinc ion binding // inferred from electronic annotation	608.688	544.584	731.744	709.242	665.503	825.075	694.585	1074.62	446.846	731.224	1163.09	129.57	754.966	31.6494	1097.57	347.254	222.528	765.396	405.498	377.677	651.952	76.2104	754.469	227.067	635.368	530.737	423.671	203.421	0.649849	0.561548	0.666812	5	5	3	4
1623552_s_at	CG2893	---	CG2893	0055085 // transmembrane transport // inferred from electronic annotation	0016020 // membrane // inferred from electronic annotation /// 0016021 // integral to membrane // inferred from electronic annotation	0005515 // protein binding // inferred from physical interaction /// 0008273 // calcium, potassium:sodium antiporter activity // inferred from sequence or structural similarity	962.963	1232.37	1296.35	1515.83	1316.81	15.1232	12.1582	15.4483	24.3202	18.0306	176.254	110.504	410.8	92.2356	668.308	116.563	39.9387	101.462	69.8109	101.346	1264.86	199.295	17.0161	4.58309	291.62	245.949	85.8242	30.7907	0.0678525	5.0437	0.294301	5	0	4	3
1623553_a_at	CG5410	Mitochondrial Rho	Miro	0000226 // microtubule cytoskeleton organization // inferred from mutant phenotype /// 0006915 // apoptosis // inferred from sequence or structural similarity /// 0007264 // small GTPase mediated signal transduction // inferred from electronic annotation /// 0007268 // synaptic transmission // inferred from mutant phenotype /// 0019725 // cellular homeostasis // inferred from sequence or structur…	0005622 // intracellular // inferred from electronic annotation /// 0005739 // mitochondrion // inferred from electronic annotation /// 0005741 // mitochondrial outer membrane // inferred from electronic annotation /// 0016020 // membrane // inferred from electronic annotation /// 0016021 // integral to membrane // inferred from electronic annotation /// 0031307 // integral to mitochondrial outer…	0000166 // nucleotide binding // inferred from electronic annotation /// 0005509 // calcium ion binding // inferred from electronic annotation /// 0005515 // protein binding // inferred from physical interaction /// 0005525 // GTP binding // inferred from electronic annotation /// 0016787 // hydrolase activity // inferred from electronic annotation	618.472	662.766	640.014	650.539	588.76	1298.95	1394.73	1046.14	1563.35	1185.14	357.529	720.742	671.621	297.716	1245.48	723.444	492.222	1196.14	584.355	1006.49	632.11	29.1851	1297.66	197.446	658.617	377.272	800.53	294.386	1.26644	0.616902	1.21547	5	5	4	5
1623556_at	CG32669	---	CG32669	0006810 // transport // inferred from sequence or structural similarity /// 0006810 // transport // inferred from electronic annotation /// 0006811 // ion transport // inferred from electronic annotation /// 0006814 // sodium ion transport // inferred from electronic annotation /// 0051180 // vitamin transport // non-traceable author statement /// 0055085 // transmembrane transport // inferred fr…	0016020 // membrane // inferred from electronic annotation /// 0016021 // integral to membrane // non-traceable author statement /// 0016021 // integral to membrane // inferred from electronic annotation	0005215 // transporter activity // inferred from sequence or structural similarity /// 0005215 // transporter activity // inferred from electronic annotation /// 0008523 // sodium-dependent multivitamin transmembrane transporter activity // non-traceable author statement /// 0015293 // symporter activity // inferred from electronic annotation	72.306	71.9496	68.0845	66.513	75.6542	76.0555	76.1658	68.4282	85.7413	83.4304	62.9972	91.3761	108.967	143.191	91.5321	80.7843	85.449	76.9566	263.56	184.42	70.9015	3.63503	77.9642	6.85884	99.6128	29.4127	138.234	83.1886	1.94966	1.77304	1.38771	4	0	1	0
1623559_s_at	M69216	---	---	---	---	---	6210.71	5926.01	5834.19	5553.16	6083.97	2732.23	2623.98	2591.02	2180.2	2606.5	3946	5221.34	3497.5	2833.92	3690.2	1508.32	1726.47	1427.58	343.624	415.024	5921.61	251.669	2546.79	212.285	3837.79	876.251	1084.2	653.175	0.183093	0.425715	0.282507	5	5	5	5
1623560_at	CG18048	---	CG18048	---	---	---	56.8612	39.2435	30.1097	28.2735	32.4696	35.9643	19.7259	24.8969	36.0608	30.2668	42.8284	43.6984	34.3535	58.382	12.723	19.5226	21.7394	26.7007	22.6474	59.5146	37.3915	11.65	29.3829	7.10761	38.397	16.7529	30.025	16.6888	0.802989	1.02185	0.78196	5	4	1	0
1623562_at	CG14431	---	CG14431	---	---	0031177 // phosphopantetheine binding // inferred from electronic annotation	852.273	885.384	693.198	743.931	672.796	308.48	397.77	538.025	344.013	391.728	324.428	342.935	411.473	429.358	460.416	712.629	342.758	132.437	498.817	380.603	769.516	95.0104	396.003	87.3997	393.722	57.9097	413.449	213.213	0.537284	1.04405	1.0501	5	5	5	3
1623563_at	HDC02760	---	---	---	---	---	11.6001	11.1977	11.7171	12.5458	10.6797	13.9823	15.8754	14.3593	16.1475	18.0658	14.0173	17.8564	14.1337	25.908	21.4049	15.8359	19.807	17.826	20.0145	20.2643	11.5481	0.689823	15.6861	1.62596	18.6641	5.0684	18.7495	1.8944	1.6236	1.1953	1.00458	4	5	1	1
1623564_at	CG4109	syntaxin	Syx8	0007269 // neurotransmitter secretion // inferred from sequence or structural similarity /// 0016081 // synaptic vesicle docking during exocytosis // inferred from sequence or structural similarity /// 0016192 // vesicle-mediated transport // inferred from sequence or structural similarity	0005886 // plasma membrane // inferred from sequence or structural similarity	0005484 // SNAP receptor activity // inferred from sequence or structural similarity	289.174	327.729	295.842	277.998	322.956	42.9925	54.3683	51.9205	42.3507	43.3435	74.8238	70.0566	64.331	154.008	64.8705	113.644	65.8372	60.7759	128.935	91.4045	302.74	21.6618	46.9951	5.69101	85.6181	38.4692	92.1194	29.5482	0.304286	1.96019	1.07593	5	0	0	0
1623565_at	CG17278	---	CG17278	0030178 // negative regulation of Wnt receptor signaling pathway // inferred from genetic interaction	---	---	200.446	88.4555	141.708	179.314	214.597	51.5028	137.446	52.8689	62.7629	218.235	500.863	185.831	355.194	937.784	997.651	1395.07	1431.76	2358.05	561.827	965.118	164.904	50.8003	104.563	72.8654	595.464	358.265	1342.37	669.689	8.14027	12.8378	2.25432	5	5	5	5
1623566_at	CG13957	---	CG13957	---	---	0005515 // protein binding // inferred from physical interaction	77.4243	72.9213	70.5339	61.9134	77.4809	46.0453	45.6672	73.3843	33.9323	40.0153	49.4055	66.949	58.8495	146.766	65.7843	46.2339	44.7838	225.672	133.217	45.7582	72.0548	6.40674	47.8089	15.1253	77.5508	39.3174	99.133	80.2726	1.3758	2.07353	1.2783	5	3	5	2
1623567_at	S.C3L002408	D-frizzled2	fz2	0006898 // receptor-mediated endocytosis // inferred from mutant phenotype /// 0006928 // cellular component movement // inferred from mutant phenotype /// 0007163 // establishment or maintenance of cell polarity // inferred from sequence or structural similarity /// 0007165 // signal transduction // inferred from sequence or structural similarity /// 0007165 // signal transduction // inferred fr…	0005769 // early endosome // inferred from direct assay /// 0005770 // late endosome // inferred from direct assay /// 0005886 // plasma membrane // inferred from direct assay /// 0005886 // plasma membrane // non-traceable author statement /// 0016020 // membrane // inferred from electronic annotation /// 0016021 // integral to membrane // inferred from sequence or structural similarity /// 0016…	0004871 // signal transducer activity // inferred from electronic annotation /// 0004872 // receptor activity // inferred from electronic annotation /// 0004888 // transmembrane receptor activity // inferred from sequence or structural similarity /// 0004888 // transmembrane receptor activity // inferred from electronic annotation /// 0004926 // non-G-protein coupled 7TM receptor activity // infe…	48.9496	51.6613	50.5672	55.8965	37.0666	45.3846	36.8424	41.9533	45.3843	39.8521	46.4566	71.3033	53.7963	93.9644	70.563	54.248	68.9958	47.7257	59.1422	49.9819	48.8283	7.05976	41.8833	3.67618	67.2167	18.4013	56.0187	8.46334	1.14726	1.33749	0.833404	5	1	2	1
1623568_at	HDC08176	---	---	---	---	---	10.461	8.1808	10.6694	10.2624	9.66665	18.5105	16.6556	16.6729	18.2663	14.5759	20.1333	19.5643	25.03	38.0727	22.4228	16.7856	22.1921	19.4762	20.3555	19.8322	9.84805	1.00432	16.9362	1.57849	25.0446	7.59541	19.7283	1.94919	2.00327	1.16486	0.787726	4	3	2	1
1623571_a_at	CG9328	---	CG9328	---	---	---	1318.63	1411.13	1868.61	1865.84	1811.52	1034.64	1297.36	813.894	917.814	649.497	1388.21	1167.51	1396.08	875.202	669.425	1456.55	824.642	996.845	182.964	231.307	1655.14	267.955	942.641	243.626	1099.28	320.628	738.461	537.499	0.446161	0.783396	0.671766	5	5	5	4
1623572_at	CG32562	xmas-2	xmas-2	0006406 // mRNA export from nucleus // inferred from mutant phenotype /// 0007275 // multicellular organismal development // inferred from electronic annotation /// 0007283 // spermatogenesis // non-traceable author statement /// 0007283 // spermatogenesis // inferred from electronic annotation /// 0007292 // female gamete generation // non-traceable author statement /// 0009790 // embryonic deve…	0005643 // nuclear pore // inferred from direct assay	0003676 // nucleic acid binding // inferred from electronic annotation /// 0003723 // RNA binding // inferred from electronic annotation /// 0003723 // RNA binding // non-traceable author statement /// 0003729 // mRNA binding // non-traceable author statement /// 0005515 // protein binding // inferred from physical interaction	116.873	87.9984	95.411	84.1032	86.0349	64.8328	58.8902	90.6741	70.6205	111.578	35.8486	48.4348	30.687	76.4895	30.6962	38.5879	37.5932	43.66	107.34	63.3952	94.0841	13.4399	79.319	21.6357	44.4312	19.3324	58.1153	29.4211	0.617695	0.732678	1.30798	5	4	0	0
1623573_s_at	CG11266	---	CG11266	0000381 // regulation of alternative nuclear mRNA splicing, via spliceosome // inferred from mutant phenotype /// 0000398 // nuclear mRNA splicing, via spliceosome // inferred by curator /// 0006397 // mRNA processing // inferred from electronic annotation /// 0008380 // RNA splicing // inferred from sequence or structural similarity	0005634 // nucleus // inferred by curator /// 0005634 // nucleus // inferred from electronic annotation /// 0005681 // spliceosomal complex // inferred from sequence or structural similarity /// 0071011 // precatalytic spliceosome // inferred from direct assay /// 0071013 // catalytic step 2 spliceosome // inferred from direct assay	0000166 // nucleotide binding // inferred from electronic annotation /// 0003676 // nucleic acid binding // inferred from electronic annotation /// 0003723 // RNA binding // inferred from electronic annotation /// 0003729 // mRNA binding // inferred from sequence or structural similarity /// 0005515 // protein binding // inferred from physical interaction /// 0042802 // identical protein binding …	3205.52	3517.12	3301.12	2641.12	3154.04	940.717	642.095	389.99	302.784	271.55	351.401	304.493	446.452	232.15	497.119	470.508	305.454	130.355	435.124	563.173	3163.78	323.543	509.427	281.586	366.323	106.743	380.923	167.823	0.120401	0.747747	1.03985	5	5	4	5
1623574_at	CG11694	---	CG11694	---	---	---	33.0702	34.2231	28.5903	27.0469	31.133	53.0137	55.6666	49.8457	64.3748	61.6205	59.8345	64.1957	64.3277	219.754	90.9486	55.4329	81.0623	64.9248	129.495	115.882	30.8127	2.99794	56.9043	6.01129	99.8122	68.1737	89.3594	32.1372	2.90008	1.57035	0.895275	0	5	3	2
1623575_at	GM08552_revcomp	---	---	---	---	---	1526.24	1529.97	1387.68	1550.3	1237.77	1204.3	1323.02	1343.87	2343.5	1953.88	1586.08	2229.81	1633.36	2994.24	3049.2	1653.84	1559.11	1219.81	6.66278	910.4	1446.39	133.35	1633.71	492.755	2298.54	707.508	1069.96	663.078	0.739747	0.654927	0.465497	5	5	5	4
1623577_at	S.C3L002790	---	---	---	---	---	94.3736	87.4624	67.484	66.2566	77.0033	149.889	119.125	114.325	86.7504	74.7856	121.643	178.254	67.6861	117.62	126.368	45.9271	96.9838	100.511	58.615	44.15	78.516	12.3064	108.975	29.4468	122.314	39.2187	69.2373	27.5385	0.881825	0.635351	0.566061	5	5	5	2
1623580_at	CG1913	alpha-Tubulin	alphaTub84B	0007017 // microtubule-based process // inferred from electronic annotation /// 0007018 // microtubule-based movement // inferred from electronic annotation /// 0007052 // mitotic spindle organization // inferred from mutant phenotype /// 0007094 // mitotic cell cycle spindle assembly checkpoint // inferred from direct assay /// 0009987 // cellular process // inferred from mutant phenotype /// 00…	0005819 // spindle // inferred from direct assay /// 0005874 // microtubule // inferred from electronic annotation /// 0005874 // microtubule // inferred from sequence or structural similarity /// 0005874 // microtubule // non-traceable author statement /// 0043234 // protein complex // inferred from electronic annotation /// 0045298 // tubulin complex // non-traceable author statement	0000166 // nucleotide binding // inferred from electronic annotation /// 0003924 // GTPase activity // inferred from electronic annotation /// 0005198 // structural molecule activity // inferred from electronic annotation /// 0005200 // structural constituent of cytoskeleton // inferred from sequence or structural similarity /// 0005525 // GTP binding // inferred from electronic annotation /// 00…	7728.87	7347.29	7630.68	8169.87	7574.67	6983.81	8132.85	7377.28	7513.17	6882.99	7518.97	8548.3	9150.5	7996.58	7385.08	6233.98	5052.53	3252.85	6646.63	7374.88	7690.28	302.512	7378.02	497.113	8119.89	735.176	5712.17	1611.95	0.742779	0.774215	0.703479	5	5	5	5
1623581_at	HDC17815	---	---	---	---	---	39.3983	40.8717	43.7561	42.5758	40.001	86.687	65.9626	40.4634	65.1533	40.0336	36.936	46.7494	57.3331	42.1339	33.6922	44.0215	49.6953	52.6104	64.4044	55.9973	41.3206	1.81283	59.66	19.7108	43.3689	9.25976	53.3458	7.58506	1.29102	0.894164	1.23005	5	5	2	1
1623582_at	CG6364	---	CG6364	0006911 // phagocytosis, engulfment // inferred from mutant phenotype /// 0008152 // metabolic process // inferred from electronic annotation	---	0000166 // nucleotide binding // inferred from electronic annotation /// 0004849 // uridine kinase activity // inferred from sequence or structural similarity /// 0004849 // uridine kinase activity // non-traceable author statement /// 0004849 // uridine kinase activity // inferred from electronic annotation /// 0005524 // ATP binding // inferred from electronic annotation /// 0016301 // kinase a…	1084.71	1013.12	1033.83	1225.1	1203.63	1644.56	1278.61	783.679	1491.37	1506.01	404.105	973.818	731.077	234.255	1348.51	437.837	417.668	275.94	22.5742	296.163	1112.08	97.2364	1340.85	337.819	738.353	445.429	290.036	165.761	0.260806	0.216309	0.392815	5	5	4	4
1623583_at	CG31657	PNUTS	PNUTS	0006605 // protein targeting // inferred from sequence or structural similarity /// 0006911 // phagocytosis, engulfment // inferred from mutant phenotype /// 0035304 // regulation of protein amino acid dephosphorylation // inferred from sequence or structural similarity /// 0035304 // regulation of protein amino acid dephosphorylation // non-traceable author statement /// 0050790 // regulation of…	0005634 // nucleus // non-traceable author statement	0003676 // nucleic acid binding // inferred from electronic annotation /// 0005515 // protein binding // inferred from physical interaction /// 0008270 // zinc ion binding // inferred from electronic annotation /// 0019888 // protein phosphatase regulator activity // inferred from sequence or structural similarity /// 0019888 // protein phosphatase regulator activity // non-traceable author state…	319.624	276.511	231.056	143.69	224.913	322.871	200	287.08	104.884	130.882	270.702	172.659	117.113	70.9225	43.4747	50.5699	41.2239	54.3541	172.953	157.929	239.159	65.6749	209.143	94.9823	134.974	90.3269	95.4061	64.3311	0.398923	0.456176	0.706847	5	5	2	0
1623584_at	CG10473	hook-like	hkl	0000398 // nuclear mRNA splicing, via spliceosome // inferred by curator /// 0006622 // protein targeting to lysosome // inferred from mutant phenotype /// 0006915 // apoptosis // inferred from sequence or structural similarity	0005634 // nucleus // inferred from sequence or structural similarity /// 0071011 // precatalytic spliceosome // inferred from direct assay /// 0071013 // catalytic step 2 spliceosome // inferred from direct assay	0000166 // nucleotide binding // inferred from electronic annotation	2430.71	2443.95	2246.49	2201.51	1970.15	4383.92	4550.2	3264.9	4120.97	4039.29	1903.06	1198.62	2839.97	937.763	3667.22	2399.17	1430.03	405.508	3521.15	1550.46	2258.56	194.027	4071.86	495.189	2109.33	1140.76	1861.26	1166.87	0.824093	0.457104	0.882396	5	5	5	5
1623585_at	CG14366	CG14365	CG34383	---	---	---	290.203	443.51	451.367	452.307	394.148	267.986	262.841	264.369	242.271	249.361	302.127	274.633	281.513	290.809	160.207	233.89	258.566	120.076	164.425	124.94	406.307	69.207	257.366	10.9972	261.858	57.7544	180.38	63.129	0.443949	0.700869	0.688846	5	5	4	4
1623586_a_at	CG17142	pyrexia	pyx	0006810 // transport // inferred from electronic annotation /// 0006811 // ion transport // inferred from electronic annotation /// 0006812 // cation transport // inferred from direct assay /// 0006816 // calcium ion transport // inferred from sequence or structural similarity /// 0009408 // response to heat // inferred from mutant phenotype /// 0050896 // response to stimulus // inferred from el…	0016020 // membrane // inferred from electronic annotation /// 0016021 // integral to membrane // inferred by curator /// 0016021 // integral to membrane // inferred from electronic annotation	0005216 // ion channel activity // inferred from electronic annotation /// 0005261 // cation channel activity // inferred from direct assay /// 0005262 // calcium channel activity // inferred from sequence or structural similarity	155.289	157.574	180.213	190.66	142.295	19.806	16.0265	20.9439	19.1681	25.6358	138.206	24.0292	164.049	140.468	365.656	612.239	364.413	486.622	31.6715	733.443	165.206	19.7143	20.3161	3.48826	166.482	123.941	445.678	269.366	2.6977	21.9372	2.67704	5	2	4	4
1623588_at	CG6050	Elongation factor Tu mitochondrial	EfTuM	0006414 // translational elongation // inferred from sequence or structural similarity /// 0006414 // translational elongation // inferred from electronic annotation	0005622 // intracellular // inferred from electronic annotation /// 0005739 // mitochondrion // inferred from sequence or structural similarity	0000166 // nucleotide binding // inferred from electronic annotation /// 0003746 // translation elongation factor activity // inferred from sequence or structural similarity /// 0003746 // translation elongation factor activity // inferred from electronic annotation /// 0003924 // GTPase activity // inferred from electronic annotation /// 0005525 // GTP binding // inferred from electronic annotat…	446.677	432.068	362.915	352.67	396.813	230.065	171.382	130.353	204.605	156.785	178.166	170.562	294.833	238.51	192.099	124.862	103.444	256.823	258.658	250.861	398.228	41.2826	178.638	39.3083	214.834	51.9177	198.929	77.813	0.499536	1.11359	0.925969	5	4	4	5
1623590_s_at	CG32438	Smc5	Smc5	0000070 // mitotic sister chromatid segregation // non-traceable author statement /// 0007067 // mitosis // non-traceable author statement	0000796 // condensin complex // non-traceable author statement /// 0005634 // nucleus // inferred from sequence or structural similarity /// 0005694 // chromosome // inferred from electronic annotation	0005524 // ATP binding // inferred from electronic annotation	222.225	215.897	206.012	191.27	214.492	295.32	345.648	230.429	340.389	347.313	261.463	306.374	284.417	454.024	267.448	149.303	29.4859	40.3742	182.75	54.8079	209.979	11.949	311.82	50.2918	314.745	79.7881	91.3443	69.774	0.435016	0.292939	0.290217	5	5	5	1
1623591_a_at	CG17883	---	CG17883	0032313 // regulation of Rab GTPase activity // inferred from electronic annotation	0005622 // intracellular // inferred from electronic annotation	0005097 // Rab GTPase activator activity // inferred from electronic annotation	1440.36	1467.24	1365.48	1523.49	1363.68	788.252	932.671	737.117	994.834	765.366	414.417	184.515	390.383	15.7065	132.793	186.801	803.774	202.074	14.1044	507.131	1432.05	68.5075	843.648	113.278	227.563	171.13	342.777	312.923	0.239361	0.406303	1.5063	5	5	4	4
1623592_at	CG15894	---	CG15894	---	---	---	1556.98	1663.3	1439.44	1182.51	1581.27	779.946	642.844	806.024	1066.66	720.834	405.977	721.087	1161.06	297.788	380.316	647.838	635.901	303.302	140.856	94.6309	1484.7	186.961	803.261	160.045	593.245	355.829	364.506	264.826	0.245508	0.453782	0.614427	5	5	5	4
1623594_at	CG1363	blown fuse	blow	0007498 // mesoderm development // inferred from expression pattern /// 0007519 // skeletal muscle tissue development // traceable author statement /// 0007520 // myoblast fusion // inferred from mutant phenotype /// 0007520 // myoblast fusion // traceable author statement	0005737 // cytoplasm // inferred from direct assay /// 0005737 // cytoplasm // non-traceable author statement	---	134.386	132.584	125.141	134.322	129.842	83.0743	81.474	59.0613	55.2443	117.886	228.597	128.884	174.524	223.661	158.884	794.932	460.005	479.567	708.468	281.874	131.255	3.8846	79.3481	24.9807	182.91	42.762	544.969	206.112	4.15199	6.86808	2.97944	5	2	4	5
1623595_at	CG5439	---	CG5439	0007154 // cell communication // inferred from electronic annotation	---	0005515 // protein binding // inferred from electronic annotation /// 0035091 // phosphoinositide binding // inferred from electronic annotation	136.416	105.58	118.783	118.093	104.288	211.762	267.358	187.526	352.798	268.024	55.1456	137.385	135.357	31.6464	207.341	332.218	32.4846	45.0543	139.62	48.2237	116.632	12.9683	257.493	63.7925	113.375	70.639	119.52	126.341	1.02476	0.464168	1.0542	5	5	2	1
1623597_s_at	CG40072	---	CG17684	0006508 // proteolysis // inferred from electronic annotation	0016020 // membrane // inferred from electronic annotation	0008239 // dipeptidyl-peptidase activity // inferred from sequence or structural similarity	361.095	422.608	774.896	407.122	869.792	457.422	454.009	537.04	266.817	378.459	387.861	1054.94	350.839	27.185	571.885	93.2664	147.42	15.6983	13.6971	93.9463	567.102	236.49	418.749	101.782	478.542	377.228	72.8057	57.4195	0.128382	0.173864	0.152141	5	5	4	2
1623598_at	HDC03315	---	---	---	---	---	20.1525	21.6612	16.6483	20.106	20.695	25.262	26.0801	22.6534	37.6507	34.1518	30.6453	34.9609	32.6582	69.4066	38.5956	27.9074	35.7452	46.0372	40.1234	26.6928	19.8526	1.89752	29.1596	6.40363	41.2533	16.0131	35.3012	8.17749	1.77816	1.21062	0.855718	5	1	0	0
1623599_at	CG30498	boca	boca	0006612 // protein targeting to membrane // inferred from mutant phenotype /// 0006888 // ER to Golgi vesicle-mediated transport // inferred from expression pattern /// 0016055 // Wnt receptor signaling pathway // inferred from genetic interaction /// 0016055 // Wnt receptor signaling pathway // inferred from mutant phenotype /// 0016055 // Wnt receptor signaling pathway // inferred from electron…	0005737 // cytoplasm // inferred from direct assay /// 0005783 // endoplasmic reticulum // inferred from electronic annotation /// 0005788 // endoplasmic reticulum lumen // inferred from direct assay /// 0045177 // apical part of cell // inferred from direct assay	---	208.782	230.28	228.203	186.931	200.902	171.994	196.919	190.786	180.131	169.701	217.981	165.173	172.09	361.17	145.784	193.814	189.926	246.927	173.24	87.3048	211.02	18.3973	181.906	11.775	212.44	87.2591	178.242	57.8604	0.844672	0.97986	0.839026	5	5	4	3
1623601_at	CG8221	amyrel	Amyrel	0005975 // carbohydrate metabolic process // inferred from electronic annotation /// 0008152 // metabolic process // inferred from electronic annotation	0005576 // extracellular region // inferred from electronic annotation	0003824 // catalytic activity // inferred from electronic annotation /// 0004556 // alpha-amylase activity // non-traceable author statement /// 0004556 // alpha-amylase activity // inferred from electronic annotation /// 0004574 // oligo-1,6-glucosidase activity // non-traceable author statement /// 0016787 // hydrolase activity // inferred from electronic annotation /// 0016798 // hydrolase act…	40.4147	33.7564	33.9559	31.3255	39.0495	112.093	65.6579	55.4617	85.1188	96.3482	54.8762	55.553	72.1203	131.163	54.0241	67.7865	68.0787	73.9123	94.3371	78.9909	35.7004	3.85367	82.9359	22.8482	73.5473	33.0723	76.6211	10.9297	2.14622	0.923859	1.04179	5	5	3	3
1623602_a_at	CG10975	Protein tyrosine phosphatase 69D	Ptp69D	0006470 // protein amino acid dephosphorylation // inferred from direct assay /// 0006470 // protein amino acid dephosphorylation // non-traceable author statement /// 0006470 // protein amino acid dephosphorylation // inferred from electronic annotation /// 0007155 // cell adhesion // inferred from electronic annotation /// 0007409 // axonogenesis // inferred from mutant phenotype /// 0007411 //…	0005886 // plasma membrane // inferred from sequence or structural similarity /// 0005886 // plasma membrane // non-traceable author statement /// 0016020 // membrane // inferred from electronic annotation /// 0016021 // integral to membrane // inferred from electronic annotation /// 0030424 // axon // inferred from direct assay	0004721 // phosphoprotein phosphatase activity // inferred from electronic annotation /// 0004725 // protein tyrosine phosphatase activity // inferred from direct assay /// 0004725 // protein tyrosine phosphatase activity // non-traceable author statement /// 0004725 // protein tyrosine phosphatase activity // inferred from electronic annotation /// 0004728 // receptor signaling protein tyrosine …	38.1791	45.1097	35.9116	33.3967	37.8013	90.5401	132.565	37.2592	100.181	70.2371	52.8074	111.925	35.3268	35.6161	24.751	36.9086	39.4064	16.2539	44.9711	46.5272	38.0797	4.36287	86.1564	35.4048	52.0852	34.9304	36.8134	12.1484	0.966747	0.427286	0.706792	5	5	3	3
1623603_at	CG4793	---	---	0006508 // proteolysis // inferred from electronic annotation	---	0004252 // serine-type endopeptidase activity // inferred from electronic annotation /// 0004252 // serine-type endopeptidase activity // non-traceable author statement	80.1438	89.2097	101.291	91.6737	97.0907	143.103	167.201	153.935	103.883	85.6821	322.85	254.907	137.916	249.097	149.646	45.5681	60.5267	245.984	67.4519	50.5616	91.8817	8.07196	130.761	34.539	222.883	77.9249	94.0184	85.3769	1.02325	0.71901	0.421828	5	5	5	3
1623604_at	CG7742	---	CG7742	0032313 // regulation of Rab GTPase activity // inferred from electronic annotation	0005622 // intracellular // inferred from electronic annotation	0005097 // Rab GTPase activator activity // inferred from electronic annotation /// 0005515 // protein binding // inferred from physical interaction	37.3042	39.1803	37.7609	29.9228	32.8401	10.1649	10.2654	9.16086	10.0908	12.3011	14.2818	17.0319	13.1933	22.7955	17.3312	17.097	21.8595	134.117	16.322	17.9107	35.4017	3.87437	10.3966	1.15311	16.9267	3.72663	41.4613	51.8401	1.17117	3.98796	2.44946	5	0	0	1
1623605_a_at	CG4427	TGF-beta-inducible early gene	cbt	0001736 // establishment of planar polarity // non-traceable author statement /// 0007254 // JNK cascade // non-traceable author statement /// 0007390 // germ-band shortening // non-traceable author statement /// 0007391 // dorsal closure // inferred from mutant phenotype /// 0007391 // dorsal closure // non-traceable author statement /// 0007423 // sensory organ development // inferred from muta…	0005622 // intracellular // inferred from electronic annotation	0003676 // nucleic acid binding // inferred from electronic annotation /// 0008270 // zinc ion binding // inferred from electronic annotation /// 0016563 // transcription activator activity // inferred from sequence or structural similarity	1514.06	1875.16	4787.24	5389.97	5962.15	2817.97	2949.17	2456.94	4797.08	3892.98	1855.99	1141.98	3198.62	490.337	3214.43	5834.77	5123.7	6287.16	5874.77	4879.69	3905.72	2064.71	3382.83	951.94	1980.27	1219.18	5600.02	580.627	1.4338	1.65543	2.82791	5	5	4	5
1623606_at	CG4087	Ribosomal-protein-A2	RpLP1	0006412 // translation // inferred from sequence or structural similarity /// 0006414 // translational elongation // inferred from electronic annotation /// 0006414 // translational elongation // non-traceable author statement	0005622 // intracellular // inferred from electronic annotation /// 0005811 // lipid particle // inferred from direct assay /// 0005840 // ribosome // inferred from electronic annotation /// 0022625 // cytosolic large ribosomal subunit // inferred from sequence or structural similarity /// 0022625 // cytosolic large ribosomal subunit // non-traceable author statement /// 0030529 // ribonucleoprot…	0003735 // structural constituent of ribosome // inferred from sequence or structural similarity /// 0003735 // structural constituent of ribosome // inferred from electronic annotation /// 0005515 // protein binding // inferred from physical interaction	6747.94	6635.44	6631.01	6235.02	6258.41	1202.45	1129.79	1067.8	911.662	1438.1	1621.11	1708.11	1785.45	1395.96	1857.42	1969.81	1448.65	4116.8	2649.7	2612.62	6501.56	237.46	1149.96	193.469	1673.61	178.418	2559.52	1002.23	0.393677	2.22575	1.52934	5	5	5	5
1623607_at	CG13431	N-acetylglucosaminyltransferase I	Mgat1	0006487 // protein amino acid N-linked glycosylation // inferred from electronic annotation /// 0008340 // determination of adult lifespan // inferred from mutant phenotype /// 0008344 // adult locomotory behavior // inferred from mutant phenotype /// 0016319 // mushroom body development // inferred from mutant phenotype /// 0018279 // protein amino acid N-linked glycosylation via asparagine // i…	0000139 // Golgi membrane // inferred from electronic annotation	0003827 // alpha-1,3-mannosylglycoprotein 2-beta-N-acetylglucosaminyltransferase activity // inferred from direct assay /// 0003827 // alpha-1,3-mannosylglycoprotein 2-beta-N-acetylglucosaminyltransferase activity // inferred from sequence or structural similarity /// 0003827 // alpha-1,3-mannosylglycoprotein 2-beta-N-acetylglucosaminyltransferase activity // non-traceable author statement /// 00…	613.719	545.803	596.37	589.335	595.933	876.11	833.802	1027.68	853.019	1054.25	1192.27	698.998	244.745	76.4247	642.922	561.646	771.964	697.094	475.495	1063.29	588.232	25.3799	928.971	103.751	571.071	435.481	713.898	226.797	1.21363	0.768483	1.2501	5	5	4	5
1623608_at	HDC06314	---	---	---	---	---	118.319	120.035	134.404	110.964	132.372	65.8488	129.122	141.629	157.612	44.648	268.786	114.254	95.2502	60.5539	26.2743	27.8133	228.069	37.4902	95.9689	30.7317	123.219	9.91466	107.772	49.5691	113.024	93.3512	84.0146	85.2301	0.681833	0.779557	0.743336	5	5	3	1
1623610_at	CG14652	CG14652	CG34357	0006182 // cGMP biosynthetic process // inferred from sequence or structural similarity /// 0006182 // cGMP biosynthetic process // inferred from electronic annotation /// 0006468 // protein amino acid phosphorylation // inferred from electronic annotation /// 0009190 // cyclic nucleotide biosynthetic process // inferred from electronic annotation /// 0023034 // intracellular signaling pathway //…	---	0000166 // nucleotide binding // inferred from electronic annotation /// 0004383 // guanylate cyclase activity // inferred from sequence or structural similarity /// 0004383 // guanylate cyclase activity // inferred from electronic annotation /// 0004672 // protein kinase activity // inferred from electronic annotation /// 0004713 // protein tyrosine kinase activity // inferred from electronic an…	283.729	357.682	390.479	335.062	378.517	380.794	385.304	265.015	233.713	102.506	154.406	284.497	410.368	93.59	42.8957	143.591	41.0968	40.1136	226.871	34.7087	349.094	42.195	273.466	117.16	197.151	149.531	97.2762	85.5543	0.278653	0.355715	0.493409	5	5	3	2
1623613_at	CG13762	---	---	0006816 // calcium ion transport // inferred from sequence or structural similarity	0016020 // membrane // inferred from electronic annotation	0005262 // calcium channel activity // inferred from sequence or structural similarity /// 0005509 // calcium ion binding // inferred from electronic annotation	22.1598	19.8177	19.2257	22.065	21.5115	19.7974	22.393	21.1092	19.4405	22.4656	28.2917	29.1793	25.0012	59.6081	33.5861	25.1184	32.8069	33.4387	45.943	24.2498	20.9559	1.34882	21.0411	1.41158	35.1333	14.0208	32.3114	8.71876	1.54187	1.53563	0.91968	5	0	0	0
1623614_at	HDC19782	---	CG12531	0006810 // transport // inferred from electronic annotation /// 0006865 // amino acid transport // inferred from sequence or structural similarity /// 0006865 // amino acid transport // inferred from electronic annotation /// 0055085 // transmembrane transport // inferred from electronic annotation	0016020 // membrane // inferred from electronic annotation /// 0016021 // integral to membrane // inferred from electronic annotation	0015171 // amino acid transmembrane transporter activity // inferred from sequence or structural similarity /// 0015171 // amino acid transmembrane transporter activity // inferred from electronic annotation /// 0015326 // cationic amino acid transmembrane transporter activity // inferred from sequence or structural similarity	45.2077	47.677	43.7619	46.7105	47.386	26.5557	32.9162	30.5253	26.6448	49.0874	29.1093	38.9444	25.0844	92.9254	45.5022	36.31	39.8911	41.8504	84.0872	31.945	46.1486	1.64048	33.1459	9.31058	46.3131	27.2685	46.8167	21.1735	1.01448	1.41245	1.01087	5	0	0	0
1623615_at	CG8675	---	CG8675	---	---	---	188.044	161.864	109.805	117.681	136.478	138.239	200.059	186.001	114.429	155.987	113.425	180.67	36.7796	52.2988	42.7515	44.8134	192.081	229.379	105.05	73.3087	142.774	32.2879	158.943	34.7906	85.1851	61.5226	128.926	78.7681	0.903009	0.811149	1.51349	5	5	2	2
1623618_at	CG14163	CG12524	CG34356	0006306 // DNA methylation // inferred from electronic annotation /// 0006468 // protein amino acid phosphorylation // inferred from electronic annotation	---	0003677 // DNA binding // inferred from electronic annotation /// 0004672 // protein kinase activity // inferred from electronic annotation /// 0004672 // protein kinase activity // non-traceable author statement /// 0005488 // binding // inferred from electronic annotation /// 0005524 // ATP binding // inferred from electronic annotation	512.062	565.247	517.548	454.123	507.055	393.157	225.352	307.757	188.103	283.665	33.4477	48.6256	53.1844	91.72	83.1125	39.0839	107.605	37.539	60.4524	44.7613	511.207	39.4875	279.607	79.0872	62.018	24.4992	57.8882	29.2331	0.113238	0.207034	0.933409	5	5	1	1
1623619_at	CG15684	---	---	---	---	---	159.484	159.392	184.04	166.314	164.385	220.841	175.159	220.931	251.14	168.567	215.662	579.771	214.795	327.985	172.116	331.826	538.931	502.877	261.99	293.427	166.723	10.1445	207.327	34.729	302.066	165.651	385.81	126.423	2.31408	1.86087	1.27724	5	5	5	5
1623624_at	CG14869	---	CG14869	0006508 // proteolysis // inferred from electronic annotation	0005578 // proteinaceous extracellular matrix // inferred from electronic annotation /// 0031012 // extracellular matrix // inferred from electronic annotation	0004222 // metalloendopeptidase activity // inferred from sequence or structural similarity /// 0004222 // metalloendopeptidase activity // inferred from electronic annotation /// 0005515 // protein binding // inferred from physical interaction /// 0008233 // peptidase activity // inferred from electronic annotation /// 0008237 // metallopeptidase activity // inferred from electronic annotation /…	11.6966	9.06287	10.2958	9.1346	7.08487	6.24088	4.65025	7.30688	7.77955	6.5816	155.888	10.7614	163.651	12.1698	29.1021	816.647	500.597	1740.25	1190.18	582.196	9.45494	1.70335	6.51183	1.20239	74.3145	78.3908	965.974	508.904	102.166	148.341	12.9984	4	2	4	5
1623625_at	CG14542	vps2	vps2	0015031 // protein transport // inferred from electronic annotation	---	0005515 // protein binding // inferred from physical interaction	647.551	615.555	487.19	516.294	538.031	718.52	645.705	894.394	698.418	749.83	571.558	77.4893	628.403	90.0487	690.802	972.947	659.004	415.158	1778.09	593.379	560.924	67.8996	741.373	93.5504	411.66	302.312	883.715	539.027	1.57546	1.192	2.14671	5	5	4	5
1623626_a_at	CG11412	---	CG11412	0008152 // metabolic process // inferred from electronic annotation	---	0005515 // protein binding // inferred from physical interaction /// 0008080 // N-acetyltransferase activity // inferred from sequence or structural similarity /// 0008080 // N-acetyltransferase activity // inferred from electronic annotation /// 0008415 // acyltransferase activity // inferred from electronic annotation /// 0016740 // transferase activity // inferred from electronic annotation	537.367	537.003	464.433	508.771	477.747	851.87	939.662	1058.32	1025.33	1140.06	879.958	1057.57	635.876	84.7867	652.471	575.272	1966.37	18.033	626.268	651.046	505.064	33.4456	1003.05	110.901	662.132	366.718	767.397	719.278	1.51941	0.765065	1.15898	5	5	4	4
1623631_at	CG9388	AP-47	AP-47	0006810 // transport // inferred from electronic annotation /// 0006886 // intracellular protein transport // inferred from electronic annotation /// 0006901 // vesicle coating // traceable author statement /// 0007269 // neurotransmitter secretion // non-traceable author statement /// 0016183 // synaptic vesicle coating // traceable author statement /// 0016192 // vesicle-mediated transport // i…	0008021 // synaptic vesicle // traceable author statement /// 0030131 // clathrin adaptor complex // inferred from electronic annotation /// 0030135 // coated vesicle // traceable author statement	0005515 // protein binding // inferred from electronic annotation	500.408	621.055	541.372	444.063	517.072	219.352	247.225	169.869	137.862	255.357	212.267	252.176	111.832	119.337	89.3791	161.747	193.692	1625.99	228.559	186.889	524.794	64.6391	205.933	50.6511	156.998	70.9648	479.375	641.419	0.913452	2.32782	3.05338	5	5	1	2
1623632_s_at	CG6327	---	CG6327	---	0016020 // membrane // inferred from electronic annotation /// 0016021 // integral to membrane // inferred from electronic annotation	---	2130.07	2054.6	2447.47	3145.84	2744.19	157.94	20.4916	68.0505	167.323	190.066	120.032	58.1991	1024.72	1633.08	866.541	2553.15	374.028	1690.25	2126.79	3249.4	2504.43	451.281	120.774	72.7767	740.513	660.279	1998.72	1075.03	0.798073	16.5493	2.6991	5	4	4	5
1623633_at	CG2034	---	CG2034	---	---	0005515 // protein binding // inferred from physical interaction	101.397	93.4849	97.7789	115.59	133.107	212.966	85.3389	229.618	112.822	81.1349	80.5518	35.0267	34.8546	28.381	31.8017	211.639	45.9454	192.242	264.9	333.695	108.272	16.1739	144.376	71.5039	42.1231	21.6526	209.684	106.707	1.93665	1.45235	4.97789	5	5	1	3
1623634_at	CG6527	---	CG6527	---	---	0005198 // structural molecule activity // inferred from electronic annotation	131.538	148.942	164.139	111.261	157.907	35.9866	31.767	51.8352	95.7142	143.869	29.7714	308.226	44.7244	55.3918	34.5408	236.018	78.4672	18.3404	57.5673	84.9635	142.758	21.4642	71.8344	47.5649	94.5309	119.865	95.0712	82.9728	0.665963	1.32348	1.00572	5	4	2	4
1623638_a_at	CG3894	dmNeural-like	CG3894	0023034 // intracellular signaling pathway // inferred from electronic annotation	---	0005515 // protein binding // inferred from physical interaction	124.9	124.344	97.7105	102.236	96.7931	78.7898	44.7002	73.7048	97.8468	63.8076	84.5921	89.2932	119.286	167.866	90.6703	144.536	110.785	80.3955	125.085	90.5115	109.197	14.2326	71.7698	19.5524	110.341	34.9361	110.263	25.8688	1.00976	1.53634	0.999285	5	1	0	0
1623641_at	CG32856	---	CG32856	---	---	---	157.291	149.411	207.666	180.429	176.364	306.426	88.0141	193.969	45.9846	63.3479	39.4959	17.432	143.818	12.7427	33.8145	10.2642	8.58204	87.7047	14.0978	147.559	174.232	22.715	139.548	109.574	49.4607	53.9015	53.6414	62.1618	0.307873	0.384393	1.08453	5	5	3	1
1623643_s_at	CG4559	Imaginal disc growth factor 3	Idgf3	0005975 // carbohydrate metabolic process // inferred from electronic annotation /// 0006032 // chitin catabolic process // inferred from electronic annotation /// 0007275 // multicellular organismal development // inferred from electronic annotation /// 0007444 // imaginal disc development // inferred from direct assay	0005576 // extracellular region // inferred from direct assay /// 0005576 // extracellular region // inferred from electronic annotation /// 0005576 // extracellular region // non-traceable author statement	0003824 // catalytic activity // inferred from electronic annotation /// 0004553 // hydrolase activity, hydrolyzing O-glycosyl compounds // inferred from electronic annotation /// 0004568 // chitinase activity // inferred from electronic annotation /// 0004568 // chitinase activity // inferred from sequence or structural similarity /// 0008084 // imaginal disc growth factor activity // inferred f…	2917.55	1907.15	2098.52	1957.45	1957.04	25.6387	27.0893	25.3857	26.0641	55.3134	511.501	1329.36	1117.92	58.4555	711.892	475.095	923.67	1929.41	801.932	776.83	2167.54	425.304	31.8982	13.1056	745.825	501.871	981.388	555.082	0.452765	30.7662	1.31584	5	2	4	5
1623644_s_at	CG2986	Ribosomal protein S21	oho23B	0006412 // translation // inferred from sequence or structural similarity /// 0006412 // translation // inferred from electronic annotation /// 0042127 // regulation of cell proliferation // inferred from mutant phenotype /// 0048542 // lymph gland development // inferred from mutant phenotype	0005622 // intracellular // inferred from electronic annotation /// 0005737 // cytoplasm // inferred from direct assay /// 0005840 // ribosome // inferred from electronic annotation /// 0022627 // cytosolic small ribosomal subunit // inferred from sequence or structural similarity /// 0033279 // ribosomal subunit // inferred from direct assay	0003735 // structural constituent of ribosome // inferred from sequence or structural similarity /// 0003735 // structural constituent of ribosome // inferred from electronic annotation /// 0043022 // ribosome binding // inferred from physical interaction	881.648	761.206	1006.96	1026.2	959.8	450.938	414.974	633.203	302.563	429.563	693.031	519.196	388.151	254.241	556.747	841.734	1144.3	1453.63	873.126	941.56	927.163	108.229	446.248	119.243	482.273	167.471	1050.87	254.08	1.13343	2.3549	2.17899	5	5	5	5
1623645_a_at	CG3208	RhoGAP5A	RhoGAP5A	0007165 // signal transduction // inferred from electronic annotation /// 0016337 // cell-cell adhesion // inferred from mutant phenotype /// 0034334 // adherens junction maintenance // inferred from mutant phenotype /// 0043408 // regulation of MAPKKK cascade // inferred from mutant phenotype /// 0048749 // compound eye development // inferred from mutant phenotype	0005622 // intracellular // inferred from electronic annotation	0005515 // protein binding // inferred from electronic annotation /// 0019992 // diacylglycerol binding // inferred from sequence or structural similarity /// 0046872 // metal ion binding // inferred from electronic annotation	159.535	152.252	124.316	103.65	128.866	421.32	453.783	383.65	473.676	595.274	279.009	432.846	431.768	260.224	283.853	402.759	499.661	149.512	56.7461	1193.53	133.724	22.5058	465.541	80.1511	337.54	86.9599	460.441	447.752	3.44322	0.989045	1.36411	5	5	4	4
1623646_at	CG15400	---	CG15400	---	0016020 // membrane // inferred from electronic annotation	0003824 // catalytic activity // inferred from electronic annotation /// 0004346 // glucose-6-phosphatase activity // inferred from sequence or structural similarity /// 0004346 // glucose-6-phosphatase activity // inferred from electronic annotation /// 0016787 // hydrolase activity // inferred from electronic annotation	48.4119	39.351	42.4601	38.4725	43.8371	16.7298	22.444	16.5971	14.2637	13.9479	14.022	14.7756	15.201	18.6254	11.8509	15.4063	12.7239	61.2512	20.1742	12.3397	42.5065	3.96473	16.7965	3.40839	14.895	2.45217	24.379	20.8479	0.573537	1.45144	1.63673	5	4	1	2
1623647_at	CG8243	---	CG8243	0032312 // regulation of ARF GTPase activity // inferred from electronic annotation	---	0008060 // ARF GTPase activator activity // inferred from sequence or structural similarity /// 0008060 // ARF GTPase activator activity // inferred from electronic annotation /// 0008270 // zinc ion binding // inferred from electronic annotation	539.672	574.518	578.504	520.844	580.623	889.16	1106.35	715.052	710.251	537.089	601.295	637.94	413.526	17.7198	662.253	311.018	842.282	152.094	17.9128	360.424	558.832	27.0097	791.581	215.547	466.547	269.3	336.746	313.265	0.602589	0.425409	0.721785	5	5	4	3
1623648_s_at	CG1009	Puromycin sensitive aminopeptidase	Psa	0006508 // proteolysis // inferred from electronic annotation	---	0004177 // aminopeptidase activity // non-traceable author statement /// 0004177 // aminopeptidase activity // inferred from electronic annotation /// 0008237 // metallopeptidase activity // inferred from electronic annotation /// 0008270 // zinc ion binding // inferred from electronic annotation /// 0016787 // hydrolase activity // inferred from electronic annotation	683.231	577.614	576.152	544.603	504.658	1246.56	1230.8	1018.31	1481.49	1833.8	1121.93	1358.73	2134.39	585.29	1087.12	745.361	1714.9	693.047	1205.79	1028.08	577.252	66.2735	1362.19	310.46	1257.49	565.347	1077.44	413.31	1.86649	0.790957	0.856812	5	5	4	5
1623650_a_at	CG7865	PNGase	PNGase	0006516 // glycoprotein catabolic process // inferred from sequence or structural similarity /// 0006516 // glycoprotein catabolic process // inferred from electronic annotation	0005737 // cytoplasm // inferred from sequence or structural similarity /// 0005737 // cytoplasm // inferred from electronic annotation	0000224 // peptide-N4-(N-acetyl-beta-glucosaminyl)asparagine amidase activity // non-traceable author statement /// 0000224 // peptide-N4-(N-acetyl-beta-glucosaminyl)asparagine amidase activity // inferred from electronic annotation /// 0005515 // protein binding // inferred from sequence or structural similarity /// 0005515 // protein binding // inferred from electronic annotation /// 0016787 //…	317.084	378.798	339.601	285.684	332.678	182.049	199.467	433.444	249.05	129.858	403.474	75.4255	45.0328	41.4348	58.3478	57.0079	28.4853	124.449	34.4505	71.4817	330.769	33.9423	238.773	116.863	124.743	156.385	63.1748	38.373	0.190994	0.26458	0.50644	5	5	4	1
1623651_at	HDC10046	---	---	---	---	---	67.6309	80.9226	74.5159	57.4662	78.1523	74.3755	38.9331	79.3723	84.3317	82.7058	44.2415	192.284	50.6869	68.4805	122.814	43.3697	99.8398	33.0113	55.8452	34.9845	71.7376	9.40438	71.9437	18.842	95.7013	62.2068	53.4101	27.4685	0.74452	0.742388	0.558092	5	4	2	1
1623653_at	CG7625	VhaM9.7-2	VhaM9.7-2	0015986 // ATP synthesis coupled proton transport // inferred from electronic annotation /// 0015991 // ATP hydrolysis coupled proton transport // inferred from electronic annotation	0000220 // vacuolar proton-transporting V-type ATPase, V0 domain // inferred from sequence or structural similarity /// 0033179 // proton-transporting V-type ATPase, V0 domain // inferred from electronic annotation	0008553 // hydrogen-exporting ATPase activity, phosphorylative mechanism // inferred from sequence or structural similarity /// 0008553 // hydrogen-exporting ATPase activity, phosphorylative mechanism // inferred from electronic annotation /// 0015078 // hydrogen ion transmembrane transporter activity // inferred from electronic annotation /// 0016787 // hydrolase activity // inferred from electr…	1083	1116.7	1346.77	1193.38	1276.75	667.603	530.655	566.382	621.966	993.246	794.904	694.767	808.779	387.968	1298.38	640.86	1263.77	1839.56	3356.74	3436.25	1203.32	109.601	675.97	184.917	796.96	327.599	2107.44	1251.09	1.75135	3.11765	2.64435	5	5	4	5
1623654_at	S.C2L002556	---	---	---	---	---	67.0005	96.4824	76.6391	46.4769	94.4288	37.6759	82.5535	31.4443	35.1493	31.3273	53.2702	34.5773	22.2706	71.3865	46.7367	219.246	31.9815	30.6299	64.1355	31.0301	76.2055	20.6879	43.6301	21.9218	45.6483	18.6468	75.4047	81.6653	0.98949	1.72827	1.65186	5	3	2	1
1623655_at	CG2979	yolk protein 2	Yp2	0006629 // lipid metabolic process // inferred from electronic annotation /// 0007296 // vitellogenesis // non-traceable author statement /// 0007548 // sex differentiation // non-traceable author statement /// 0007548 // sex differentiation // traceable author statement /// 0048477 // oogenesis // traceable author statement	0005576 // extracellular region // inferred from electronic annotation /// 0005576 // extracellular region // traceable author statement /// 0005811 // lipid particle // inferred from direct assay /// 0016590 // ACF complex // inferred from direct assay	0003824 // catalytic activity // inferred from electronic annotation /// 0005198 // structural molecule activity // inferred from sequence or structural similarity /// 0005515 // protein binding // inferred from physical interaction /// 0042802 // identical protein binding // inferred from physical interaction	168.156	78.6893	79.0769	123.765	226.758	57.7669	119.415	38.346	157.26	39.8917	114.61	564.581	1526.26	456.96	586.8	1925.08	3327.8	7643.98	6450.41	1216.95	135.289	63.1326	82.5359	53.2178	649.843	525.128	4112.85	2816.11	30.4004	49.831	6.32898	5	0	3	5
1623656_s_at	CG1109	---	CG1109	---	---	---	229.88	216.912	212.094	217.401	248.332	787.212	745.748	485.671	805.122	466.677	320.844	341.593	263.789	153.622	271.789	208.864	306.254	162.283	63.7754	166.032	224.924	14.6449	658.086	167.587	270.327	72.9653	181.442	87.7209	0.80668	0.275711	0.671192	5	5	4	3
1623657_at	CG14505	---	CG14505	---	---	---	460.744	427.94	415.479	335.783	433.159	316.267	349.634	361.904	295.656	209.489	199.88	357.289	190.759	96.1576	205.2	484.339	416.604	675.961	138.435	87.1277	414.621	47.0757	306.59	60.3206	209.857	93.7412	360.493	245.99	0.869453	1.17582	1.7178	5	5	4	3
1623663_a_at	CG18063	---	CG18063	---	---	0005515 // protein binding // inferred from physical interaction /// 0032027 // myosin light chain binding // inferred from reviewed computational analysis	71.0948	77.4986	74.2786	73.6209	89.7688	17.5431	21.4727	43.4688	23.9501	16.8592	17.6819	12.516	9.20249	17.6055	12.1192	12.4749	18.0778	20.0208	15.6255	21.5534	77.2523	7.35981	24.6588	10.908	13.825	3.71343	17.5505	3.6011	0.227184	0.711734	1.26947	5	4	1	1
1623664_at	CG10585	---	CG10585	0008299 // isoprenoid biosynthetic process // inferred from electronic annotation	---	0000010 // trans-hexaprenyltranstransferase activity // inferred from sequence or structural similarity /// 0000010 // trans-hexaprenyltranstransferase activity // inferred from electronic annotation /// 0016740 // transferase activity // inferred from electronic annotation	127.744	111.166	100.292	111.771	123.354	78.2135	72.1468	111.06	84.8883	70.7629	57.3937	57.2925	65.972	130.536	54.1953	59.8369	71.3878	45.483	54.1501	37.3187	114.865	10.8806	83.4143	16.4356	73.078	32.418	53.6353	13.1012	0.466941	0.642999	0.733946	5	4	0	0
1623665_at	CG32716	---	---	0001738 // morphogenesis of a polarized epithelium // traceable author statement /// 0002009 // morphogenesis of an epithelium // non-traceable author statement /// 0002009 // morphogenesis of an epithelium // traceable author statement /// 0007043 // cell-cell junction assembly // non-traceable author statement /// 0007163 // establishment or maintenance of cell polarity // non-traceable author …	0005737 // cytoplasm // non-traceable author statement /// 0005886 // plasma membrane // inferred from sequence or structural similarity /// 0005912 // adherens junction // inferred from direct assay /// 0005913 // cell-cell adherens junction // non-traceable author statement /// 0005918 // septate junction // traceable author statement /// 0016020 // membrane // inferred from sequence or structu…	0004385 // guanylate kinase activity // inferred from sequence or structural similarity /// 0004385 // guanylate kinase activity // non-traceable author statement /// 0004385 // guanylate kinase activity // traceable author statement /// 0004385 // guanylate kinase activity // inferred from electronic annotation /// 0005515 // protein binding // inferred from physical interaction /// 0005515 // p…	316.448	331.102	306.282	284.805	310.075	579.056	312.274	423.534	297.646	476.898	260.071	258.345	281.619	391.298	289.987	158.873	170.805	86.1257	408.469	125.35	309.742	16.8463	417.882	117.369	296.264	54.8479	189.925	126.526	0.613169	0.454494	0.641066	5	5	5	4
1623666_at	CG10516	---	CG10516	---	---	---	99.6132	83.0806	69.2429	58.9459	69.5847	58.9083	64.4467	52.6232	70.4654	85.0541	260.609	64.5855	142.211	97.7348	51.765	263.602	87.226	114.445	159.407	153.011	76.0935	15.695	66.2995	12.3915	123.381	84.3052	155.538	67.1832	2.04404	2.34599	1.26063	5	1	1	1
1623669_at	CG16836	---	CG16836	---	---	---	17.8582	7.81581	8.89377	13.483	7.71551	10.846	57.0192	10.4809	9.50061	8.68546	33.1483	18.2331	20.1101	9.26397	58.724	12.9252	295.028	11.0342	24.993	15.8812	11.1533	4.42849	19.3064	21.0991	27.8959	19.2295	71.9724	124.807	6.45304	3.72789	2.58003	4	1	3	2
1623670_at	CG14562	---	CG14562	---	---	---	1326.83	1181.3	875.683	845.087	837.339	310.678	544.008	455.682	235.402	185.842	206.783	76.2015	198.291	80.2788	213.018	269.047	50.8843	40.4636	53.0764	26.8266	1013.25	226.231	346.322	150.305	154.915	70.2036	88.0596	101.707	0.0869083	0.254271	0.56844	5	5	3	1
1623673_at	CG10435	---	CG10435	---	---	---	191.45	157.769	126.897	170.749	169.446	374.87	130.064	187.397	265.339	166.197	674.251	113.738	167.313	38.2787	282.816	288.589	92.161	16.054	33.9281	138.386	163.262	23.6719	224.774	97.4329	255.279	250.578	113.824	109.039	0.697182	0.506392	0.445878	5	5	3	3
1623676_at	CG31049	Darkener of apricot	Doa	0000165 // MAPKKK cascade // inferred from genetic interaction /// 0000381 // regulation of alternative nuclear mRNA splicing, via spliceosome // inferred from mutant phenotype /// 0001964 // startle response // inferred from mutant phenotype /// 0006468 // protein amino acid phosphorylation // non-traceable author statement /// 0006468 // protein amino acid phosphorylation // inferred from elect…	0005634 // nucleus // inferred by curator /// 0005634 // nucleus // inferred from direct assay /// 0005634 // nucleus // non-traceable author statement /// 0005634 // nucleus // inferred from electronic annotation /// 0005737 // cytoplasm // inferred from direct assay /// 0005737 // cytoplasm // inferred from electronic annotation /// 0005783 // endoplasmic reticulum // inferred from direct assay…	0000166 // nucleotide binding // inferred from electronic annotation /// 0004672 // protein kinase activity // inferred from direct assay /// 0004672 // protein kinase activity // inferred from sequence or structural similarity /// 0004672 // protein kinase activity // inferred from electronic annotation /// 0004674 // protein serine/threonine kinase activity // inferred from direct assay /// 000…	71.7542	73.8128	66.7099	59.9254	76.4921	52.3711	62.4198	52.7314	41.3751	45.2837	103.385	82.6538	61.8766	69.704	47.2334	86.7063	272.125	721.045	169.228	169.126	69.7389	6.55256	50.8362	8.06956	72.9706	21.3013	283.646	253.201	4.06725	5.5796	3.88712	4	0	0	1
1623678_at	CG8470	mitochondrial ribosomal protein S30	mRpS30	0006412 // translation // inferred from sequence or structural similarity /// 0006412 // translation // inferred from electronic annotation	0005739 // mitochondrion // inferred from electronic annotation /// 0005763 // mitochondrial small ribosomal subunit // inferred from sequence or structural similarity /// 0005840 // ribosome // inferred from electronic annotation	0003735 // structural constituent of ribosome // inferred from sequence or structural similarity /// 0003735 // structural constituent of ribosome // inferred from electronic annotation /// 0005515 // protein binding // inferred from physical interaction	982.24	858.074	836.723	850.193	862.867	1708.86	1543.65	1683.97	1213.98	1334.26	1305.42	1554.49	1936.67	934.384	1666.59	1035.11	644.872	3798.51	1096.34	334.101	878.019	59.0952	1496.94	217.14	1479.51	379.832	1381.79	1385.9	1.57376	0.923072	0.933948	5	5	5	4
1623682_a_at	CG8472	calmodulin	Cam	0005513 // detection of calcium ion // inferred from sequence or structural similarity /// 0006468 // protein amino acid phosphorylation // inferred from mutant phenotype /// 0007052 // mitotic spindle organization // inferred from mutant phenotype /// 0007099 // centriole replication // inferred from mutant phenotype /// 0016056 // rhodopsin mediated signaling pathway // inferred from mutant phe…	0000922 // spindle pole // inferred from direct assay /// 0005737 // cytoplasm // inferred from direct assay /// 0016028 // rhabdomere // inferred from direct assay /// 0016028 // rhabdomere // traceable author statement /// 0031476 // myosin VI complex // inferred from physical interaction	0005509 // calcium ion binding // inferred from electronic annotation /// 0005509 // calcium ion binding // non-traceable author statement /// 0005515 // protein binding // inferred from physical interaction /// 0005516 // calmodulin binding // inferred from direct assay /// 0032036 // myosin heavy chain binding // inferred from physical interaction /// 0070855 // myosin VI head/neck binding // i…	12476	12367.5	12348.5	12328.8	11974.4	8365.28	7258.91	8181.96	6109.81	5643.27	8984.74	7757.9	8330.16	6966.23	6602.34	7098.59	7762.63	7551.64	6576.86	5825.95	12299.1	190.226	7111.84	1214.36	7728.27	973.432	6963.13	782.028	0.566152	0.97909	0.900995	5	5	5	5
1623683_at	CG3712	mitochondrial ribosomal protein L33	mRpL33	0006412 // translation // inferred from sequence or structural similarity	0005739 // mitochondrion // inferred from sequence or structural similarity /// 0005739 // mitochondrion // inferred from electronic annotation /// 0005762 // mitochondrial large ribosomal subunit // inferred from sequence or structural similarity /// 0005840 // ribosome // inferred from electronic annotation /// 0030529 // ribonucleoprotein complex // inferred from electronic annotation	0003735 // structural constituent of ribosome // inferred from sequence or structural similarity	1192.79	1186.58	1379.76	1280.07	1318.24	1416.09	1943.59	2199.02	982.145	1066.2	2485.37	604.822	682.879	239.052	814.915	2867	387.619	43.235	696.47	854.918	1271.49	82.7426	1521.41	535.377	965.408	876.124	969.849	1105.07	0.762767	0.637468	1.0046	5	5	5	4
1623684_at	CG4383	---	CG33960	0007411 // axon guidance // inferred from sequence or structural similarity	0005886 // plasma membrane // inferred from sequence or structural similarity	---	747.758	843.309	706.693	702.671	836.062	959.283	935.176	1261.17	641.388	891.372	287.234	653.386	852.586	353.116	640.789	490.203	354.925	143.086	1160.94	214.282	767.299	68.4425	937.677	220.822	557.422	233.465	472.688	407.21	0.616041	0.504105	0.847989	5	5	3	1
1623685_at	CG4064	---	CG42699	---	---	---	314.693	323.148	380.954	260.067	291.542	321.733	312.84	182.184	218.142	284.184	142.752	293.791	161.701	358.142	165.893	112.79	148.582	128.763	132.431	123.628	314.081	44.6654	263.817	61.0789	224.456	95.8157	129.239	13.1016	0.411483	0.489881	0.575787	5	5	5	0
1623686_at	CG7148	---	CG7148	---	---	0005515 // protein binding // inferred from physical interaction	266.447	262.044	198.502	268.779	193.628	179.542	227.184	137.046	246.786	241.117	338.969	70.9825	95.3597	136.188	100.195	85.0517	221.947	66.8331	37.6761	167.821	237.88	38.2869	206.335	46.9032	148.339	109.083	115.866	76.5177	0.487076	0.561542	0.781088	5	5	2	2
1623688_at	CG3680	---	CG3680	0008152 // metabolic process // inferred from electronic annotation	---	0003824 // catalytic activity // inferred from electronic annotation /// 0005515 // protein binding // inferred from physical interaction	395.449	347.372	323.539	383.569	365.783	420.754	141.195	285.266	453.159	332.118	135.086	45.5146	97.9285	159.519	196.465	74.2551	61.0997	137.197	55.7064	35.2314	363.143	28.6577	326.499	123.487	126.903	57.951	72.6978	38.6958	0.200191	0.222659	0.572863	5	5	4	1
1623692_s_at	CG1697	rhomboid-4	rho-4	0006281 // DNA repair // inferred from electronic annotation /// 0007165 // signal transduction // inferred from electronic annotation	0005886 // plasma membrane // non-traceable author statement /// 0016021 // integral to membrane // inferred from electronic annotation /// 0016021 // integral to membrane // non-traceable author statement	0003677 // DNA binding // inferred from electronic annotation /// 0004252 // serine-type endopeptidase activity // inferred from electronic annotation /// 0005509 // calcium ion binding // inferred from electronic annotation /// 0008236 // serine-type peptidase activity // non-traceable author statement /// 0016787 // hydrolase activity // inferred from electronic annotation	591.286	664.328	708.924	495.211	752.661	727.196	869.573	196.888	476.142	562.974	78.5875	2223.99	61.5981	36.6303	61.0541	169.083	140.505	408.344	27.7273	478.486	642.482	101.663	566.555	256.157	492.372	968.118	244.829	190.451	0.381068	0.432137	0.497245	5	5	3	4
1623693_a_at	CG3365	drongo	drongo	0032312 // regulation of ARF GTPase activity // inferred from electronic annotation	---	0005515 // protein binding // inferred from physical interaction /// 0008060 // ARF GTPase activator activity // inferred from electronic annotation /// 0008270 // zinc ion binding // inferred from electronic annotation	5492.22	5217.36	5137.15	4625.82	5899.07	4716.6	5858.31	5612.29	5679.25	5579.1	4975.8	3804.66	4547	1959.71	2963.62	4327.2	3536.97	3652.08	670.091	3859	5274.32	469.148	5489.11	445.114	3650.16	1215.98	3209.07	1451.1	0.608432	0.584624	0.879159	5	5	5	5
1623695_a_at	CG11255	---	CG11255	0006166 // purine ribonucleoside salvage // inferred from electronic annotation	---	0004001 // adenosine kinase activity // inferred from sequence or structural similarity /// 0004001 // adenosine kinase activity // inferred from electronic annotation /// 0005515 // protein binding // inferred from physical interaction	606.97	544.144	590.324	525.069	524.582	374.687	319.013	671.637	746.332	516.292	763.964	779.997	618.552	68.1718	424.2	1084.71	292.319	186.299	188.899	418.304	558.218	38.1967	525.592	184.112	530.977	295.615	434.106	375.888	0.777663	0.825936	0.81756	5	5	4	4
1623698_s_at	CG8293	IAP-like protein	Iap2	0006915 // apoptosis // inferred from electronic annotation /// 0006916 // anti-apoptosis // inferred from direct assay /// 0006916 // anti-apoptosis // inferred from sequence or structural similarity /// 0006916 // anti-apoptosis // non-traceable author statement /// 0006916 // anti-apoptosis // traceable author statement /// 0007423 // sensory organ development // inferred from mutant phenotype…	0005622 // intracellular // inferred from electronic annotation	0005515 // protein binding // inferred from electronic annotation /// 0008270 // zinc ion binding // inferred from electronic annotation /// 0046872 // metal ion binding // inferred from electronic annotation	982.462	995.406	952.023	1037.16	863.633	1009.43	942.727	1086.79	1001.81	1070.31	977.736	619.284	761.852	28.8525	325.396	424.147	549.668	771.545	99.9263	51.5012	966.137	64.9494	1022.21	57.837	542.624	372.293	379.358	304.3	0.392654	0.371114	0.699117	5	5	4	5
1623699_a_at	CG9218	smooth	sm	0006397 // mRNA processing // inferred from electronic annotation /// 0007411 // axon guidance // inferred from mutant phenotype /// 0008343 // adult feeding behavior // inferred from mutant phenotype	0005634 // nucleus // inferred from electronic annotation /// 0030529 // ribonucleoprotein complex // non-traceable author statement	0000166 // nucleotide binding // inferred from electronic annotation /// 0003676 // nucleic acid binding // inferred from electronic annotation /// 0003723 // RNA binding // inferred from electronic annotation /// 0003729 // mRNA binding // inferred from sequence or structural similarity	6722.23	6885.06	6276.57	6100.18	6298.09	7673.07	8511.5	8613.91	9171.53	8462.53	6237.88	8864.82	8509.82	6101.68	7944.18	4547.15	4167.43	1518.13	5233.96	6052	6456.43	331.176	8486.51	535.809	7531.68	1286.76	4303.74	1714.58	0.666582	0.507127	0.571418	5	5	5	5
1623700_at	CG32797	---	CG32797	---	---	---	30.4454	31.5754	33.9207	36.5756	28.0112	55.5289	78.0605	73.1986	57.6319	85.2508	69.2944	88.9438	81.0931	225.947	108.003	104.081	95.5391	78.9284	122.658	120.829	32.1056	3.28167	69.9341	12.9436	114.656	63.7873	104.407	18.2392	3.25198	1.49293	0.910608	5	5	5	4
1623701_at	CG30120	--- /// ---	CG30120 /// CG5189	---	0005794 // Golgi apparatus // non-traceable author statement	0005515 // protein binding // inferred from physical interaction	95.2097	78.6657	67.5342	86.4493	103.702	130.771	72.3268	186.023	193.166	122.446	47.7758	53.3125	94.5307	168.19	53.9812	42.6906	225.931	44.918	94.3002	115.879	86.3122	14.0772	140.947	49.7827	83.558	50.8745	104.744	74.7481	1.21355	0.743145	1.25355	5	4	1	1
1623702_at	CG3226	---	CG3226	---	---	---	617.086	654.415	823.23	820.035	667.799	104.409	133.921	406.801	171.05	149.701	110.741	78.9607	34.7605	38.3961	191.246	122.572	107.915	371.613	192.519	366.528	716.513	97.7503	193.177	121.867	90.821	64.2532	232.229	128.957	0.324111	1.20216	2.557	5	5	4	5
1623704_at	CG17841	---	CG17841	---	0016020 // membrane // inferred from electronic annotation /// 0016021 // integral to membrane // inferred from electronic annotation	0005515 // protein binding // inferred from physical interaction	4510.48	4384.96	3955.45	4484.68	4045.9	2956.48	4157.71	3182.44	2468	2718.57	3537.56	2607.71	4001.04	2341.32	5320.13	3987.94	3366	6229.3	4767.07	3683.74	4276.29	257.923	3096.64	650.193	3561.55	1192.17	4406.81	1143.77	1.03052	1.4231	1.23733	5	5	5	5
1623705_at	HDC15267	---	---	---	---	---	289.913	346.69	321.327	346.528	359.051	267.167	277.525	122.134	269.686	449.633	375.862	159.786	398.959	294.606	281.636	332.383	396.353	293.367	238.741	478.189	332.702	27.5745	277.229	116.12	302.17	94.2746	347.807	92.8078	1.0454	1.25458	1.15103	5	5	3	4
1623707_a_at	CG32192	---	CG32192	---	---	---	37.0593	23.1866	57.6139	48.381	47.2333	27.268	33.9639	27.0837	46.7428	15.1455	269.612	14.8384	19.6318	19.7251	11.9784	13.3185	24.9753	25.226	21.174	18.7319	42.6948	13.1134	30.0408	11.5396	67.1571	113.224	20.6851	4.93323	0.484488	0.688568	0.308011	5	5	3	0
1623708_at	CG1906	alphabet	alph	0000278 // mitotic cell cycle // inferred from mutant phenotype /// 0001745 // compound eye morphogenesis // inferred from mutant phenotype /// 0006470 // protein amino acid dephosphorylation // inferred from electronic annotation /// 0006470 // protein amino acid dephosphorylation // non-traceable author statement /// 0006979 // response to oxidative stress // inferred from mutant phenotype /// …	0008287 // protein serine/threonine phosphatase complex // inferred from electronic annotation	0000287 // magnesium ion binding // inferred from electronic annotation /// 0003824 // catalytic activity // inferred from electronic annotation /// 0004721 // phosphoprotein phosphatase activity // inferred from electronic annotation /// 0004722 // protein serine/threonine phosphatase activity // inferred from sequence or structural similarity /// 0004722 // protein serine/threonine phosphatase …	1228.02	1258.19	1425.45	1393.26	1434.88	737.37	694.062	877.765	337.411	483.878	457.449	597.541	336.795	45.0039	364.184	833.586	489.103	103.044	1908.28	233.824	1347.96	97.5389	626.097	214.42	360.195	203.532	713.568	723.71	0.529369	1.13971	1.98106	5	5	4	5
1623712_at	CG10132	---	CG10132	---	---	---	1674.34	1225.92	1243.15	1407.69	1284.83	1123.36	554.255	1047.9	667.364	668.332	420.51	681.026	713.128	483.34	382.743	560.641	380.412	689.678	572.757	493.85	1367.19	185.816	812.242	255.238	536.149	151.662	539.468	113.467	0.394583	0.664171	1.00619	5	5	4	4
1623713_at	CG18581	---	CG18581	---	---	---	6.67255	5.98333	8.89222	6.52922	6.83309	5.55938	5.11247	7.77955	5.93176	8.38869	6.09302	7.50775	6.38492	14.3221	6.49982	6.77392	7.89275	6.42661	19.1862	7.49398	6.98208	1.11459	6.55437	1.44244	8.16153	3.48485	9.5547	5.4151	1.36846	1.45776	1.1707	5	1	0	0
1623714_at	CG8620	---	CG8620	---	---	0005515 // protein binding // inferred from physical interaction	53.6693	58.1321	54.8372	52.4558	58.4118	152.472	141.489	75.6981	207.513	152.165	131.483	106.512	78.292	132.523	121.921	107.495	74.3124	70.1765	177.139	91.8099	55.5012	2.66761	145.867	46.9742	114.146	22.5971	104.187	43.403	1.87719	0.714256	0.912747	1	4	0	0
1623715_at	CG4567	iconoclast	CG4567	0006412 // translation // inferred from electronic annotation /// 0006414 // translational elongation // inferred from sequence or structural similarity /// 0006414 // translational elongation // non-traceable author statement /// 0006414 // translational elongation // inferred from electronic annotation /// 0070125 // mitochondrial translational elongation // inferred from sequence or structural…	0005622 // intracellular // inferred from electronic annotation /// 0005739 // mitochondrion // inferred from sequence or structural similarity /// 0005739 // mitochondrion // non-traceable author statement /// 0005739 // mitochondrion // inferred from electronic annotation	0000166 // nucleotide binding // inferred from electronic annotation /// 0003746 // translation elongation factor activity // inferred from sequence or structural similarity /// 0003746 // translation elongation factor activity // non-traceable author statement /// 0003746 // translation elongation factor activity // inferred from electronic annotation /// 0003924 // GTPase activity // inferred f…	238.754	273.967	225.494	220.455	219.168	108.71	159.114	183.573	264.307	109.442	308.436	75.3528	259.558	91.1554	358.028	271.493	57.9595	31.3563	98.0319	48.1287	235.568	22.8226	165.029	64.2197	218.506	128.404	101.394	98.2013	0.430423	0.614401	0.464032	5	5	3	1
1623716_at	CG7558	Actin-related protein 66B	Arp66B	0006911 // phagocytosis, engulfment // inferred from mutant phenotype /// 0007010 // cytoskeleton organization // inferred from sequence or structural similarity /// 0007303 // cytoplasmic transport, nurse cell to oocyte // inferred from mutant phenotype /// 0007413 // axonal fasciculation // inferred from mutant phenotype /// 0007520 // myoblast fusion // inferred from mutant phenotype /// 00080…	0005737 // cytoplasm // inferred from electronic annotation /// 0005856 // cytoskeleton // inferred from electronic annotation /// 0005884 // actin filament // inferred from sequence or structural similarity /// 0005885 // Arp2/3 protein complex // inferred from sequence or structural similarity /// 0005885 // Arp2/3 protein complex // non-traceable author statement /// 0015629 // actin cytoskele…	0000166 // nucleotide binding // inferred from electronic annotation /// 0003779 // actin binding // inferred from sequence or structural similarity /// 0003779 // actin binding // inferred from electronic annotation /// 0005200 // structural constituent of cytoskeleton // inferred from sequence or structural similarity /// 0005515 // protein binding // inferred from electronic annotation /// 000…	600.025	468.207	504.266	453.262	506.516	278.89	281.553	393.325	417.842	274.029	290.683	325.134	267.956	392.003	339.753	309.665	353.406	290.308	23.0127	543.588	506.455	57.1241	329.128	70.382	323.106	47.7513	303.996	186.425	0.600242	0.923641	0.940855	5	5	4	4
1623719_at	S.CX002048	---	---	---	---	---	77.3721	80.3657	84.1264	68.3358	80.8818	62.268	62.6407	193.005	52.0884	162.934	71.9676	37.1304	49.6189	77.5412	26.0749	21.5222	28.0264	50.5823	33.5432	32.2335	78.2164	6.02064	106.587	66.16	52.4666	22.0729	33.1815	10.7974	0.424228	0.311309	0.632432	5	5	1	0
1623722_at	CG10328	no-on transient A gene	nonA-l	0000398 // nuclear mRNA splicing, via spliceosome // inferred from sequence or structural similarity	0005681 // spliceosomal complex // inferred from sequence or structural similarity	0000166 // nucleotide binding // inferred from electronic annotation /// 0003676 // nucleic acid binding // inferred from electronic annotation /// 0003729 // mRNA binding // inferred from sequence or structural similarity /// 0005515 // protein binding // inferred from physical interaction /// 0008187 // poly-pyrimidine tract binding // inferred from sequence or structural similarity	366.249	375.995	341.354	352.754	373.584	814.722	847.86	808.75	816.048	715.83	669.111	332.093	52.7706	30.7193	787.403	220.263	302.161	29.7408	18.4647	265.04	361.987	14.6617	800.642	49.8097	374.42	346.691	167.134	133.81	0.461712	0.20875	0.446381	5	5	4	3
1623723_at	CG40400	---	---	---	---	---	32.4193	29.5262	35.3785	28.4735	31.2251	26.551	27.8203	28.4183	32.4562	26.3909	30.1719	28.1483	26.9984	45.0342	34.0854	25.1357	47.2477	28.9553	43.9671	27.3973	31.4045	2.69133	28.3273	2.46058	32.8876	7.30572	34.5406	10.2592	1.09986	1.21934	1.05026	5	5	3	3
1623724_at	CG15027	---	CG15027	---	---	---	111.273	117.559	89.9831	105.441	77.7905	114.364	166.859	258.456	101.029	206.361	126.383	89.8389	275.789	208.675	248.416	77.0919	68.0118	61.6778	103.501	93.8435	100.409	16.2615	169.414	65.2053	189.82	79.3728	80.8252	17.5243	0.804958	0.477087	0.425798	5	5	5	1
1623726_at	CG11755	---	CG11755	---	---	0005515 // protein binding // inferred from physical interaction	128.752	123.604	102.225	88.2004	94.2009	118.359	85.5171	30.8349	51.3978	60.0152	43.8296	104.657	53.9453	67.0288	64.7534	36.0628	119.217	76.8158	84.7301	47.0546	107.396	17.9451	69.2248	33.7491	66.8429	23.0776	72.776	32.8839	0.677639	1.0513	1.08876	5	5	2	2
1623728_at	CG13689	---	CG13689	---	---	0005515 // protein binding // inferred from physical interaction	73.4821	71.9	60.5926	84.1208	73.9945	52.8911	112.548	126.641	14.8446	37.9402	194.074	13.6927	8.51935	29.9139	11.4281	12.1132	10.2167	13.3829	27.0914	20.3178	72.818	8.36482	68.9731	48.4148	51.5256	80.1184	16.6244	6.9842	0.2283	0.241027	0.322643	5	4	1	0
1623729_at	CG4136	CG4136	Vsx1	0006355 // regulation of transcription, DNA-dependent // inferred from electronic annotation /// 0006911 // phagocytosis, engulfment // inferred from mutant phenotype /// 0045449 // regulation of transcription // inferred from electronic annotation	0005634 // nucleus // inferred from direct assay /// 0005634 // nucleus // inferred from electronic annotation	0003677 // DNA binding // inferred from electronic annotation /// 0003700 // transcription factor activity // inferred from electronic annotation /// 0030528 // transcription regulator activity // inferred from electronic annotation /// 0043565 // sequence-specific DNA binding // inferred from electronic annotation	859.809	939.383	744.439	814.368	813.605	883.765	656.588	669.014	560.787	494.624	510.022	411.848	187.755	609.174	672.528	414.839	250.728	213.999	283.408	230.188	834.321	71.7525	652.956	147.571	478.265	190.191	278.632	80.4335	0.333963	0.426725	0.582589	5	5	3	2
1623731_at	CG5619	trunk	trk	0007275 // multicellular organismal development // inferred from electronic annotation /// 0007362 // terminal region determination // inferred from mutant phenotype /// 0008293 // torso signaling pathway // traceable author statement /// 0008358 // maternal determination of anterior/posterior axis, embryo // non-traceable author statement /// 0008595 // anterior/posterior axis specification, emb…	0005576 // extracellular region // inferred from sequence or structural similarity /// 0005576 // extracellular region // inferred from electronic annotation	0005122 // torso binding // non-traceable author statement /// 0005122 // torso binding // traceable author statement	29.2644	30.8665	25.0793	22.2864	26.4117	26.871	34.4703	69.5215	15.5301	25.83	10.8677	65.682	22.6463	52.9584	133.96	11.4703	18.7968	53.3653	25.1499	25.7689	26.7817	3.39453	34.4446	20.7347	57.2229	48.277	26.9102	15.8784	1.0048	0.781262	0.470271	5	3	1	0
1623733_at	CG3460	transcription unit III	Nmd3	0000055 // ribosomal large subunit export from nucleus // inferred from sequence or structural similarity	---	0003729 // mRNA binding // inferred from sequence or structural similarity /// 0005515 // protein binding // inferred from sequence or structural similarity /// 0005515 // protein binding // inferred from physical interaction	236.197	245.021	217.622	168.077	207.089	192.659	84.6768	117.52	190.541	169.97	280.983	120.071	113.597	238.568	119.148	28.0298	98.5358	31.2189	26.0429	96.1163	214.801	30.0901	151.073	47.902	174.473	79.3391	55.9888	37.7905	0.260654	0.370607	0.320902	5	5	5	2
1623736_at	CG6883	trachealess	trh	0006350 // transcription // inferred from electronic annotation /// 0006355 // regulation of transcription, DNA-dependent // inferred from sequence or structural similarity /// 0006355 // regulation of transcription, DNA-dependent // inferred from electronic annotation /// 0006357 // regulation of transcription from RNA polymerase II promoter // non-traceable author statement /// 0007165 // signa…	0005634 // nucleus // inferred from direct assay /// 0005634 // nucleus // inferred from sequence or structural similarity /// 0005634 // nucleus // non-traceable author statement /// 0005634 // nucleus // traceable author statement /// 0005634 // nucleus // inferred from electronic annotation	0003677 // DNA binding // inferred from electronic annotation /// 0003700 // transcription factor activity // non-traceable author statement /// 0003700 // transcription factor activity // traceable author statement /// 0003702 // RNA polymerase II transcription factor activity // inferred from mutant phenotype /// 0003702 // RNA polymerase II transcription factor activity // inferred from sequen…	96.099	88.2478	97.7453	89.9837	107.821	56.5604	178.567	379.525	95.9617	86.9997	149.13	99.9415	107.434	14.5704	463.057	1458.02	11.4233	5.76881	6.81716	5.00529	95.9793	7.73096	159.523	131.02	166.827	172.662	297.406	648.805	3.09865	1.86435	1.78273	5	5	4	1
1623737_a_at	CG4212	Rab-protein 14	Rab14	0007264 // small GTPase mediated signal transduction // inferred from electronic annotation /// 0015031 // protein transport // inferred from electronic annotation	---	0000166 // nucleotide binding // inferred from electronic annotation /// 0003924 // GTPase activity // inferred from sequence or structural similarity /// 0005525 // GTP binding // inferred from electronic annotation /// 0005525 // GTP binding // inferred from sequence or structural similarity	2720.69	2533.97	2347.93	2549.11	2408.03	2529.4	2415.83	2625.81	2383.54	2136.15	2303.94	2733.06	1532.23	131.254	1596.26	1660.88	3328.64	1352.36	2896.52	635.341	2511.95	144.171	2418.15	184.544	1659.35	990.399	1974.75	1113.84	0.786142	0.816636	1.19007	5	5	4	5
1623738_at	HDC09225	---	---	---	---	---	34.2667	40.6731	40.193	32.8818	43.3581	63.7293	38.8783	47.8035	35.7572	55.1645	49.1518	46.3508	49.3328	71.4506	39.1199	48.7125	55.4032	56.1002	35.8293	52.1121	38.2745	4.48386	48.2666	11.5273	51.0812	12.1155	49.6315	8.25614	1.29672	1.02828	0.97162	5	5	3	2
1623739_at	CG1059	Karyopherin beta 3	Karybeta3	0006606 // protein import into nucleus // inferred from sequence or structural similarity	0005643 // nuclear pore // inferred from sequence or structural similarity /// 0005829 // cytosol // inferred from direct assay	0005488 // binding // inferred from electronic annotation /// 0008320 // protein transmembrane transporter activity // inferred from sequence or structural similarity	1612.09	1687.97	1236.94	1599.46	1361.1	1534.19	1643.82	1186.84	1791.85	1537.56	954.37	1030.01	2199.03	190.493	2239.73	2368.09	1994.83	1201.62	2892.76	3245.08	1499.51	191.237	1538.85	223.025	1322.73	882.061	2340.48	796.952	1.56082	1.52092	1.76943	5	5	5	5
1623740_at	CG32154	---	CG32154	0006541 // glutamine metabolic process // inferred from electronic annotation	---	0003824 // catalytic activity // inferred from electronic annotation /// 0008242 // omega peptidase activity // inferred from sequence or structural similarity /// 0008242 // omega peptidase activity // inferred from electronic annotation /// 0016787 // hydrolase activity // inferred from electronic annotation /// 0034722 // gamma-glutamyl-peptidase activity // inferred from electronic annotation	51.1241	42.9071	45.7407	43.475	35.8967	38.2912	49.3875	108.789	53.3575	75.5169	44.1431	32.4674	104.199	88.5387	59.517	32.7047	42.2002	81.9685	51.3635	64.4359	43.8287	5.49477	65.0684	27.9317	65.773	30.046	54.5346	19.2964	1.24427	0.838111	0.829133	5	1	1	0
1623741_at	CG13981	--- /// scully	CG42368 /// scu	0006631 // fatty acid metabolic process // inferred from direct assay /// 0006637 // acyl-CoA metabolic process // inferred from direct assay /// 0008033 // tRNA processing // inferred from electronic annotation /// 0008152 // metabolic process // inferred from electronic annotation /// 0008202 // steroid metabolic process // inferred from direct assay /// 0008205 // ecdysone metabolic process //…	0005739 // mitochondrion // inferred from electronic annotation /// 0005739 // mitochondrion // inferred from sequence or structural similarity /// 0005811 // lipid particle // inferred from direct assay /// 0005829 // cytosol // non-traceable author statement	0003824 // catalytic activity // inferred from electronic annotation /// 0003857 // 3-hydroxyacyl-CoA dehydrogenase activity // inferred from electronic annotation /// 0004303 // estradiol 17-beta-dehydrogenase activity // inferred from direct assay /// 0005488 // binding // inferred from electronic annotation /// 0005515 // protein binding // inferred from physical interaction /// 0016229 // ste…	219.124	236.949	270.899	290.34	240.395	166.062	189.418	165.328	273.293	150.998	213.389	238.953	186.152	300.455	203.922	305.246	336.676	188.654	272.179	250.623	251.542	28.5836	189.02	49.082	228.574	44.4762	270.675	56.3093	1.07607	1.43199	1.18419	5	5	4	4
1623742_at	CG4813	---	CG4813	---	---	0005515 // protein binding // inferred from electronic annotation /// 0005515 // protein binding // inferred from physical interaction /// 0008270 // zinc ion binding // inferred from electronic annotation /// 0046872 // metal ion binding // inferred from electronic annotation	199.745	159.843	154.137	155.258	135.74	723.348	717.176	374.351	522.144	539.712	351.884	278.211	353.605	889.505	276.828	175.163	277.219	90.5002	286.58	416.948	160.944	23.5618	575.346	147.071	430.007	259.608	249.282	123.48	1.54887	0.433273	0.579717	5	5	5	3
1623743_at	CG3191	---	CG3191	0006810 // transport // inferred from electronic annotation	0005622 // intracellular // inferred from electronic annotation	0005215 // transporter activity // inferred from electronic annotation	71.7521	59.676	55.5246	55.2765	53.8506	9.27415	8.01007	7.86004	8.93264	9.51171	10.66	12.3354	11.5681	19.0677	11.4893	19.3689	18.9402	20.3429	24.0925	17.4563	59.216	7.33654	8.71772	0.745421	13.0241	3.43017	20.0402	2.4925	0.338425	2.29878	1.5387	5	2	1	3
1623745_at	CG31528	---	CG31528	---	---	---	90.3963	115.962	93.6977	98.296	92.0743	67.0011	18.0838	41.5783	63.7385	33.7002	23.907	42.248	26.7565	46.6603	37.2306	28.7923	41.5685	40.6792	36.5982	29.8838	98.0852	10.4176	44.8204	20.6089	35.3604	9.79581	35.5044	5.94542	0.361975	0.792149	1.00407	5	3	1	1
1623746_a_at	CG6167	PICK1	PICK1	---	---	0005515 // protein binding // inferred from electronic annotation /// 0005515 // protein binding // inferred from physical interaction	291.059	309.594	279.487	234.898	251.581	337.418	385.087	384.659	246.728	400.489	179.431	327.575	359.823	257.047	196.34	181.79	412.615	58.9168	44.5557	354.792	273.324	30.0722	350.876	62.8513	264.043	79.0604	210.534	168.085	0.770272	0.600023	0.797346	5	5	4	3
1623747_at	CG5895	---	CG5895	0006629 // lipid metabolic process // inferred from electronic annotation	---	0008081 // phosphoric diester hydrolase activity // inferred from electronic annotation	804.867	1061.43	1065.22	1217.71	894.827	15.7323	15.5606	14.572	45.6642	13.7221	244.987	149.657	83.309	25.6092	58.1374	36.4669	46.1341	47.4457	55.1986	24.0162	1008.81	161.38	21.0502	13.7834	112.34	87.0213	41.8523	11.9882	0.0414868	1.98821	0.37255	5	1	4	1
1623750_at	CG32246	---	CG32246	0006810 // transport // inferred from electronic annotation	---	0005215 // transporter activity // inferred from electronic annotation	61.7315	58.2531	51.9294	74.165	76.4715	377.877	43.4559	140.549	79.0235	58.3086	52.6156	27.2037	46.3303	35.6042	93.9953	23.3631	18.0843	165.972	62.5145	48.7775	64.5101	10.5052	139.843	138.111	51.1498	25.866	63.7422	59.9821	0.988097	0.455813	1.24619	5	5	4	1
1623751_at	Stencil:3R:19241276:19243870:GENSCAN	---	---	---	---	---	24.0111	29.5938	26.1029	25.5721	28.0872	35.1022	41.4957	37.3978	38.4959	42.7474	48.2237	50.7181	43.2085	79.0928	59.0888	42.1329	75.0146	50.2468	105.706	74.2153	26.6734	2.18825	39.0478	3.0933	56.0664	14.096	69.4632	24.9158	2.60421	1.77893	1.23895	5	1	1	1
1623753_at	CG7068	Thiolester containing protein III	TepIII	0006911 // phagocytosis, engulfment // inferred from mutant phenotype /// 0050830 // defense response to Gram-positive bacterium // inferred from mutant phenotype	0005576 // extracellular region // inferred from electronic annotation /// 0005615 // extracellular space // inferred from electronic annotation	0004866 // endopeptidase inhibitor activity // inferred from sequence or structural similarity /// 0004866 // endopeptidase inhibitor activity // inferred from electronic annotation /// 0005515 // protein binding // inferred from electronic annotation	32.982	35.3565	35.499	59.1555	26.7756	14.7359	33.5554	44.7054	44.8382	18.6229	36.7079	23.626	30.9289	38.4272	115.281	26.2698	70.7361	52.1353	41.8314	43.5866	37.9537	12.3689	31.2916	14.17	48.9942	37.5048	46.9118	16.2623	1.23603	1.49919	0.957498	5	3	4	4
1623754_s_at	CG17521	Ribosome RL10	Qm	0000022 // mitotic spindle elongation // inferred from mutant phenotype /// 0006412 // translation // inferred from sequence or structural similarity /// 0006412 // translation // inferred from electronic annotation /// 0007052 // mitotic spindle organization // inferred from mutant phenotype	0005622 // intracellular // inferred from electronic annotation /// 0005737 // cytoplasm // inferred from direct assay /// 0005811 // lipid particle // inferred from direct assay /// 0005840 // ribosome // non-traceable author statement /// 0005840 // ribosome // inferred from electronic annotation /// 0022625 // cytosolic large ribosomal subunit // inferred from sequence or structural similarity…	0003735 // structural constituent of ribosome // inferred from sequence or structural similarity /// 0003735 // structural constituent of ribosome // non-traceable author statement /// 0003735 // structural constituent of ribosome // inferred from electronic annotation	9450.16	9405.81	9580.17	9782.31	9413.39	3616.62	3203.52	4349.39	3190.94	3430.53	4370.65	4441.87	3424.32	3464.43	4169.41	3714	4673.78	4520.28	6137.51	4950.26	9526.37	159.302	3558.2	476.02	3974.14	494.021	4799.17	878.218	0.503777	1.34876	1.2076	5	5	5	5
1623755_at	CG32659	Tenascin accessory	Ten-a	0007155 // cell adhesion // inferred from sequence or structural similarity /// 0007160 // cell-matrix adhesion // inferred from sequence or structural similarity /// 0007366 // periodic partitioning by pair rule gene // inferred from mutant phenotype	0005576 // extracellular region // inferred from sequence or structural similarity /// 0005578 // proteinaceous extracellular matrix // inferred from sequence or structural similarity /// 0005886 // plasma membrane // non-traceable author statement /// 0016020 // membrane // inferred from electronic annotation /// 0016021 // integral to membrane // inferred from electronic annotation	---	3954.41	3856.41	3975.43	4231.48	4079.97	5413.86	5147.62	5611.68	4590.91	4581.13	4183.54	4000.88	3935.75	216.814	3521.38	4609.66	4369.39	1481.96	674.071	1435.73	4019.54	142.628	5069.04	470.689	3171.67	1669.49	2514.16	1833.53	0.625485	0.495984	0.792693	5	5	5	5
1623758_at	CG13123	---	CG13123	---	0005622 // intracellular // inferred from electronic annotation /// 0005634 // nucleus // inferred from electronic annotation	0008270 // zinc ion binding // inferred from electronic annotation	97.0602	85.6506	55.2823	77.1814	69.6458	133.326	112.731	154.123	189.831	201.266	37.3122	118.931	23.0931	41.3578	22.5058	48.4325	201.824	23.7448	32.0078	37.0647	76.964	15.8352	158.255	37.2759	48.64	40.1804	68.6148	75.0015	0.891518	0.43357	1.41066	5	5	2	1
1623760_at	CG6653	Ugt86De	Ugt86De	0008152 // metabolic process // inferred from electronic annotation	---	0015020 // glucuronosyltransferase activity // inferred from sequence or structural similarity /// 0015020 // glucuronosyltransferase activity // inferred from electronic annotation /// 0016740 // transferase activity // inferred from electronic annotation /// 0016757 // transferase activity, transferring glycosyl groups // inferred from electronic annotation /// 0016758 // transferase activity, …	15.0992	15.0232	16.0958	14.6006	11.8959	10.2986	9.02355	10.0044	10.0383	16.2372	14.3893	14.5055	19.0834	29.7407	13.1627	13.0521	14.5795	17.9188	36.2196	14.645	14.543	1.57809	11.1204	2.90132	18.1763	6.8467	19.283	9.63284	1.32593	1.73402	1.06089	5	0	0	0
1623762_at	CG16910	kenny	key	0006955 // immune response // inferred from mutant phenotype /// 0006963 // positive regulation of antibacterial peptide biosynthetic process // inferred from mutant phenotype /// 0006963 // positive regulation of antibacterial peptide biosynthetic process // non-traceable author statement /// 0008063 // Toll signaling pathway // traceable author statement /// 0019730 // antimicrobial humoral res…	0005622 // intracellular // inferred from electronic annotation /// 0005634 // nucleus // inferred from direct assay /// 0005634 // nucleus // inferred from electronic annotation /// 0005737 // cytoplasm // inferred from direct assay /// 0005737 // cytoplasm // inferred from electronic annotation /// 0008385 // IkappaB kinase complex // inferred from sequence or structural similarity /// 0008385 …	0005515 // protein binding // inferred from physical interaction /// 0008270 // zinc ion binding // inferred from electronic annotation /// 0008384 // IkappaB kinase activity // non-traceable author statement	279.384	278.631	293.046	235.276	232.419	306.87	247.956	502.044	168.129	259.692	194.687	195.863	353.921	39.7814	249.794	68.6288	520.256	158.193	116.858	191.068	263.751	27.913	296.938	125.045	206.81	113.638	211.001	178.856	0.8	0.710588	1.02027	5	5	4	4
1623763_at	CG14274	---	CG14274	---	---	0005515 // protein binding // inferred from physical interaction	649.888	605.807	719.01	693.068	625.267	610.014	869.837	504.053	624.363	236.84	540.03	130.187	510.609	743.751	158.647	475.241	158.219	593.026	65.6482	176.625	658.608	46.9347	569.021	229.019	416.645	264.42	293.752	227.279	0.446019	0.51624	0.705041	5	5	4	4
1623765_at	CG31606	---	CG31606	---	---	---	78.8605	69.5617	72.8424	77.2609	51.9894	35.566	166.581	93.9731	34.1139	72.9701	17.1425	20.8275	22.2964	38.941	33.5016	221.357	20.8909	18.8342	33.9538	51.5344	70.103	10.7684	80.6408	54.3571	26.5418	9.23584	69.314	85.989	0.988745	0.85954	2.6115	5	5	3	3
1623767_at	CG17839	---	CG17839	---	---	---	1059.53	1119.82	1167.36	1089.21	1205.63	325.054	443.741	380.269	588.334	316.387	630.37	805.249	768.212	926.057	230.475	302.73	902.696	1098.23	1425.71	160.852	1128.31	58.8115	410.757	111.582	672.072	268.437	778.044	534.878	0.689566	1.89417	1.15768	5	5	5	4
1623770_at	CG1673	---	CG1673	0008152 // metabolic process // inferred from electronic annotation /// 0008652 // cellular amino acid biosynthetic process // inferred from electronic annotation /// 0009081 // branched chain family amino acid metabolic process // inferred from electronic annotation /// 0009082 // branched chain family amino acid biosynthetic process // inferred from sequence or structural similarity /// 0009082…	0005737 // cytoplasm // inferred from sequence or structural similarity /// 0005739 // mitochondrion // inferred from sequence or structural similarity	0003824 // catalytic activity // inferred from electronic annotation /// 0004084 // branched-chain-amino-acid transaminase activity // inferred from sequence or structural similarity /// 0004084 // branched-chain-amino-acid transaminase activity // inferred from electronic annotation /// 0008483 // transaminase activity // inferred from electronic annotation /// 0016740 // transferase activity //…	135.797	159.419	252.151	259.571	466.526	14.5301	12.7106	14.4015	14.4346	17.0303	459.955	75.6846	127.772	19.6317	91.5152	609.885	51.9588	1984.68	31.4438	35.0384	254.693	130.496	14.6214	1.54477	154.912	174.918	542.601	843.171	2.13041	37.1101	3.50265	5	1	4	3
1623771_at	CG3564	CHOp24	CHOp24	0006810 // transport // inferred from electronic annotation	0016020 // membrane // inferred from electronic annotation /// 0016021 // integral to membrane // inferred from electronic annotation /// 0030126 // COPI vesicle coat // inferred from sequence or structural similarity	0005515 // protein binding // inferred from physical interaction	465.353	454.192	444.243	440.19	495.703	418.118	293.081	402.535	427.29	260.781	351.672	433.764	528.971	826.903	393.999	298.943	356.526	517.585	688.666	624.137	459.936	22.2364	360.361	77.5192	507.062	190.447	497.171	167.543	1.08096	1.37965	0.980495	5	5	5	5
1623774_at	Stencil:2R:2916664:2921431:GENSCAN	---	---	---	---	---	91.8047	102.504	99.3164	96.4982	156.2	193.931	217.358	97.8651	135.679	161.527	60.1978	112.164	64.1241	112.954	55.1762	849.448	55.0285	55.7944	67.467	155.303	109.265	26.5304	161.272	47.1375	80.9232	29.0542	236.608	345.129	2.16546	1.46714	2.92386	5	5	2	2
1623775_at	CG31089	---	CG31089	0006629 // lipid metabolic process // inferred from electronic annotation	---	0004806 // triglyceride lipase activity // inferred from sequence or structural similarity /// 0004806 // triglyceride lipase activity // inferred from electronic annotation /// 0016787 // hydrolase activity // inferred from electronic annotation	36.9017	34.0265	33.9688	31.6283	31.2495	9.45772	7.70708	9.17302	8.72858	7.92499	12.5105	13.6329	10.0464	23.051	26.0623	10.297	9.13973	12.8304	18.0455	14.3962	33.555	2.27051	8.59828	0.763789	17.0606	7.04568	12.9418	3.52229	0.385689	1.50516	0.758575	5	0	0	0
1623776_s_at	CG11094	doublesex	dsx	0000122 // negative regulation of transcription from RNA polymerase II promoter // traceable author statement /// 0000398 // nuclear mRNA splicing, via spliceosome // traceable author statement /// 0006350 // transcription // inferred from electronic annotation /// 0006355 // regulation of transcription, DNA-dependent // inferred from electronic annotation /// 0006366 // transcription from RNA po…	0005634 // nucleus // inferred from sequence or structural similarity /// 0005634 // nucleus // inferred from electronic annotation	0003677 // DNA binding // non-traceable author statement /// 0003677 // DNA binding // traceable author statement /// 0003677 // DNA binding // inferred from electronic annotation /// 0003700 // transcription factor activity // inferred from electronic annotation /// 0003700 // transcription factor activity // non-traceable author statement /// 0003702 // RNA polymerase II transcription factor ac…	12.2169	17.3063	20.3837	18.4546	13.5942	5.97839	6.25326	4.59448	7.03371	8.55394	9.23133	6.98288	7.78151	9.83566	6.45981	17.7368	35.1576	16.8699	26.2162	6.80043	16.3911	3.40158	6.48276	1.45482	8.05824	1.44251	20.5562	10.677	1.2541	3.1709	2.55095	5	0	2	2
1623777_s_at	CG1358	---	CG1358	0055085 // transmembrane transport // inferred from electronic annotation	---	---	5370.46	5403.88	5731.11	5821.54	5427.1	3815.9	3423.12	4434.3	4301.2	3303.33	5482.75	2789.29	4373.02	2289.41	2946.02	3695.89	4696.83	1759.95	709.899	920.711	5550.82	209.295	3855.57	506.724	3576.1	1317.39	2356.66	1760.66	0.42456	0.611234	0.659002	5	5	5	5
1623779_at	CG14129	CG5917	CG34420	0006508 // proteolysis // inferred from electronic annotation	---	0008235 // metalloexopeptidase activity // inferred from electronic annotation /// 0008239 // dipeptidyl-peptidase activity // inferred from electronic annotation /// 0016787 // hydrolase activity // inferred from electronic annotation /// 0016805 // dipeptidase activity // inferred from sequence or structural similarity /// 0016805 // dipeptidase activity // inferred from electronic annotation	342.355	411.425	414.979	369.51	373.22	759.643	324.126	347.799	373.741	320.456	317.024	285.561	370.496	445.108	337.609	286.049	168.298	141.691	262.32	191.28	382.298	30.6508	425.153	188.201	351.16	60.9348	209.928	61.7988	0.54912	0.493769	0.597812	5	5	1	1
1623780_at	CT38459	---	---	---	---	---	40.8493	41.9972	37.3777	35.9837	43.8644	51.5032	33.3859	99.7839	70.5415	91.606	29.137	73.646	106.192	55.3916	49.0286	26.2046	61.8124	33.4674	68.8053	55.3088	40.0145	3.26532	69.3641	27.545	62.679	29.061	49.1197	18.4189	1.22755	0.708143	0.78367	5	5	4	2
1623781_at	HDC09412	---	---	---	---	---	11.2961	13.4318	16.19	13.3863	15.4396	8.03979	12.4822	8.31327	12.3146	11.7006	10.7636	10.0827	10.2809	18.5716	10.0489	10.709	12.4586	11.8658	23.2256	10.8278	13.9488	1.92781	10.5701	2.20641	11.9496	3.71282	13.8174	5.30962	0.99058	1.30721	1.15631	5	0	0	0
1623782_at	CG33131	SCAP	SCAP	0000042 // protein targeting to Golgi // non-traceable author statement /// 0016485 // protein processing // non-traceable author statement /// 0035103 // sterol regulatory element binding protein cleavage // non-traceable author statement	0016021 // integral to membrane // inferred from electronic annotation	---	556.407	435.266	401.108	448.487	420.239	496.187	331.555	521.4	482.389	740.878	203.653	184.938	297.903	169.249	236.832	195.829	353.621	95.0399	50.252	546.395	452.301	60.8101	514.482	146.739	218.515	51.0229	248.227	203.358	0.54881	0.48248	1.13598	5	5	5	4
1623784_at	CG5732	CG5732	Gld2	0006397 // mRNA processing // inferred from electronic annotation /// 0007616 // long-term memory // inferred from mutant phenotype /// 0043631 // RNA polyadenylation // inferred from sequence or structural similarity	0005634 // nucleus // inferred from electronic annotation /// 0005654 // nucleoplasm // inferred from direct assay /// 0005737 // cytoplasm // inferred from direct assay /// 0005737 // cytoplasm // inferred from electronic annotation /// 0043005 // neuron projection // inferred from direct assay	0000166 // nucleotide binding // inferred from electronic annotation /// 0003723 // RNA binding // inferred from electronic annotation /// 0004652 // polynucleotide adenylyltransferase activity // inferred from direct assay /// 0004652 // polynucleotide adenylyltransferase activity // inferred from sequence or structural similarity /// 0004652 // polynucleotide adenylyltransferase activity // inf…	62.7284	54.3289	57.7079	46.6161	55.6972	61.6052	105.538	62.3913	62.3266	58.3822	38.4249	38.4339	40.7938	224.189	49.6836	62.7926	24.2965	52.919	57.0326	32.5388	55.4157	5.86141	70.0487	19.907	78.305	81.6831	45.9159	16.6117	0.828572	0.655486	0.586372	5	4	1	0
1623785_a_at	CG8114	PEBBLE	pbl	0000910 // cytokinesis // inferred from mutant phenotype /// 0000910 // cytokinesis // non-traceable author statement /// 0000910 // cytokinesis // traceable author statement /// 0000915 // cytokinesis, actomyosin contractile ring assembly // inferred from mutant phenotype /// 0000915 // cytokinesis, actomyosin contractile ring assembly // traceable author statement /// 0007110 // cytokinesis aft…	0005622 // intracellular // inferred from electronic annotation /// 0005634 // nucleus // non-traceable author statement	0005085 // guanyl-nucleotide exchange factor activity // inferred from sequence or structural similarity /// 0005085 // guanyl-nucleotide exchange factor activity // non-traceable author statement /// 0005089 // Rho guanyl-nucleotide exchange factor activity // inferred from electronic annotation /// 0005089 // Rho guanyl-nucleotide exchange factor activity // traceable author statement /// 00055…	87.6707	77.835	114.243	130.368	106.125	13.2135	14.8242	19.5058	12.6024	31.5501	239.856	18.8077	96.6854	29.1052	32.0686	200.612	778.647	268.776	53.819	47.0346	103.248	20.9353	18.3392	7.86489	83.3046	92.7495	269.778	299.994	2.6129	14.7104	3.23845	5	0	3	3
1623787_at	CG7144	CG7144	LKR	0008152 // metabolic process // inferred from electronic annotation /// 0031060 // regulation of histone methylation // inferred from direct assay /// 0034969 // histone arginine methylation // inferred from direct assay /// 0055114 // oxidation reduction // inferred from electronic annotation	---	0003824 // catalytic activity // inferred from electronic annotation /// 0004754 // saccharopine dehydrogenase (NAD+, L-lysine-forming) activity // inferred from sequence or structural similarity /// 0004754 // saccharopine dehydrogenase (NAD+, L-lysine-forming) activity // inferred from electronic annotation /// 0005488 // binding // inferred from electronic annotation /// 0005515 // protein bin…	64.9059	50.8702	41.4327	47.632	41.809	34.1748	26.5207	29.0528	33.2407	68.2668	45.6933	49.328	37.3057	110.089	35.3423	34.8063	35.7049	39.381	106.654	65.9403	49.33	9.57599	38.2512	17.0651	55.5517	31.0307	56.4972	30.8246	1.14529	1.47701	1.01702	5	4	4	1
1623788_at	CG7461	Drosophila very-long chain ACAD	CG7461	0008152 // metabolic process // inferred from electronic annotation /// 0055114 // oxidation reduction // inferred from electronic annotation	0005811 // lipid particle // inferred from direct assay	0003995 // acyl-CoA dehydrogenase activity // inferred from electronic annotation /// 0016491 // oxidoreductase activity // inferred from electronic annotation /// 0016627 // oxidoreductase activity, acting on the CH-CH group of donors // inferred from electronic annotation /// 0017099 // very long-chain-acyl-CoA dehydrogenase activity // inferred from sequence or structural similarity /// 005066…	258.794	248.575	236.916	313.77	263.636	180.07	147.524	282.486	231.437	106.24	660.776	72.9129	210.198	33.5711	104.488	1275.26	1909.91	3517.31	3305.62	1466.59	264.338	29.4753	189.551	69.2608	216.389	256.928	2294.94	1047.59	8.68182	12.1072	10.6056	5	5	4	5
1623789_at	CG31776	---	CG31776	0009312 // oligosaccharide biosynthetic process // inferred from direct assay /// 0009312 // oligosaccharide biosynthetic process // inferred from sequence or structural similarity	0000139 // Golgi membrane // inferred from electronic annotation /// 0005794 // Golgi apparatus // inferred from electronic annotation /// 0005795 // Golgi stack // inferred from sequence or structural similarity /// 0005795 // Golgi stack // non-traceable author statement /// 0016020 // membrane // inferred from electronic annotation /// 0016021 // integral to membrane // inferred from electroni…	0004653 // polypeptide N-acetylgalactosaminyltransferase activity // inferred from direct assay /// 0004653 // polypeptide N-acetylgalactosaminyltransferase activity // inferred from sequence or structural similarity /// 0004653 // polypeptide N-acetylgalactosaminyltransferase activity // non-traceable author statement /// 0004653 // polypeptide N-acetylgalactosaminyltransferase activity // infer…	22.2264	22.6625	19.4647	19.0916	20.3644	17.3311	16.3939	15.372	21.3961	23.3042	17.6921	23.7742	28.6317	53.1105	24.9837	23.4499	21.1782	21.1878	46.6321	31.1045	20.7619	1.61147	18.7595	3.41752	29.6384	13.6996	28.7105	10.8157	1.38285	1.53046	0.968693	5	0	1	0
1623791_s_at	CG32678	Rab9D /// CG9807 /// CG32673 /// CG32671	Rab9D /// Rab9Db /// Rab9E /// Rab9Fa	0007264 // small GTPase mediated signal transduction // inferred from electronic annotation /// 0015031 // protein transport // inferred from electronic annotation	---	0000166 // nucleotide binding // inferred from electronic annotation /// 0003924 // GTPase activity // inferred from sequence or structural similarity /// 0005525 // GTP binding // inferred from electronic annotation	83.9525	83.5919	96.0546	93.5603	115.095	53.5384	209.217	127.17	98.963	49.8103	71.8716	83.6232	249.832	34.7871	27.0021	52.4542	26.1085	86.3964	49.1665	83.6793	94.4509	12.8228	107.74	65.2798	93.4232	90.6562	59.561	25.3941	0.630602	0.552822	0.637539	5	4	3	0
1623792_a_at	CG9741	Dihydroorotate dehydrogenase	Dhod	0006207 // 'de novo' pyrimidine base biosynthetic process // inferred from sequence or structural similarity /// 0006207 // 'de novo' pyrimidine base biosynthetic process // non-traceable author statement /// 0006207 // 'de novo' pyrimidine base biosynthetic process // inferred from electronic annotation /// 0006221 // pyrimidine nucleotide biosynthetic process // inferred from electronic annotat…	0005739 // mitochondrion // inferred from electronic annotation /// 0005743 // mitochondrial inner membrane // inferred from sequence or structural similarity /// 0005743 // mitochondrial inner membrane // non-traceable author statement /// 0005743 // mitochondrial inner membrane // inferred from electronic annotation /// 0005758 // mitochondrial intermembrane space // inferred from direct assay …	0003824 // catalytic activity // inferred from electronic annotation /// 0004152 // dihydroorotate dehydrogenase activity // inferred from direct assay /// 0004152 // dihydroorotate dehydrogenase activity // inferred from sequence or structural similarity /// 0004152 // dihydroorotate dehydrogenase activity // inferred from electronic annotation /// 0004158 // dihydroorotate oxidase activity // i…	163.081	140.269	127.813	123.052	128.114	58.597	65.2385	99.386	60.5019	51.3883	48.0007	45.3434	53.3945	66.2072	53.8915	46.3024	57.5992	50.3667	65.0084	39.2433	136.466	16.1816	67.0223	18.7651	53.3674	8.03618	51.704	9.97493	0.378879	0.771444	0.96883	5	1	0	0
1623793_at	CG1487	kurtz	krz	0007165 // signal transduction // inferred from electronic annotation /// 0007600 // sensory perception // inferred from electronic annotation /// 0007610 // behavior // inferred from mutant phenotype /// 0045746 // negative regulation of Notch signaling pathway // inferred from genetic interaction /// 0045746 // negative regulation of Notch signaling pathway // inferred from mutant phenotype	---	0005515 // protein binding // inferred from physical interaction	391.399	379.584	399.52	325.898	376.913	399.966	474.696	521.426	280.79	472.643	77.566	72.6365	80.1748	50.1836	133.003	6.14519	271.547	557.539	17.6574	54.8799	374.663	28.7457	429.904	93.995	82.7129	30.5031	181.554	236.189	0.48458	0.422312	2.19499	5	5	5	2
1623794_at	CG7928	---	CG7928	---	0005622 // intracellular // inferred from electronic annotation	0005515 // protein binding // inferred from physical interaction /// 0008270 // zinc ion binding // inferred from electronic annotation	247.948	186.633	177.702	215.123	197.148	319.088	319.893	624.439	486.032	205.813	268.821	1092.19	525.016	303.459	166.487	317.81	36.7733	1455.46	139.513	39.6099	204.911	27.7991	391.053	164.352	471.195	370.969	397.834	602.163	1.9415	1.01734	0.844308	5	5	5	2
1623796_at	CG12027	ATP synthase Coupling factor 6	CG12027	0015986 // ATP synthesis coupled proton transport // inferred from electronic annotation	0000276 // mitochondrial proton-transporting ATP synthase complex, coupling factor F(o) // inferred from electronic annotation /// 0005753 // mitochondrial proton-transporting ATP synthase complex // non-traceable author statement	0008553 // hydrogen-exporting ATPase activity, phosphorylative mechanism // non-traceable author statement /// 0008553 // hydrogen-exporting ATPase activity, phosphorylative mechanism // inferred from electronic annotation /// 0015078 // hydrogen ion transmembrane transporter activity // inferred from electronic annotation /// 0016787 // hydrolase activity // inferred from electronic annotation	197.308	260.612	216.893	228.606	263.509	41.3032	78.4644	109.806	64.9723	85.22	50.4529	162.88	53.1704	74.2954	52.947	158.181	60.1166	44.7252	81.471	38.4476	233.386	28.483	75.9531	25.2951	78.7491	48.0065	76.5882	48.5347	0.328162	1.00836	0.972561	5	2	1	1
1623797_at	CG5969	---	CG5969	---	0005783 // endoplasmic reticulum // inferred from electronic annotation /// 0005789 // endoplasmic reticulum membrane // inferred from electronic annotation /// 0012507 // ER to Golgi transport vesicle membrane // inferred from electronic annotation /// 0016020 // membrane // inferred from electronic annotation /// 0016021 // integral to membrane // inferred from electronic annotation /// 0031410…	0005515 // protein binding // inferred from physical interaction	242.783	198.881	199.269	205.166	186.574	368.339	327.672	368.742	451.121	183.388	255.523	237.511	309.577	34.1526	243.941	277.528	78.5509	6.78778	19.1706	291.411	206.535	21.3635	339.852	98.3061	216.141	105.63	134.69	139.481	0.652141	0.396318	0.623157	5	5	4	3
1623798_at	CG5669	---	CG5669	---	0005622 // intracellular // inferred from electronic annotation	0003676 // nucleic acid binding // inferred from electronic annotation /// 0008270 // zinc ion binding // inferred from electronic annotation	156.305	184.32	160.124	123.569	189.76	102.168	78.0271	87.9782	59.5073	88.0137	18.1217	21.731	39.7433	212.175	30.544	88.0913	59.6973	40.5029	80.1003	41.3941	162.815	26.3551	83.1389	15.763	64.4631	82.9971	61.9572	21.7968	0.380537	0.745225	0.961127	5	5	1	1
1623801_at	HDC06209	---	---	---	---	---	46.2172	33.6581	44.9875	54.755	42.2687	15.5364	13.4764	14.263	18.8357	14.3569	20.2609	17.9358	16.058	29.8557	19.2999	19.5693	19.1725	23.9674	21.545	29.2451	44.3773	7.59608	15.2937	2.1123	20.6821	5.3658	22.6999	4.1238	0.51152	1.48426	1.09756	5	0	0	0
1623803_at	HDC18303	---	---	---	---	---	90.6483	100.888	119.542	93.0426	123.03	59.9149	47.5444	39.4725	52.8393	53.0836	52.0573	54.9693	63.8646	98.9198	65.2009	42.1978	60.7306	68.0118	112.458	69.7342	105.43	15.0122	50.5709	7.60108	67.0024	18.7081	70.6264	25.8051	0.669888	1.39658	1.05409	5	0	0	0
1623804_a_at	CG4353	hemipterous	hep	0000165 // MAPKKK cascade // non-traceable author statement /// 0001736 // establishment of planar polarity // non-traceable author statement /// 0006357 // regulation of transcription from RNA polymerase II promoter // non-traceable author statement /// 0006468 // protein amino acid phosphorylation // non-traceable author statement /// 0006468 // protein amino acid phosphorylation // traceable a…	---	0000166 // nucleotide binding // inferred from electronic annotation /// 0004672 // protein kinase activity // inferred from direct assay /// 0004672 // protein kinase activity // inferred from electronic annotation /// 0004674 // protein serine/threonine kinase activity // inferred from electronic annotation /// 0004702 // receptor signaling protein serine/threonine kinase activity // non-tracea…	2560.61	2291.68	2141.44	2055.37	2484.39	3785.44	3904.4	3858.42	4082.35	5185.92	1405.11	3322.85	4877.48	8958.75	6542.12	4401.23	3913.31	1813.45	1622.86	5451.63	2306.7	216.072	4163.3	582.037	5021.26	2906.83	3440.5	1669	1.49152	0.826386	0.685185	5	5	5	5
1623805_at	CG4875	--- /// CG4875	CG8232 /// Rcp	0000289 // nuclear-transcribed mRNA poly(A) tail shortening // inferred from genetic interaction /// 0006350 // transcription // inferred from electronic annotation /// 0006511 // ubiquitin-dependent protein catabolic process // inferred from electronic annotation /// 0044237 // cellular metabolic process // inferred from electronic annotation	0005622 // intracellular // inferred from electronic annotation	0000166 // nucleotide binding // inferred from electronic annotation /// 0003676 // nucleic acid binding // inferred from electronic annotation /// 0003824 // catalytic activity // inferred from electronic annotation /// 0003899 // DNA-directed RNA polymerase activity // inferred from electronic annotation /// 0004221 // ubiquitin thiolesterase activity // inferred from electronic annotation /// …	281.635	265.687	236.129	224.163	248.059	282.938	184.65	238.311	187.647	164.949	162.959	82.0358	34.4242	87.283	494.982	124.755	270.948	125.741	19.8588	90.865	251.135	22.9357	211.699	48.1634	172.337	186.142	126.434	91.5299	0.50345	0.597233	0.733642	5	4	2	3
[truncated: 11,122 more rows]
