# Supplementary material for: The Drosophila surface glia transcriptome: evolutionary conserved blood-brain barrier processes
Source: Front Neurosci. 2014 Nov 7;8:346. doi: 10.3389/fnins.2014.00346 (PMC4224204; doi:10.3389/fnins.2014.00346)
Supplement: Supplementary file 2 [file Table2.XLSX]

## Sheet: Sheet1
Annotations							SG/Brain		Elav/Brain		Repo/Brain		SG/Elav		Repo/Elav		SG/Repo
Probe	Transcript ID	Gene Title	Gene Symbol	Gene Ontology Biological Process	Gene Ontology Cellular Component	Gene Ontology Molecular Function	Fold Change	Adj Pval	Fold Change	Adj Pval	Fold Change	Adj Pval	Fold Change	Adj Pval	Fold Change	Adj Pval	Fold Change	Adj Pval
1622892_s_at	CG7163	--- /// monkey-king	CG33057 /// mkg-p	0006388 // tRNA splicing, via endonucleolytic cleavage and ligation // inferred from electronic annotation /// 0006388 // tRNA splicing, via endonucleolytic cleavage and ligation // inferred from sequence or structural similarity	0005622 // intracellular // inferred from electronic annotation	0008270 // zinc ion binding // inferred from electronic annotation /// 0008665 // 2'-phosphotransferase activity // inferred from sequence or structural similarity /// 0016772 // transferase activity, transferring phosphorus-containing groups // inferred from electronic annotation /// 0016779 // nucleotidyltransferase activity // inferred from electronic annotation	-4.42756	0.00111819					-3.69888	0.00454706
1622893_at	CG16844	Immune induced molecule 3	IM3	0006952 // defense response // inferred from direct assay /// 0008063 // Toll signaling pathway // non-traceable author statement /// 0019731 // antibacterial humoral response // inferred from direct assay /// 0045087 // innate immune response // inferred from electronic annotation	0005576 // extracellular region // inferred from direct assay /// 0005576 // extracellular region // inferred from electronic annotation /// 0005737 // cytoplasm // inferred from electronic annotation /// 0005840 // ribosome // inferred from electronic annotation /// 0030529 // ribonucleoprotein complex // inferred from electronic annotation	0005515 // protein binding // inferred from physical interaction	12.494	0.00823658			7.87526	0.034249	19.8598	0.00377916	12.5181	0.0294045
1622895_at	CG32075	---	CG32075	---	---	---	-3.99523	0.000158012	-2.02108	0.0402524	-4.63843	8.4873e-05	-1.97678	0.0332275	-2.29503	0.0325453
1622896_at	CG13848	CG13848	pinta	0007602 // phototransduction // inferred from mutant phenotype /// 0016063 // rhodopsin biosynthetic process // inferred from mutant phenotype	---	0005501 // retinoid binding // inferred from direct assay /// 0008431 // vitamin E binding // inferred from sequence or structural similarity
1622898_a_at	CG4247	--- /// mitochondrial ribosomal protein S10	CG34316 /// mRpS10	0006412 // translation // inferred from sequence or structural similarity /// 0006412 // translation // inferred from electronic annotation	0005622 // intracellular // inferred from electronic annotation /// 0005739 // mitochondrion // inferred from electronic annotation /// 0005761 // mitochondrial ribosome // inferred from sequence or structural similarity /// 0005763 // mitochondrial small ribosomal subunit // inferred from sequence or structural similarity /// 0005840 // ribosome // inferred from electronic annotation /// 0030529…	0003735 // structural constituent of ribosome // inferred from sequence or structural similarity /// 0003735 // structural constituent of ribosome // inferred from electronic annotation	-5.82116	4.63207e-05	-3.67984	0.00143676	-6.51793	3.62351e-05
1622901_at	CG9993	---	CG9993	0008152 // metabolic process // inferred from electronic annotation	---	0003824 // catalytic activity // inferred from electronic annotation /// 0005515 // protein binding // inferred from physical interaction /// 0016207 // 4-coumarate-CoA ligase activity // inferred from sequence or structural similarity /// 0016207 // 4-coumarate-CoA ligase activity // inferred from electronic annotation /// 0016874 // ligase activity // inferred from electronic annotation					3.08286	0.000489544
1622903_s_at	CG1841	Transport and Golgi organization	Tango10	0007517 // muscle organ development // inferred from mutant phenotype /// 0048813 // dendrite morphogenesis // inferred from mutant phenotype	0005829 // cytosol // inferred from direct assay	0005515 // protein binding // inferred from electronic annotation	-15.081	4.66103e-06	-2.62855	0.0450782	-4.40713	0.0023854	-5.73741	0.00075743			-3.42196	0.0275355
1622906_at	CG13200	---	CG9027	0006801 // superoxide metabolic process // inferred from electronic annotation /// 0055114 // oxidation reduction // inferred from electronic annotation	---	0004784 // superoxide dismutase activity // inferred from sequence or structural similarity /// 0004784 // superoxide dismutase activity // inferred from electronic annotation /// 0016491 // oxidoreductase activity // inferred from electronic annotation /// 0046872 // metal ion binding // inferred from electronic annotation			-14.9108	0.000233519			16.2212	0.000200849	5.32595	0.0266131
1622907_at	CG5189	--- /// ---	CG30120 /// CG5189	---	0005794 // Golgi apparatus // non-traceable author statement	0005515 // protein binding // inferred from physical interaction	-4.96893	0.000241344	-3.36418	0.00469849	-4.76039	0.000443732
1622909_at	CG2699	dPI 3-kinase	Pi3K21B	0006468 // protein amino acid phosphorylation // inferred from direct assay /// 0008286 // insulin receptor signaling pathway // traceable author statement /// 0008361 // regulation of cell size // inferred from mutant phenotype /// 0042127 // regulation of cell proliferation // inferred from mutant phenotype /// 0045793 // positive regulation of cell size // traceable author statement /// 004592…	0005942 // phosphoinositide 3-kinase complex // inferred from electronic annotation /// 0005942 // phosphoinositide 3-kinase complex // non-traceable author statement /// 0005943 // 1-phosphatidylinositol-4-phosphate 3-kinase, class IA complex // non-traceable author statement /// 0005943 // 1-phosphatidylinositol-4-phosphate 3-kinase, class IA complex // inferred from physical interaction	0005515 // protein binding // inferred from electronic annotation /// 0005515 // protein binding // inferred from physical interaction /// 0016301 // kinase activity // inferred from electronic annotation /// 0019900 // kinase binding // inferred from physical interaction /// 0035014 // phosphoinositide 3-kinase regulator activity // inferred from sequence or structural similarity /// 0035014 // …					-3.72971	0.0156002			-3.78837	0.0365813
1622911_at	S.CX000516	---	---	---	---	---	-4.0552	0.00520599					-6.31765	0.00104362			-4.22485	0.0194222
1622912_at	CG6492	Ucp4A	Ucp4A	0006810 // transport // inferred from electronic annotation /// 0006839 // mitochondrial transport // inferred from electronic annotation /// 0015992 // proton transport // inferred from sequence or structural similarity /// 0055085 // transmembrane transport // inferred from electronic annotation	0005739 // mitochondrion // inferred from electronic annotation /// 0005740 // mitochondrial envelope // inferred from sequence or structural similarity /// 0005743 // mitochondrial inner membrane // inferred from sequence or structural similarity /// 0016020 // membrane // inferred from electronic annotation /// 0016021 // integral to membrane // inferred from electronic annotation	0005488 // binding // inferred from electronic annotation /// 0017077 // oxidative phosphorylation uncoupler activity // inferred from sequence or structural similarity /// 0022857 // transmembrane transporter activity // inferred from sequence or structural similarity	-2.03411	0.0118884
1622913_a_at	CG3682	PIP5K59B	PIP5K59B	0016310 // phosphorylation // non-traceable author statement /// 0046488 // phosphatidylinositol metabolic process // inferred from electronic annotation	---	0016307 // phosphatidylinositol phosphate kinase activity // inferred from electronic annotation /// 0016308 // 1-phosphatidylinositol-4-phosphate 5-kinase activity // inferred from sequence or structural similarity /// 0016308 // 1-phosphatidylinositol-4-phosphate 5-kinase activity // non-traceable author statement /// 0016308 // 1-phosphatidylinositol-4-phosphate 5-kinase activity // inferred f…	-2.70484	0.00199389					-1.83448	0.0464187
1622914_at	HDC16025	---	---	---	---	---
1622919_at	CG14640	CG14640	TwdlV	---	---	---	2.73462	0.000563078			2.64064	0.0010803	1.83724	0.0241765
1622921_at	CG32022	---	CG32022	---	0016020 // membrane // inferred from electronic annotation /// 0016021 // integral to membrane // inferred from electronic annotation	---	-9.51003	7.84798e-06	-6.16181	0.000119304	-8.53608	2.1274e-05
1622922_at	CG31209	---	CG34139	---	---	0004091 // carboxylesterase activity // non-traceable author statement /// 0004091 // carboxylesterase activity // inferred from electronic annotation /// 0016787 // hydrolase activity // inferred from electronic annotation /// 0042043 // neurexin binding // inferred from sequence or structural similarity			2.48116	0.0175506			-2.26155	0.0223847
1622923_at	CG10382	wrapper	wrapper	0007399 // nervous system development // inferred from expression pattern /// 0007409 // axonogenesis // inferred from mutant phenotype /// 0042063 // gliogenesis // inferred from mutant phenotype	0019897 // extrinsic to plasma membrane // inferred from sequence or structural similarity	---	-11.506	0.00040146	-34.0126	1.20854e-05	-7.87871	0.00235655
1622926_at	CG5776	---	CG5776	---	0005783 // endoplasmic reticulum // inferred from sequence or structural similarity	0000166 // nucleotide binding // inferred from electronic annotation /// 0005524 // ATP binding // inferred from electronic annotation /// 0016787 // hydrolase activity // inferred from electronic annotation /// 0016887 // ATPase activity // inferred from sequence or structural similarity /// 0017111 // nucleoside-triphosphatase activity // inferred from electronic annotation /// 0042624 // ATPas…	-2.26023	0.0163805			-2.77116	0.00545641	-2.03881	0.0382278	-2.49968	0.0292766
1622931_at	CG5146	--- /// --- /// --- /// --- /// GA18689 /// --- /// --- /// --- /// ---	CG5146 /// DanaCG5146 /// DereCG5146 /// DperCG5146 /// DpseGA18689 /// DsecCG5146 /// DsimCG5146 /// DwilCG5146 /// DyakCG5146	---	---	0005515 // protein binding // inferred from physical interaction	-4.56351	0.00709482			-4.02385	0.0163624	-3.15465	0.0393843
1622941_at	CG17765	---	CG17765	---	---	0005509 // calcium ion binding // inferred from sequence or structural similarity /// 0005509 // calcium ion binding // inferred from electronic annotation					-2.11336	0.0103349			-2.62737	0.0058294	1.99905	0.0450406
1622942_at	CG31959	---	CG31959	---	---	---	-18.7305	3.11974e-05			-3.78276	0.0244997	-5.917	0.00419928			-4.95153	0.0253068
1622943_s_at	CG2371	---	CG2371	---	---	---	-2.5194	0.00548727			-2.01497	0.0368113	-2.57291	0.00659484
1622944_at	CG8735	---	CG8735	---	---	---							-1.87991	0.0270404
1622946_at	CG6908	---	CG6908	---	---	---			-16.1079	0.000931303	-12.6701	0.00154818	8.09579	0.00684211			6.36794	0.0411453
1622949_at	CG12212	hindsight	peb	0007362 // terminal region determination // inferred from genetic interaction /// 0007390 // germ-band shortening // inferred from mutant phenotype /// 0007390 // germ-band shortening // traceable author statement /// 0007391 // dorsal closure // inferred from mutant phenotype /// 0007391 // dorsal closure // traceable author statement /// 0007393 // dorsal closure, leading edge cell fate determi…	0005622 // intracellular // inferred from electronic annotation /// 0005634 // nucleus // inferred from sequence or structural similarity /// 0005634 // nucleus // inferred from electronic annotation	0003676 // nucleic acid binding // inferred from electronic annotation /// 0003700 // transcription factor activity // inferred from sequence or structural similarity /// 0005515 // protein binding // inferred from physical interaction /// 0008270 // zinc ion binding // inferred from electronic annotation	5.79282	6.53778e-05					4.11567	0.000875168			2.54229	0.0424219
1622955_at	Stencil:3L:7530717:7541211:GENSCAN	---	---	---	---	---
1622957_s_at	CG8364	Rep3	Drep-3	0006915 // apoptosis // inferred from electronic annotation	0005622 // intracellular // inferred from electronic annotation	0005515 // protein binding // inferred from electronic annotation	-12.9625	0.0103795					-14.1767	0.010926
1622962_a_at	CG17221	---	CG17221	0008152 // metabolic process // inferred from electronic annotation /// 0016319 // mushroom body development // inferred from mutant phenotype /// 0055114 // oxidation reduction // inferred from electronic annotation	---	0003824 // catalytic activity // inferred from electronic annotation /// 0005488 // binding // inferred from electronic annotation /// 0005515 // protein binding // inferred from physical interaction /// 0008270 // zinc ion binding // inferred from electronic annotation /// 0016491 // oxidoreductase activity // inferred from electronic annotation	-2.69018	0.000233917			-2.01432	0.00568896	-2.03261	0.00534463
1622968_at	CG1422	p115	p115	0006886 // intracellular protein transport // inferred from electronic annotation /// 0006904 // vesicle docking during exocytosis // inferred from sequence or structural similarity /// 0007030 // Golgi organization // inferred from mutant phenotype /// 0048280 // vesicle fusion with Golgi apparatus // inferred from electronic annotation	0000139 // Golgi membrane // inferred from electronic annotation /// 0005737 // cytoplasm // inferred from electronic annotation /// 0005783 // endoplasmic reticulum // inferred from direct assay /// 0005795 // Golgi stack // inferred from direct assay /// 0016020 // membrane // inferred from electronic annotation	0005488 // binding // inferred from electronic annotation /// 0005515 // protein binding // inferred from physical interaction /// 0008565 // protein transporter activity // inferred from electronic annotation	2.37406	0.00923348	2.24702	0.0237513	2.38409	0.0121266
1622970_at	CG32384	formin 3	form3	0007424 // open tracheal system development // non-traceable author statement /// 0016043 // cellular component organization // inferred from electronic annotation /// 0030036 // actin cytoskeleton organization // inferred from electronic annotation /// 0035147 // branch fusion, open tracheal system // inferred from mutant phenotype	---	0003779 // actin binding // inferred from electronic annotation /// 0003779 // actin binding // inferred from sequence or structural similarity	4.29602	9.4902e-05			2.17117	0.0187747	2.49026	0.00698061
1622971_at	CG15087	---	CG15087	---	---	0005515 // protein binding // inferred from physical interaction	-8.10672	0.0025407			-4.75697	0.0231386
1622973_at	CG8031	---	CG8031	---	---	---	2.9088	0.0271179
1622974_at	CG4000	---	CG4000	---	---	---	14.672	0.00715603			11.3517	0.017769	9.76603	0.023224
1622976_at	CG32491	Modifier67.2	mod(mdg4)	0001672 // regulation of chromatin assembly or disassembly // inferred from mutant phenotype /// 0006325 // chromatin organization // non-traceable author statement /// 0006350 // transcription // inferred from electronic annotation /// 0006412 // translation // inferred from electronic annotation /// 0006915 // apoptosis // inferred from electronic annotation /// 0006917 // induction of apoptosi…	0000785 // chromatin // inferred from mutant phenotype /// 0000794 // condensed nuclear chromosome // inferred from direct assay /// 0005622 // intracellular // inferred from electronic annotation /// 0005634 // nucleus // inferred from direct assay /// 0005634 // nucleus // non-traceable author statement /// 0005634 // nucleus // inferred from electronic annotation /// 0005700 // polytene chromo…	0003682 // chromatin binding // inferred from mutant phenotype /// 0003702 // RNA polymerase II transcription factor activity // non-traceable author statement /// 0003735 // structural constituent of ribosome // inferred from electronic annotation /// 0005515 // protein binding // inferred from physical interaction /// 0005515 // protein binding // inferred from electronic annotation /// 0008195…	-7.43918	0.00543703					-6.25572	0.0127781
1622980_at	CG5519	Prp19	Prp19	0000398 // nuclear mRNA splicing, via spliceosome // inferred from sequence or structural similarity /// 0000398 // nuclear mRNA splicing, via spliceosome // traceable author statement /// 0000398 // nuclear mRNA splicing, via spliceosome // inferred by curator /// 0016567 // protein ubiquitination // inferred from electronic annotation	0000151 // ubiquitin ligase complex // inferred from electronic annotation /// 0005681 // spliceosomal complex // inferred from sequence or structural similarity /// 0005681 // spliceosomal complex // traceable author statement /// 0071011 // precatalytic spliceosome // inferred from direct assay /// 0071013 // catalytic step 2 spliceosome // inferred from direct assay	0004842 // ubiquitin-protein ligase activity // inferred from electronic annotation /// 0016874 // ligase activity // inferred from electronic annotation	-4.59724	2.68354e-06	-2.23577	0.00277819	-2.99197	0.000138297	-2.05623	0.00506975
1622981_at	CG4380	ultraspiracle	usp	0006350 // transcription // inferred from electronic annotation /// 0006355 // regulation of transcription, DNA-dependent // inferred from electronic annotation /// 0007298 // border follicle cell migration // inferred from mutant phenotype /// 0007517 // muscle organ development // inferred from mutant phenotype /// 0007552 // metamorphosis // non-traceable author statement /// 0016322 // neuron…	0005634 // nucleus // inferred from direct assay /// 0005634 // nucleus // inferred from sequence or structural similarity /// 0005634 // nucleus // non-traceable author statement /// 0005634 // nucleus // inferred from electronic annotation /// 0005700 // polytene chromosome // non-traceable author statement /// 0008230 // ecdysone receptor holocomplex // traceable author statement /// 0030425 /…	0003677 // DNA binding // non-traceable author statement /// 0003677 // DNA binding // inferred from electronic annotation /// 0003700 // transcription factor activity // inferred from sequence or structural similarity /// 0003700 // transcription factor activity // inferred from electronic annotation /// 0003707 // steroid hormone receptor activity // inferred from electronic annotation /// 0004…	1.52317	0.0285158	1.75138	0.00955627	1.67441	0.0124648
1622982_at	CG7393	p38b	p38b	0000165 // MAPKKK cascade // inferred from direct assay /// 0000165 // MAPKKK cascade // non-traceable author statement /// 0006468 // protein amino acid phosphorylation // inferred from electronic annotation /// 0006468 // protein amino acid phosphorylation // non-traceable author statement /// 0006950 // response to stress // inferred from direct assay /// 0006952 // defense response // non-tra…	0005634 // nucleus // non-traceable author statement /// 0005634 // nucleus // inferred from electronic annotation	0000166 // nucleotide binding // inferred from electronic annotation /// 0004672 // protein kinase activity // inferred from electronic annotation /// 0004674 // protein serine/threonine kinase activity // inferred from direct assay /// 0004674 // protein serine/threonine kinase activity // non-traceable author statement /// 0004674 // protein serine/threonine kinase activity // inferred from ele…					-2.62841	0.044279			-3.2719	0.0379444
1622986_at	HDC12978	---	---	---	---	---			1.84895	0.0158951
1622989_at	CG5611	---	CG5611	0008152 // metabolic process // inferred from electronic annotation	---	0003824 // catalytic activity // inferred from electronic annotation /// 0005515 // protein binding // inferred from physical interaction /// 0008416 // delta5-delta2,4-dienoyl-CoA isomerase activity // inferred from sequence or structural similarity /// 0016853 // isomerase activity // inferred from electronic annotation	-2.31811	0.00423281	-3.07238	0.000724067	-3.13259	0.00050466
1622990_at	CG5381	---	CG5381	---	---	---	6.70042	0.000239407	-3.06486	0.0238038			20.5359	2.7054e-06			7.65	0.00129833
1622991_s_at	CG14396	Ret oncogene	Ret	0006468 // protein amino acid phosphorylation // inferred from electronic annotation /// 0006468 // protein amino acid phosphorylation // inferred from sequence or structural similarity /// 0006468 // protein amino acid phosphorylation // non-traceable author statement /// 0007165 // signal transduction // inferred from sequence or structural similarity	0005886 // plasma membrane // inferred from sequence or structural similarity	0000166 // nucleotide binding // inferred from electronic annotation /// 0004672 // protein kinase activity // inferred from electronic annotation /// 0004713 // protein tyrosine kinase activity // non-traceable author statement /// 0004713 // protein tyrosine kinase activity // inferred from electronic annotation /// 0004714 // transmembrane receptor protein tyrosine kinase activity // inferred …							-3.13865	0.0388415
1622992_at	CG4965	twine	twe	0000087 // M phase of mitotic cell cycle // inferred from electronic annotation /// 0006470 // protein amino acid dephosphorylation // inferred from electronic annotation /// 0006470 // protein amino acid dephosphorylation // inferred from sequence or structural similarity /// 0006470 // protein amino acid dephosphorylation // non-traceable author statement /// 0007049 // cell cycle // inferred f…	0005622 // intracellular // inferred from electronic annotation	0004721 // phosphoprotein phosphatase activity // inferred from electronic annotation /// 0004725 // protein tyrosine phosphatase activity // inferred from electronic annotation /// 0004725 // protein tyrosine phosphatase activity // inferred from sequence or structural similarity /// 0004725 // protein tyrosine phosphatase activity // non-traceable author statement /// 0005515 // protein binding…	-3.14193	0.00350223					-5.19619	0.000298646	-3.173	0.0141574
1622993_at	HDC07791	---	---	---	---	---	3.87475	1.21781e-05					1.89558	0.0116221
1622994_at	HDC09483	---	---	---	---	---	2.0707	0.00231887	1.73994	0.0251302	1.62845	0.0377172
1622996_at	CG8085	tre oncogene-related protein	RN-tre	0032313 // regulation of Rab GTPase activity // inferred from electronic annotation	0005622 // intracellular // inferred from electronic annotation	0005097 // Rab GTPase activator activity // inferred from electronic annotation					-2.56886	0.0389764	-2.64168	0.0304534	-3.08349	0.0380884
1622997_at	CG13141	CG13141	CG34367	0006355 // regulation of transcription, DNA-dependent // inferred from electronic annotation /// 0007275 // multicellular organismal development // inferred from electronic annotation /// 0045449 // regulation of transcription // inferred from electronic annotation	0005634 // nucleus // inferred from sequence or structural similarity /// 0005634 // nucleus // inferred from electronic annotation	0003677 // DNA binding // inferred from electronic annotation /// 0003700 // transcription factor activity // inferred from sequence or structural similarity /// 0003700 // transcription factor activity // inferred from electronic annotation /// 0030528 // transcription regulator activity // inferred from electronic annotation /// 0043565 // sequence-specific DNA binding // inferred from electron…	-3.84208	2.1427e-06	-4.3153	7.90906e-07	-3.20475	1.68659e-05
1622998_a_at	CG15812	piefke	pfk	0006338 // chromatin remodeling // non-traceable author statement	0005634 // nucleus // inferred from direct assay /// 0005700 // polytene chromosome // inferred from direct assay	0003677 // DNA binding // inferred from electronic annotation /// 0003677 // DNA binding // non-traceable author statement /// 0005515 // protein binding // inferred from electronic annotation /// 0005515 // protein binding // inferred from physical interaction			2.6003	0.00779692			-2.37397	0.0110314	-3.19492	0.00488607
1623000_at	CG33093	---	CG33093	0055114 // oxidation reduction // inferred from electronic annotation	---	0016491 // oxidoreductase activity // inferred from electronic annotation	-2.18336	0.000332854	-3.4424	3.00982e-06	-2.46483	0.000123493
1623002_at	CG31404	---	CG31404	---	---	---
1623004_a_at	CG18449	---	CG18449	---	---	---			-4.01441	0.0257533	-3.82257	0.0242401
1623005_at	S.C3R001125	---	---	---	---	---
1623006_at	CG4545	cocaine-sensitive serotonin transporter	SerT	0006810 // transport // inferred from electronic annotation /// 0006836 // neurotransmitter transport // inferred from electronic annotation /// 0006837 // serotonin transport // inferred from direct assay /// 0006911 // phagocytosis, engulfment // inferred from mutant phenotype /// 0015844 // monoamine transport // inferred from direct assay /// 0051610 // serotonin uptake // inferred from direc…	0005886 // plasma membrane // inferred from sequence or structural similarity /// 0005887 // integral to plasma membrane // inferred from electronic annotation /// 0005887 // integral to plasma membrane // non-traceable author statement /// 0016020 // membrane // inferred from electronic annotation /// 0016021 // integral to membrane // inferred from electronic annotation /// 0030424 // axon // i…	0005261 // cation channel activity // inferred from direct assay /// 0005328 // neurotransmitter:sodium symporter activity // inferred from electronic annotation /// 0008504 // monoamine transmembrane transporter activity // inferred from direct assay /// 0015222 // serotonin transmembrane transporter activity // inferred from direct assay /// 0015222 // serotonin transmembrane transporter activi…	-11.7171	0.00666061
1623007_a_at	CG11940	---	---	0007165 // signal transduction // inferred from electronic annotation	---	0005515 // protein binding // inferred from physical interaction	-3.94754	2.76353e-05	-5.26817	3.58391e-06	-4.89984	8.4885e-06
1623008_at	CG5565	--- /// ---	CG5565 /// DsimCG5565	0008152 // metabolic process // inferred from electronic annotation	---	0003824 // catalytic activity // inferred from electronic annotation /// 0008967 // phosphoglycolate phosphatase activity // inferred from electronic annotation /// 0016787 // hydrolase activity // inferred from electronic annotation			1.60524	0.0458547
1623012_at	CG14283	tom thumb	mRpL55	0006412 // translation // inferred from sequence or structural similarity /// 0007275 // multicellular organismal development // inferred from electronic annotation	0005634 // nucleus // non-traceable author statement /// 0005730 // nucleolus // non-traceable author statement /// 0005739 // mitochondrion // non-traceable author statement /// 0005739 // mitochondrion // inferred from electronic annotation /// 0005762 // mitochondrial large ribosomal subunit // inferred from sequence or structural similarity /// 0005840 // ribosome // inferred from electronic …	0003700 // transcription factor activity // non-traceable author statement /// 0003729 // mRNA binding // inferred from sequence or structural similarity /// 0003735 // structural constituent of ribosome // inferred from sequence or structural similarity	-5.04898	0.00188059	-3.2378	0.0282051	-5.16906	0.00235655
1623013_s_at	CG3907	---	CG3907	---	---	---	-1.79784	0.0118884	-1.70384	0.0341428	-1.6173	0.0445461
1623014_at	CG18537	---	CG18537	---	---	0031177 // phosphopantetheine binding // inferred from electronic annotation	-7.85888	1.0021e-06	-6.51777	3.05008e-06	-8.66384	7.54564e-07
1623019_a_at	CG30171	PROJECTIN-like	Unc-89	0006468 // protein amino acid phosphorylation // inferred from electronic annotation /// 0035023 // regulation of Rho protein signal transduction // inferred from electronic annotation	0005622 // intracellular // inferred from electronic annotation	0004672 // protein kinase activity // inferred from electronic annotation /// 0004674 // protein serine/threonine kinase activity // inferred from electronic annotation /// 0005089 // Rho guanyl-nucleotide exchange factor activity // inferred from electronic annotation /// 0005524 // ATP binding // inferred from electronic annotation /// 0016740 // transferase activity // inferred from electronic…	22.5273	0.000243678			5.65841	0.0252461	20.5464	0.000590261
1623020_at	CG31937	---	CG31937	0008152 // metabolic process // inferred from electronic annotation /// 0055114 // oxidation reduction // inferred from electronic annotation	---	0003824 // catalytic activity // inferred from electronic annotation /// 0005488 // binding // inferred from electronic annotation /// 0016491 // oxidoreductase activity // inferred from electronic annotation /// 0016616 // oxidoreductase activity, acting on the CH-OH group of donors, NAD or NADP as acceptor // inferred from sequence or structural similarity	6.4819	0.000561089					6.46234	0.000989207			3.47841	0.0425176
1623023_at	CG1783	Slip1	Slip1	---	---	0005515 // protein binding // inferred from physical interaction /// 0005515 // protein binding // inferred from electronic annotation /// 0015459 // potassium channel regulator activity // inferred from direct assay	-10.5337	0.000419773			-4.93199	0.0115446	-3.97573	0.0239786
1623029_at	CG31535	---	---	0006281 // DNA repair // inferred from genetic interaction /// 0006281 // DNA repair // inferred from electronic annotation /// 0006974 // response to DNA damage stimulus // inferred from electronic annotation /// 0007052 // mitotic spindle organization // inferred from mutant phenotype /// 0043687 // post-translational protein modification // inferred from electronic annotation /// 0051246 // re…	0005634 // nucleus // non-traceable author statement /// 0005634 // nucleus // inferred from electronic annotation	0000166 // nucleotide binding // inferred from electronic annotation /// 0004842 // ubiquitin-protein ligase activity // inferred from sequence or structural similarity /// 0004842 // ubiquitin-protein ligase activity // non-traceable author statement /// 0004842 // ubiquitin-protein ligase activity // inferred from electronic annotation /// 0005524 // ATP binding // inferred from electronic anno…	-10.5479	1.37761e-05			-5.85002	0.000370386	-7.42366	0.000142714	-4.11726	0.00827445
1623032_at	CG2336	---	CG2336	0008152 // metabolic process // inferred from electronic annotation /// 0055114 // oxidation reduction // inferred from electronic annotation	---	0016491 // oxidoreductase activity // inferred from electronic annotation	-2.80325	0.0084598			-4.24498	0.000921803
1623037_a_at	CG5594	kazachoc	kcc	0006810 // transport // inferred from sequence or structural similarity /// 0006810 // transport // inferred from electronic annotation /// 0006811 // ion transport // inferred from electronic annotation /// 0006814 // sodium ion transport // inferred from electronic annotation /// 0006821 // chloride transport // inferred from electronic annotation /// 0006865 // amino acid transport // inferred…	0016020 // membrane // inferred from electronic annotation /// 0016021 // integral to membrane // inferred from sequence or structural similarity /// 0016021 // integral to membrane // inferred from electronic annotation	0005215 // transporter activity // inferred from electronic annotation /// 0015171 // amino acid transmembrane transporter activity // inferred from sequence or structural similarity /// 0015377 // cation:chloride symporter activity // inferred from electronic annotation /// 0015379 // potassium:chloride symporter activity // inferred from sequence or structural similarity	-2.51768	0.0309737
1623038_at	CG31448	---	---	---	---	---	-3.38309	0.000631691			-2.78221	0.00365722	-3.056	0.00211323	-2.51321	0.0219332
1623039_at	CG3409	---	CG3409	0055085 // transmembrane transport // inferred from electronic annotation	---	0008028 // monocarboxylic acid transmembrane transporter activity // inferred from sequence or structural similarity							-2.39163	0.0277593
1623040_at	CG4449	---	CG4449	---	---	---	-26.6536	1.33385e-06	-3.65955	0.0140529	-5.22883	0.00183884	-7.28331	0.000497616			-5.09743	0.00878739
1623045_at	CG5277	Intronic Protein 259	Ip259	0006412 // translation // inferred from electronic annotation /// 0006911 // phagocytosis, engulfment // inferred from mutant phenotype	0005840 // ribosome // inferred from electronic annotation	0003735 // structural constituent of ribosome // inferred from electronic annotation	-6.96636	1.18224e-06	-7.19286	9.35078e-07	-9.49202	2.49654e-07
1623048_a_at	CG17336	GABA receptor beta subunit	Lcch3	0006810 // transport // inferred from electronic annotation /// 0006811 // ion transport // inferred from electronic annotation	0005886 // plasma membrane // inferred from direct assay /// 0005886 // plasma membrane // inferred from electronic annotation /// 0016020 // membrane // inferred from electronic annotation /// 0016021 // integral to membrane // inferred from electronic annotation /// 0016021 // integral to membrane // non-traceable author statement /// 0030054 // cell junction // inferred from electronic annotat…	0004890 // GABA-A receptor activity // inferred from direct assay /// 0004890 // GABA-A receptor activity // non-traceable author statement /// 0004890 // GABA-A receptor activity // inferred from electronic annotation /// 0005216 // ion channel activity // inferred from electronic annotation /// 0005230 // extracellular ligand-gated ion channel activity // inferred from electronic annotation ///…	-5.10234	0.0224305					-7.37879	0.00903824
1623053_a_at	CG5174	---	CG5174	---	---	---	-4.41068	0.00680485	-5.40285	0.00507827	-7.66991	0.000844354
1623055_at	CG9254	---	CG9254	0055085 // transmembrane transport // inferred from electronic annotation	---	0005436 // sodium:phosphate symporter activity // inferred from sequence or structural similarity /// 0005515 // protein binding // inferred from physical interaction							-3.08389	0.0119788
1623056_at	S.C3R003670	---	---	---	---	---	-3.22945	0.000800363			-1.9149	0.0492133	-1.94879	0.0388231
1623057_at	HDC02699	---	---	---	---	---							-2.82317	0.00577912
1623058_at	CG32676	---	CG32676	0009987 // cellular process // inferred from mutant phenotype	---	---	-5.24213	0.00100262			-4.10621	0.00494651	-2.85585	0.0269262
1623062_at	CG13535	---	---	---	---	---			2.6769	0.000382939
1623063_at	CG12191	dpr20	dpr20	---	---	---	-13.2445	2.83658e-05					-10.0691	0.000168846			-5.43296	0.00858544
1623066_at	CG10369	Inwardly rectifying potassium channel 3	Irk3	0006810 // transport // inferred from electronic annotation /// 0006811 // ion transport // inferred from electronic annotation /// 0006813 // potassium ion transport // inferred from sequence or structural similarity /// 0006813 // potassium ion transport // inferred from electronic annotation /// 0042391 // regulation of membrane potential // inferred from sequence or structural similarity	0016020 // membrane // inferred from electronic annotation /// 0016021 // integral to membrane // inferred from sequence or structural similarity /// 0016021 // integral to membrane // inferred from electronic annotation	0005216 // ion channel activity // inferred from electronic annotation /// 0005242 // inward rectifier potassium channel activity // inferred from sequence or structural similarity /// 0005242 // inward rectifier potassium channel activity // non-traceable author statement /// 0005242 // inward rectifier potassium channel activity // inferred from electronic annotation /// 0005244 // voltage-gate…	-12.724	4.16386e-09	-22.5792	1.53333e-10	-14.4388	2.67711e-09
1623070_a_at	CG2822	Shaker cognate w	Shaw	0006810 // transport // inferred from electronic annotation /// 0006811 // ion transport // inferred from electronic annotation /// 0006813 // potassium ion transport // inferred from electronic annotation /// 0006813 // potassium ion transport // non-traceable author statement /// 0006813 // potassium ion transport // traceable author statement /// 0055085 // transmembrane transport // inferred …	0005886 // plasma membrane // inferred from sequence or structural similarity /// 0008076 // voltage-gated potassium channel complex // inferred from electronic annotation /// 0008076 // voltage-gated potassium channel complex // traceable author statement /// 0016020 // membrane // inferred from electronic annotation /// 0016021 // integral to membrane // non-traceable author statement /// 00160…	0005216 // ion channel activity // inferred from electronic annotation /// 0005244 // voltage-gated ion channel activity // inferred from electronic annotation /// 0005249 // voltage-gated potassium channel activity // inferred from electronic annotation /// 0005249 // voltage-gated potassium channel activity // non-traceable author statement /// 0005249 // voltage-gated potassium channel activit…	-3.44866	0.000210212			-2.07474	0.0167268	-1.93753	0.0260373
1623074_at	S.C3L002031	---	---	---	---	---	2.73903	0.00028616	1.85691	0.0210764	3.18865	0.000110064
1623077_at	Stencil:2L:8801620:8803811:GENSCAN	---	---	---	---	---
1623081_at	CG3776	CG3776	CG3776	---	0005739 // mitochondrion // inferred from direct assay	0005515 // protein binding // inferred from direct assay	-2.14472	0.0110064			-2.05132	0.0204827
1623083_at	CG1698	---	CG1698	0006810 // transport // inferred from electronic annotation /// 0006836 // neurotransmitter transport // inferred from sequence or structural similarity /// 0006836 // neurotransmitter transport // inferred from electronic annotation	0005887 // integral to plasma membrane // inferred from electronic annotation /// 0016020 // membrane // inferred from electronic annotation /// 0016021 // integral to membrane // inferred from electronic annotation	0005326 // neurotransmitter transporter activity // inferred from sequence or structural similarity /// 0005328 // neurotransmitter:sodium symporter activity // inferred from electronic annotation /// 0015293 // symporter activity // inferred from electronic annotation /// 0017032 // potassium:amino acid symporter activity // inferred from sequence or structural similarity	2.7055	0.0223734					3.94534	0.00429719			3.39082	0.0274272
1623084_at	CG2621	Glycogen Synthase Kinase 3	sgg	0006355 // regulation of transcription, DNA-dependent // non-traceable author statement /// 0006468 // protein amino acid phosphorylation // inferred from direct assay /// 0006468 // protein amino acid phosphorylation // non-traceable author statement /// 0006468 // protein amino acid phosphorylation // inferred from electronic annotation /// 0007219 // Notch signaling pathway // traceable author…	---	0000166 // nucleotide binding // inferred from electronic annotation /// 0004672 // protein kinase activity // inferred from direct assay /// 0004672 // protein kinase activity // inferred from electronic annotation /// 0004674 // protein serine/threonine kinase activity // inferred from electronic annotation /// 0004674 // protein serine/threonine kinase activity // inferred from sequence or str…			1.56064	0.0300075	1.47572	0.0453686	-1.60448	0.0156354
1623086_at	CG1119	germline transcription factor	Gnf1	0006260 // DNA replication // inferred from electronic annotation /// 0006260 // DNA replication // non-traceable author statement /// 0006350 // transcription // inferred from electronic annotation /// 0045449 // regulation of transcription // inferred from electronic annotation	0005622 // intracellular // inferred from electronic annotation /// 0005634 // nucleus // inferred from direct assay /// 0005634 // nucleus // non-traceable author statement /// 0005634 // nucleus // inferred from electronic annotation /// 0005663 // DNA replication factor C complex // inferred from electronic annotation /// 0005663 // DNA replication factor C complex // non-traceable author stat…	0000166 // nucleotide binding // inferred from electronic annotation /// 0003677 // DNA binding // inferred from direct assay /// 0003677 // DNA binding // non-traceable author statement /// 0003677 // DNA binding // inferred from electronic annotation /// 0003689 // DNA clamp loader activity // inferred from electronic annotation /// 0005515 // protein binding // inferred from physical interacti…	-2.32367	0.0146432					-2.75788	0.00624125
1623088_at	CG10855	---	CG10855	---	---	0005515 // protein binding // inferred from physical interaction	-1.63327	0.032184	-2.17056	0.00327973	-1.85703	0.0120857
1623090_at	CG30390	---	Sgf29	---	---	---	-2.05495	0.0388815	-2.18449	0.0437579
1623091_at	CG12644	---	CG12644	---	---	---	-16.7604	3.61203e-10	-15.1071	2.31583e-10	-11.8233	2.00353e-09
1623093_at	CG13188	---	CG13188	0006355 // regulation of transcription, DNA-dependent // inferred from electronic annotation	0005622 // intracellular // inferred from electronic annotation	---	2.81262	0.000274262			2.51328	0.00108059	1.83057	0.0190497
1623094_at	CG12843	tetraspanin 42E	Tsp42Ei	---	0016020 // membrane // inferred from electronic annotation /// 0016021 // integral to membrane // inferred from electronic annotation /// 0016021 // integral to membrane // inferred from sequence or structural similarity	---			2.32742	0.00425576
1623097_at	CG31920	---	CG31920	---	---	---	-8.86863	0.00029749			-4.89414	0.00565313	-4.74878	0.00649512
1623099_at	HDC12020	---	---	---	---	---	-1.81509	0.0266657			-2.27177	0.00531817
1623102_at	CG2227	GIP-like	Gip	---	---	0005515 // protein binding // inferred from physical interaction /// 0008903 // hydroxypyruvate isomerase activity // inferred from electronic annotation /// 0016853 // isomerase activity // inferred from electronic annotation	3.99082	0.00118362					4.81752	0.00070576			3.46635	0.0140689
1623108_at	CG3183	geminin	geminin	0007307 // eggshell chorion gene amplification // traceable author statement /// 0008156 // negative regulation of DNA replication // inferred from direct assay /// 0008156 // negative regulation of DNA replication // inferred from mutant phenotype /// 0008156 // negative regulation of DNA replication // non-traceable author statement /// 0008156 // negative regulation of DNA replication // trace…	0005634 // nucleus // inferred from direct assay	0003677 // DNA binding // non-traceable author statement	-2.17831	0.0042598
1623114_at	HDC13417	---	---	---	---	---					2.28225	0.00111861
1623119_at	CG12240	--- /// DnaJ-like-60	CG42568 /// DnaJ-60	0006457 // protein folding // inferred from sequence or structural similarity /// 0007275 // multicellular organismal development // inferred from electronic annotation /// 0007283 // spermatogenesis // inferred from expression pattern /// 0007283 // spermatogenesis // non-traceable author statement /// 0007283 // spermatogenesis // inferred from electronic annotation /// 0030154 // cell differen…	0016020 // membrane // not recorded /// 0016020 // membrane // inferred from electronic annotation /// 0016021 // integral to membrane // inferred from electronic annotation	0031072 // heat shock protein binding // inferred from electronic annotation /// 0051082 // unfolded protein binding // inferred from sequence or structural similarity	-2.79477	0.00255587			-2.14136	0.0240422	-2.64051	0.00554585
1623122_at	CG17294	---	CG17294	0008152 // metabolic process // inferred from electronic annotation	---	0003869 // 4-nitrophenylphosphatase activity // inferred from sequence or structural similarity /// 0003869 // 4-nitrophenylphosphatase activity // inferred from electronic annotation /// 0005515 // protein binding // inferred from physical interaction /// 0016787 // hydrolase activity // inferred from electronic annotation	-4.92501	3.03468e-06			-3.57368	5.46446e-05	-3.90276	3.28441e-05	-2.83191	0.00148223
1623123_at	S.C3R003705	---	---	---	---	---	-6.11956	8.00064e-08	-4.26639	1.14333e-06	-6.42178	7.07197e-08
1623129_at	HDC08399	---	---	---	---	---	3.18569	0.000172072					2.35248	0.00353001
1623133_a_at	CG10508	---	CG10508	---	---	0005515 // protein binding // inferred from electronic annotation /// 0005515 // protein binding // inferred from physical interaction							-2.73118	0.0227713
1623138_at	CG17509	CG17509	pds5	0007059 // chromosome segregation // inferred from mutant phenotype /// 0007062 // sister chromatid cohesion // inferred from direct assay /// 0007062 // sister chromatid cohesion // inferred from mutant phenotype /// 0030717 // karyosome formation // inferred from mutant phenotype	0005634 // nucleus // inferred from direct assay /// 0008278 // cohesin complex // inferred from direct assay	0005488 // binding // inferred from electronic annotation							-2.2364	0.0201228
1623139_at	CG3093	deep orange	dor	0006622 // protein targeting to lysosome // inferred from mutant phenotype /// 0006726 // eye pigment biosynthetic process // traceable author statement /// 0006727 // ommochrome biosynthetic process // inferred from mutant phenotype /// 0006728 // pteridine biosynthetic process // inferred from mutant phenotype /// 0006810 // transport // inferred from electronic annotation /// 0007032 // endoso…	0005764 // lysosome // inferred from direct assay /// 0005764 // lysosome // inferred from electronic annotation /// 0005765 // lysosomal membrane // inferred from electronic annotation /// 0005768 // endosome // inferred from electronic annotation /// 0016020 // membrane // inferred from electronic annotation /// 0031902 // late endosome membrane // inferred from electronic annotation /// 004520…	0005488 // binding // inferred from electronic annotation /// 0005515 // protein binding // inferred from physical interaction /// 0005515 // protein binding // inferred from electronic annotation /// 0008270 // zinc ion binding // inferred from electronic annotation /// 0046872 // metal ion binding // inferred from electronic annotation	-2.65312	0.00177808	-2.03067	0.0270544	-2.26995	0.00879219
1623143_s_at	S.C2R002262	---	---	---	---	---	-2.01205	0.00934484	-1.91942	0.0245079
1623144_at	CG2125	Cubitus interruptus	ci	0000122 // negative regulation of transcription from RNA polymerase II promoter // traceable author statement /// 0006355 // regulation of transcription, DNA-dependent // non-traceable author statement /// 0007224 // smoothened signaling pathway // inferred from expression pattern /// 0007224 // smoothened signaling pathway // inferred from mutant phenotype /// 0007224 // smoothened signaling pat…	0005622 // intracellular // inferred from electronic annotation /// 0005634 // nucleus // inferred from direct assay /// 0005634 // nucleus // non-traceable author statement /// 0005634 // nucleus // inferred from electronic annotation /// 0005737 // cytoplasm // inferred from direct assay /// 0016020 // membrane // inferred from direct assay /// 0035301 // Hedgehog signaling complex // inferred …	0003676 // nucleic acid binding // inferred from electronic annotation /// 0003677 // DNA binding // inferred from electronic annotation /// 0003677 // DNA binding // non-traceable author statement /// 0003700 // transcription factor activity // traceable author statement /// 0003704 // specific RNA polymerase II transcription factor activity // non-traceable author statement /// 0005515 // prote…	11.0302	0.000161765					9.16729	0.000612558			5.50173	0.0149051
1623145_s_at	CG32009	---	---	0007165 // signal transduction // inferred from electronic annotation /// 0007275 // multicellular organismal development // inferred from electronic annotation /// 0007399 // nervous system development // inferred from electronic annotation /// 0007411 // axon guidance // inferred from direct assay /// 0007411 // axon guidance // inferred from genetic interaction /// 0007411 // axon guidance // …	0005622 // intracellular // inferred from electronic annotation /// 0016020 // membrane // inferred from electronic annotation /// 0016021 // integral to membrane // inferred from electronic annotation	0004872 // receptor activity // inferred from electronic annotation /// 0005515 // protein binding // inferred from physical interaction /// 0017154 // semaphorin receptor activity // inferred from sequence or structural similarity							-2.96393	0.00497789
1623147_at	CG31855	---	CG31855	---	---	---	-5.95707	6.94138e-05			-4.39935	0.000583449	-4.52764	0.000615223	-3.34371	0.0103172
1623149_at	CG12036	---	CG33233	0006810 // transport // inferred from electronic annotation /// 0055085 // transmembrane transport // inferred from electronic annotation	0016020 // membrane // inferred from electronic annotation /// 0016021 // integral to membrane // inferred from electronic annotation	0005215 // transporter activity // inferred from electronic annotation			3.70067	0.0321866			-6.36741	0.00291484
1623150_at	CG4918	Temporal-protein-1	RpLP2	0006412 // translation // inferred from sequence or structural similarity /// 0006412 // translation // non-traceable author statement /// 0006414 // translational elongation // inferred from electronic annotation /// 0006414 // translational elongation // non-traceable author statement	0005622 // intracellular // inferred from electronic annotation /// 0005840 // ribosome // inferred from electronic annotation /// 0022625 // cytosolic large ribosomal subunit // non-traceable author statement /// 0022626 // cytosolic ribosome // inferred from sequence or structural similarity /// 0022626 // cytosolic ribosome // non-traceable author statement /// 0030529 // ribonucleoprotein com…	0003735 // structural constituent of ribosome // inferred from sequence or structural similarity /// 0003735 // structural constituent of ribosome // non-traceable author statement /// 0003735 // structural constituent of ribosome // inferred from electronic annotation /// 0005515 // protein binding // inferred from physical interaction	-6.76621	4.04475e-07	-12.8149	7.57395e-09	-8.62749	1.16954e-07	1.89395	0.0151684
1623152_at	CG12621	beat-IIIa	beat-IIIa	---	0005576 // extracellular region // non-traceable author statement	0005515 // protein binding // inferred from physical interaction	-4.68793	5.33914e-06	-1.83263	0.0300176	-1.79789	0.0275174	-2.55804	0.00134055			-2.60747	0.00467165
1623155_at	S.C3L002668	---	CG33284	---	---	---					1.71118	0.0267396
1623161_at	CG15777	CG17758	CG42265	---	---	---	-1.72944	0.0296655
1623163_at	CG15354	---	CG33543	0007155 // cell adhesion // inferred from sequence or structural similarity	0016020 // membrane // inferred from sequence or structural similarity	---	-10.4044	0.00369972					-18.6611	0.00107658
1623164_a_at	CG8127	Ecdysone-induced protein 75B	Eip75B	0006350 // transcription // inferred from electronic annotation /// 0006355 // regulation of transcription, DNA-dependent // inferred from electronic annotation /// 0006355 // regulation of transcription, DNA-dependent // non-traceable author statement /// 0007275 // multicellular organismal development // inferred from electronic annotation /// 0007553 // regulation of ecdysteroid metabolic proc…	0005634 // nucleus // inferred from sequence or structural similarity /// 0005634 // nucleus // non-traceable author statement /// 0005634 // nucleus // inferred from electronic annotation	0003677 // DNA binding // inferred from electronic annotation /// 0003700 // transcription factor activity // inferred from electronic annotation /// 0003704 // specific RNA polymerase II transcription factor activity // inferred from sequence or structural similarity /// 0003707 // steroid hormone receptor activity // inferred from electronic annotation /// 0004872 // receptor activity // inferr…	-2.16815	0.00507135	-4.16275	3.0612e-05	-3.60078	0.000100828	1.91996	0.0184984
1623167_at	HDC00885	---	---	---	---	---	1.63604	0.00524967			1.7632	0.00259931
1623170_at	HDC12611	---	---	---	---	---	-4.57134	1.14088e-06	-3.19368	3.09967e-05	-4.44944	1.8987e-06
1623171_s_at	GM02019	lilliputian	lilli	0000915 // cytokinesis, actomyosin contractile ring assembly // non-traceable author statement /// 0007365 // periodic partitioning // inferred from mutant phenotype /// 0007366 // periodic partitioning by pair rule gene // inferred from mutant phenotype /// 0007379 // segment specification // inferred from mutant phenotype /// 0008283 // cell proliferation // inferred from mutant phenotype /// 0…	0005634 // nucleus // inferred from direct assay /// 0005634 // nucleus // inferred from sequence or structural similarity	0003677 // DNA binding // inferred from sequence or structural similarity /// 0003677 // DNA binding // inferred from electronic annotation /// 0003700 // transcription factor activity // inferred from sequence or structural similarity /// 0003700 // transcription factor activity // inferred from mutant phenotype			4.17011	0.0167237
1623174_at	HDC17338	---	---	---	---	---	3.74364	0.00750541					3.8178	0.00917173			3.40276	0.0444172
1623176_at	CG16812	---	CG16812	---	---	0005515 // protein binding // inferred from physical interaction	-2.6834	0.0447043					-2.71434	0.0480876
1623180_a_at	CG33183	Complementation group D	Hr46	0006350 // transcription // inferred from electronic annotation /// 0006355 // regulation of transcription, DNA-dependent // inferred from electronic annotation /// 0007552 // metamorphosis // traceable author statement /// 0016319 // mushroom body development // inferred from mutant phenotype /// 0040034 // regulation of development, heterochronic // traceable author statement /// 0045449 // reg…	0005634 // nucleus // inferred from direct assay /// 0005634 // nucleus // inferred from sequence or structural similarity /// 0005634 // nucleus // non-traceable author statement /// 0005634 // nucleus // inferred from electronic annotation	0003677 // DNA binding // inferred from electronic annotation /// 0003700 // transcription factor activity // inferred from sequence or structural similarity /// 0003700 // transcription factor activity // inferred from electronic annotation /// 0003707 // steroid hormone receptor activity // inferred from electronic annotation /// 0004872 // receptor activity // inferred from electronic annotati…							-5.33613	0.0242325
1623182_at	CG13098	mitochondrial ribosomal protein L51	mRpL51	0006412 // translation // inferred from sequence or structural similarity	0005739 // mitochondrion // inferred from electronic annotation /// 0005762 // mitochondrial large ribosomal subunit // inferred from sequence or structural similarity /// 0005840 // ribosome // inferred from electronic annotation /// 0030529 // ribonucleoprotein complex // inferred from electronic annotation	0003735 // structural constituent of ribosome // inferred from sequence or structural similarity /// 0005515 // protein binding // inferred from physical interaction	-2.89546	0.00268054									-2.30206	0.0482872
1623188_at	CG17208	---	CG17208	---	---	---			2.64185	0.000408735			-1.9619	0.00675291	-3.25346	0.000192512
1623191_at	CG9994	Rab9	Rab9	0007264 // small GTPase mediated signal transduction // inferred from electronic annotation /// 0015031 // protein transport // inferred from electronic annotation /// 0042147 // retrograde transport, endosome to Golgi // traceable author statement	---	0000166 // nucleotide binding // inferred from electronic annotation /// 0003924 // GTPase activity // inferred from sequence or structural similarity /// 0005525 // GTP binding // inferred from electronic annotation							2.80167	0.0305805
1623193_at	CG33123	---	CG33123	0006412 // translation // inferred from electronic annotation /// 0006418 // tRNA aminoacylation for protein translation // inferred from electronic annotation /// 0006429 // leucyl-tRNA aminoacylation // inferred from electronic annotation /// 0055114 // oxidation reduction // inferred from electronic annotation	0005737 // cytoplasm // inferred from electronic annotation	0000166 // nucleotide binding // inferred from electronic annotation /// 0004601 // peroxidase activity // inferred from electronic annotation /// 0004812 // aminoacyl-tRNA ligase activity // inferred from electronic annotation /// 0004823 // leucine-tRNA ligase activity // inferred from sequence or structural similarity /// 0004823 // leucine-tRNA ligase activity // inferred from electronic anno…	-2.82416	7.71261e-05	-4.03163	3.42011e-06	-3.05809	5.44732e-05
1623197_a_at	CG5699	D-Titin	zormin	---	---	0005200 // structural constituent of cytoskeleton // inferred from sequence or structural similarity	1.71047	0.0115189	-3.09023	2.79847e-05			5.28574	2.92544e-07			2.23174	0.00410403
1623199_a_at	CG32352	---	CG32352	---	---	---	5.10906	5.47877e-06					5.28587	7.54002e-06			3.24985	0.0016316
1623200_at	CG10580	Fringe	fng	0001708 // cell fate specification // non-traceable author statement /// 0001745 // compound eye morphogenesis // inferred from mutant phenotype /// 0006004 // fucose metabolic process // inferred from direct assay /// 0006004 // fucose metabolic process // inferred from mutant phenotype /// 0006493 // protein amino acid O-linked glycosylation // inferred from mutant phenotype /// 0007219 // Notc…	0000139 // Golgi membrane // inferred from electronic annotation /// 0005783 // endoplasmic reticulum // inferred from direct assay /// 0005794 // Golgi apparatus // inferred from direct assay /// 0005794 // Golgi apparatus // non-traceable author statement /// 0005794 // Golgi apparatus // traceable author statement /// 0005794 // Golgi apparatus // inferred from electronic annotation /// 000579…	0008194 // UDP-glycosyltransferase activity // inferred from direct assay /// 0008375 // acetylglucosaminyltransferase activity // inferred from direct assay /// 0008375 // acetylglucosaminyltransferase activity // non-traceable author statement /// 0008375 // acetylglucosaminyltransferase activity // traceable author statement /// 0016740 // transferase activity // inferred from electronic annot…	2.55671	0.0296655	-51.8919	3.82919e-08			132.673	1.94409e-09	28.7472	1.16563e-06	4.61515	0.00750188
1623201_at	CG5783	---	CG5783	0008152 // metabolic process // inferred from electronic annotation	---	0008080 // N-acetyltransferase activity // inferred from electronic annotation /// 0008415 // acyltransferase activity // inferred from electronic annotation /// 0016740 // transferase activity // inferred from electronic annotation			2.64587	0.0172577			-2.31678	0.0268633	-3.06088	0.0161649
1623205_at	S.C2L000616	---	---	---	---	---
1623207_at	CG3548	---	CG3548	---	---	0005515 // protein binding // inferred from physical interaction /// 0042802 // identical protein binding // inferred from physical interaction	-13.2698	0.0050194					-29.8463	0.00102426
1623209_at	CG8833	---	CG8833	0000398 // nuclear mRNA splicing, via spliceosome // inferred by curator	0005622 // intracellular // inferred from electronic annotation /// 0071011 // precatalytic spliceosome // inferred from direct assay /// 0071013 // catalytic step 2 spliceosome // inferred from direct assay	0003676 // nucleic acid binding // inferred from electronic annotation /// 0005515 // protein binding // inferred from physical interaction			2.11662	0.029529			-2.32427	0.0112008
1623210_at	CG8667	Dimmed	dimm	0002793 // positive regulation of peptide secretion // inferred from mutant phenotype /// 0032583 // regulation of gene-specific transcription // inferred from mutant phenotype /// 0045449 // regulation of transcription // inferred from sequence or structural similarity /// 0045449 // regulation of transcription // inferred from electronic annotation /// 0046887 // positive regulation of hormone …	0005634 // nucleus // inferred from sequence or structural similarity /// 0005634 // nucleus // inferred from electronic annotation	0003700 // transcription factor activity // inferred from sequence or structural similarity /// 0005515 // protein binding // inferred from physical interaction /// 0030528 // transcription regulator activity // inferred from mutant phenotype /// 0030528 // transcription regulator activity // inferred from electronic annotation
1623212_s_at	CG4057	tamo	tamo	0006810 // transport // inferred from electronic annotation /// 0007275 // multicellular organismal development // inferred from direct assay /// 0007275 // multicellular organismal development // inferred from electronic annotation /// 0015031 // protein transport // inferred from mutant phenotype /// 0015031 // protein transport // inferred from electronic annotation /// 0042308 // negative reg…	0005622 // intracellular // inferred from electronic annotation /// 0005737 // cytoplasm // inferred from direct assay /// 0005737 // cytoplasm // inferred from electronic annotation	0005515 // protein binding // inferred from physical interaction /// 0008139 // nuclear localization sequence binding // non-traceable author statement /// 0008270 // zinc ion binding // inferred from electronic annotation /// 0008536 // Ran GTPase binding // inferred from physical interaction /// 0042802 // identical protein binding // inferred from physical interaction /// 0046872 // metal ion …							-6.29121	0.0238079
1623214_at	CG9669	---	CG9669	---	0016020 // membrane // inferred from electronic annotation /// 0016021 // integral to membrane // inferred from electronic annotation	0005515 // protein binding // inferred from physical interaction											2.83458	0.0489351
1623218_s_at	CG1070	Alhambra	Alh	0002168 // instar larval development // inferred from mutant phenotype /// 0006355 // regulation of transcription, DNA-dependent // inferred from sequence or structural similarity /// 0007482 // haltere development // inferred from genetic interaction /// 0007591 // molting cycle, chitin-based cuticle // inferred from mutant phenotype	0005634 // nucleus // inferred from direct assay /// 0005634 // nucleus // inferred from sequence or structural similarity	0003677 // DNA binding // inferred from sequence or structural similarity /// 0003700 // transcription factor activity // inferred from mutant phenotype /// 0003700 // transcription factor activity // inferred from sequence or structural similarity /// 0005515 // protein binding // inferred from electronic annotation /// 0005515 // protein binding // inferred from physical interaction /// 0008270…	-6.27256	6.94557e-05			-6.55752	8.11727e-05	-10.5983	7.72204e-06	-11.0798	1.67282e-05
1623219_at	CG30501	---	---	---	---	---	-5.87961	9.33779e-07	-3.12913	0.000172979	-4.42674	1.03715e-05	-1.87899	0.0155362
1623222_s_at	CG8989	histone H3.3 variant	His3.3B	0006333 // chromatin assembly or disassembly // inferred from sequence or structural similarity /// 0006334 // nucleosome assembly // inferred from electronic annotation /// 0006334 // nucleosome assembly // non-traceable author statement /// 0007140 // male meiosis // inferred from genetic interaction /// 0007155 // cell adhesion // inferred from mutant phenotype /// 0008360 // regulation of cel…	0000786 // nucleosome // inferred from sequence or structural similarity /// 0000786 // nucleosome // inferred from electronic annotation /// 0000786 // nucleosome // non-traceable author statement /// 0005634 // nucleus // inferred from electronic annotation /// 0005694 // chromosome // inferred from electronic annotation /// 0005700 // polytene chromosome // inferred from direct assay	0003677 // DNA binding // inferred from sequence or structural similarity /// 0003677 // DNA binding // inferred from electronic annotation /// 0003677 // DNA binding // non-traceable author statement /// 0005515 // protein binding // inferred from physical interaction	-2.13464	0.00575347	-2.30078	0.00539388	-3.14619	0.00028122
1623223_at	GH25761	---	---	---	---	---	-7.52966	0.000203738			-3.35495	0.0149025	-4.75791	0.00290872
1623225_s_at	CG7611	---	CG7611	---	0005737 // cytoplasm // inferred from sequence or structural similarity /// 0005737 // cytoplasm // inferred from electronic annotation	---					-3.06349	0.0476548
1623230_s_at	S.CX000096	---	---	---	---	---
1623231_at	CG10846	dynactin, p25 subunit	dyn-p25	0007018 // microtubule-based movement // inferred from sequence or structural similarity	0005869 // dynactin complex // inferred from sequence or structural similarity /// 0005869 // dynactin complex // non-traceable author statement	0005515 // protein binding // inferred from physical interaction /// 0008415 // acyltransferase activity // inferred from electronic annotation /// 0016740 // transferase activity // inferred from electronic annotation	-3.46676	1.25467e-06	-3.04324	4.8259e-06	-2.51149	5.21796e-05
1623233_at	CG7605	Rab26	Rab26	0006810 // transport // inferred from electronic annotation /// 0007264 // small GTPase mediated signal transduction // inferred from electronic annotation /// 0015031 // protein transport // inferred from electronic annotation /// 0017157 // regulation of exocytosis // inferred from sequence or structural similarity	0005886 // plasma membrane // inferred from electronic annotation /// 0016020 // membrane // inferred from electronic annotation /// 0031226 // intrinsic to plasma membrane // inferred from sequence or structural similarity	0000166 // nucleotide binding // inferred from electronic annotation /// 0003924 // GTPase activity // inferred from sequence or structural similarity /// 0005515 // protein binding // inferred from physical interaction /// 0005525 // GTP binding // inferred from sequence or structural similarity /// 0005525 // GTP binding // inferred from electronic annotation	-7.99459	9.33779e-07	-2.60705	0.00382027	-3.94856	0.000124392	-3.06652	0.000990999
1623234_s_at	CG5685	Na/Ca-exchange protein	Calx	0006816 // calcium ion transport // inferred from electronic annotation /// 0007154 // cell communication // inferred from electronic annotation /// 0007602 // phototransduction // inferred from mutant phenotype /// 0055085 // transmembrane transport // inferred from electronic annotation	0005886 // plasma membrane // inferred from sequence or structural similarity /// 0016020 // membrane // inferred from electronic annotation /// 0016021 // integral to membrane // inferred from electronic annotation	0005432 // calcium:sodium antiporter activity // inferred from direct assay /// 0005432 // calcium:sodium antiporter activity // inferred from mutant phenotype /// 0005432 // calcium:sodium antiporter activity // inferred from sequence or structural similarity /// 0005432 // calcium:sodium antiporter activity // traceable author statement /// 0005432 // calcium:sodium antiporter activity // infer…	-20.1047	0.000231026					-35.3197	8.10887e-05			-26.0486	0.00120005
1623235_at	CG6159	sec10	sec10	0006810 // transport // inferred from electronic annotation /// 0006887 // exocytosis // inferred from electronic annotation /// 0007269 // neurotransmitter secretion // non-traceable author statement /// 0015031 // protein transport // inferred from electronic annotation /// 0016080 // synaptic vesicle targeting // non-traceable author statement /// 0016081 // synaptic vesicle docking during exo…	0000145 // exocyst // inferred from sequence or structural similarity /// 0000145 // exocyst // non-traceable author statement /// 0005737 // cytoplasm // inferred from electronic annotation	0005515 // protein binding // inferred from physical interaction	-3.22284	0.000353074	-2.92901	0.00136892	-2.81727	0.00142985
1623236_at	HDC16013	---	---	---	---	---	1.72196	0.0132828	1.90203	0.00804388	2.2757	0.000901816
1623238_at	CG5618	---	CG5618	0006508 // proteolysis // inferred from electronic annotation /// 0019752 // carboxylic acid metabolic process // inferred from electronic annotation	0005737 // cytoplasm // inferred from electronic annotation	0003824 // catalytic activity // inferred from electronic annotation /// 0004782 // sulfinoalanine decarboxylase activity // inferred from sequence or structural similarity /// 0004782 // sulfinoalanine decarboxylase activity // inferred from electronic annotation /// 0005515 // protein binding // inferred from physical interaction /// 0008239 // dipeptidyl-peptidase activity // inferred from ele…			-6.98767	0.00670815	-4.31619	0.0290064	3.99555	0.0340039
1623239_at	CG18608	proliferation disrupter	prod	0042752 // regulation of circadian rhythm // inferred from mutant phenotype /// 0048542 // lymph gland development // inferred from mutant phenotype	0000775 // chromosome, centromeric region // inferred from direct assay /// 0000792 // heterochromatin // inferred from direct assay /// 0005694 // chromosome // non-traceable author statement	0003682 // chromatin binding // non-traceable author statement	-2.35234	0.0137889					-2.77826	0.00611569
1623240_at	S.C2L002005	---	---	---	---	---	2.1898	0.00441784	2.03996	0.0149783	2.37671	0.00296322
1623241_s_at	CG30104	---	CG30104	0009166 // nucleotide catabolic process // inferred from electronic annotation	---	0000166 // nucleotide binding // inferred from electronic annotation /// 0016787 // hydrolase activity // inferred from electronic annotation /// 0016788 // hydrolase activity, acting on ester bonds // inferred from electronic annotation /// 0046872 // metal ion binding // inferred from electronic annotation	3.24709	0.000496891	-1.99207	0.0372285			6.46843	7.70718e-06			3.34789	0.00325076
1623244_at	CG7915	Ect4	Ect4	0007165 // signal transduction // inferred from electronic annotation /// 0045087 // innate immune response // inferred from electronic annotation	0005737 // cytoplasm // inferred from electronic annotation /// 0031224 // intrinsic to membrane // inferred from electronic annotation	0004888 // transmembrane receptor activity // inferred from electronic annotation /// 0005488 // binding // inferred from electronic annotation	5.35512	0.00431612	-5.88941	0.00530399			31.5385	8.74863e-06	6.27024	0.010293	5.02988	0.0243474
1623247_at	CG10420	---	CG10420	0006616 // SRP-dependent cotranslational protein targeting to membrane, translocation // inferred from sequence or structural similarity /// 0006810 // transport // inferred from electronic annotation /// 0015031 // protein transport // inferred from electronic annotation /// 0055085 // transmembrane transport // inferred from electronic annotation	0005783 // endoplasmic reticulum // inferred from electronic annotation /// 0005783 // endoplasmic reticulum // inferred from sequence or structural similarity /// 0005788 // endoplasmic reticulum lumen // inferred from electronic annotation	0005488 // binding // inferred from electronic annotation			3.0722	0.0451801			-7.5137	0.000795998
1623250_at	CG18591	Small ribonucleoprotein particle protein SmE	SmE	0000245 // spliceosome assembly // inferred from sequence or structural similarity /// 0000398 // nuclear mRNA splicing, via spliceosome // inferred from sequence or structural similarity /// 0006397 // mRNA processing // inferred from electronic annotation /// 0008380 // RNA splicing // inferred from electronic annotation	0005634 // nucleus // inferred from electronic annotation /// 0005681 // spliceosomal complex // inferred from sequence or structural similarity /// 0030529 // ribonucleoprotein complex // inferred from electronic annotation /// 0030532 // small nuclear ribonucleoprotein complex // inferred from sequence or structural similarity	0003723 // RNA binding // inferred from electronic annotation /// 0005515 // protein binding // inferred from physical interaction	-4.36624	0.00305894			-6.21631	0.000759339
1623251_at	CG14450	---	CG14450	---	---	0005515 // protein binding // inferred from physical interaction	-9.10707	0.00170566					-15.8412	0.000466649
1623252_a_at	CG3861	knockdown	kdn	0005975 // carbohydrate metabolic process // inferred from sequence or structural similarity /// 0006099 // tricarboxylic acid cycle // inferred from sequence or structural similarity /// 0006099 // tricarboxylic acid cycle // inferred from electronic annotation /// 0007610 // behavior // inferred from electronic annotation /// 0044262 // cellular carbohydrate metabolic process // inferred from e…	0005739 // mitochondrion // inferred from electronic annotation /// 0005759 // mitochondrial matrix // inferred from sequence or structural similarity /// 0005759 // mitochondrial matrix // inferred from electronic annotation	0004108 // citrate (Si)-synthase activity // inferred from sequence or structural similarity /// 0004108 // citrate (Si)-synthase activity // inferred from electronic annotation /// 0016740 // transferase activity // inferred from electronic annotation /// 0046912 // transferase activity, transferring acyl groups, acyl groups converted into alkyl on transfer // inferred from electronic annotation	1.98705	0.000275633	1.74252	0.0031292	2.18239	0.000118975
1623254_s_at	CG31531	---	CG31531	---	---	---							-11.1604	0.0140343
1623256_at	CG5164	glutathione-S-transferase	GstE1	0006979 // response to oxidative stress // non-traceable author statement	---	0004364 // glutathione transferase activity // inferred from sequence or structural similarity /// 0004364 // glutathione transferase activity // non-traceable author statement /// 0004364 // glutathione transferase activity // inferred from electronic annotation /// 0016740 // transferase activity // inferred from electronic annotation			-3.12448	0.0125337			4.16773	0.00211237			2.80915	0.0462703
1623257_a_at	CG17665	---	CG17665	---	---	---	-4.26621	0.0339621			-6.14058	0.013579
1623261_at	CG31118	RabX4	RabX4	0007264 // small GTPase mediated signal transduction // inferred from electronic annotation /// 0015031 // protein transport // inferred from electronic annotation	---	0000166 // nucleotide binding // inferred from electronic annotation /// 0003924 // GTPase activity // inferred from sequence or structural similarity /// 0005525 // GTP binding // inferred from electronic annotation					-3.65358	0.0104411
1623263_at	HDC08642	---	---	---	---	---	2.38426	0.00033299	1.69106	0.0250103	2.16746	0.00129358
1623265_at	CG10513	---	CG10513	---	---	0005515 // protein binding // inferred from physical interaction	-11.8987	2.87174e-08	-20.1469	1.38975e-09	-12.6529	2.59965e-08
1623266_at	CG14180	---	CG14180	---	---	---	-10.7492	2.15347e-05	-2.96333	0.0253224	-3.96008	0.0043314	-3.62739	0.00691024
1623267_at	CG5237	---	unc79	---	---	0005515 // protein binding // inferred from electronic annotation /// 0008270 // zinc ion binding // inferred from electronic annotation	-7.67036	0.000160661	-2.74646	0.0455645	-5.6126	0.00101826	-2.79282	0.029907
1623271_a_at	CG7933	janus A	janA	0007548 // sex differentiation // inferred from expression pattern /// 0007548 // sex differentiation // inferred from electronic annotation /// 0030154 // cell differentiation // inferred from electronic annotation	---	---					-3.08146	0.00255326			-2.68815	0.019509	2.63635	0.0236063
1623274_s_at	CG4760	boule	bol	0006417 // regulation of translation // inferred from genetic interaction /// 0007140 // male meiosis // inferred from mutant phenotype /// 0007283 // spermatogenesis // inferred from mutant phenotype /// 0007283 // spermatogenesis // traceable author statement /// 0008315 // meiotic G2/MI transition // inferred from mutant phenotype /// 0008315 // meiotic G2/MI transition // traceable author sta…	0005634 // nucleus // inferred from direct assay /// 0005737 // cytoplasm // inferred from direct assay /// 0043204 // perikaryon // inferred from direct assay	0000166 // nucleotide binding // inferred from electronic annotation /// 0003676 // nucleic acid binding // inferred from electronic annotation /// 0003729 // mRNA binding // inferred from mutant phenotype /// 0003729 // mRNA binding // inferred from sequence or structural similarity /// 0003729 // mRNA binding // non-traceable author statement	-8.34968	0.000483328			-3.52092	0.0267662	-3.86367	0.0169801
1623276_at	CG31663	---	CG31663	---	---	---	-11.0592	1.26663e-05	-26.5058	3.15707e-07	-8.38668	7.03109e-05	2.39672	0.0430062	3.16046	0.0296774
1623279_at	HDC09525	---	---	---	---	---
1623280_at	Stencil:3L:13673872:13664298:GENSCAN	---	---	---	---	---			2.36564	0.00260107	2.18979	0.00410708	-2.21005	0.00399383			-2.04577	0.0241742
1623281_s_at	CG17949	--- /// His2B:CG17949 /// His2B:CG33868 /// His2B:CG33870 /// His2B:CG33872 /// His2B:CG33874 /// His2B:CG33876 /// His2B:CG33878 /// His2B:CG33880 /// His2B:CG33882 /// His2B:CG33884 /// His2B:CG33886 /// His2B:CG33888 /// His2B:CG33890 /// His2B:CG33892	CR40461 /// His2B:CG17949 /// His2B:CG33868 /// His2B:CG33870 /// His2B:CG33872 /// His2B:CG33874 /// His2B:CG33876 /// His2B:CG33878 /// His2B:CG33880 /// His2B:CG33882 /// His2B:CG33884 /// His2B:CG33886 /// His2B:CG33888 /// His2B:CG33890 /// His2B:CG33892 /// His2B:CG33894 /// His2B:CG33896 /// His2B:CG33898 /// His2B:CG33900 /// His2B:CG33902 /// His2B:CG33904 /// His2B:CG33906 /// His2B:CG3…	0006333 // chromatin assembly or disassembly // inferred from sequence or structural similarity /// 0006334 // nucleosome assembly // inferred from electronic annotation /// 0006334 // nucleosome assembly // non-traceable author statement	0000786 // nucleosome // inferred from electronic annotation /// 0000786 // nucleosome // inferred from sequence or structural similarity /// 0000786 // nucleosome // non-traceable author statement /// 0005634 // nucleus // inferred from electronic annotation /// 0005694 // chromosome // inferred from electronic annotation /// 0005811 // lipid particle // inferred from direct assay /// 0035267 //…	0003677 // DNA binding // inferred from electronic annotation /// 0003677 // DNA binding // inferred from sequence or structural similarity /// 0003677 // DNA binding // non-traceable author statement /// 0005515 // protein binding // inferred from physical interaction			2.99063	0.0196428			-4.24186	0.00248512
1623283_at	HDC06308	---	---	---	---	---			2.36446	0.00668299	2.07644	0.0148272	-1.978	0.0200682
1623284_at	CG10251	portabella	CG10251	0055085 // transmembrane transport // inferred from electronic annotation	---	0005276 // hydrogen:vesicular amine antiporter activity // inferred from sequence or structural similarity /// 0005515 // protein binding // inferred from physical interaction	-4.02335	0.00129974			-3.86465	0.00232866	-3.01213	0.00975862	-2.89332	0.0323639
1623285_at	CG1637	---	CG1637	---	---	0003993 // acid phosphatase activity // inferred from sequence or structural similarity /// 0003993 // acid phosphatase activity // inferred from electronic annotation /// 0016787 // hydrolase activity // inferred from electronic annotation /// 0046872 // metal ion binding // inferred from electronic annotation	-1.94273	0.0310994	-3.70228	0.000423296	-4.01946	0.000201873	1.90571	0.0412486
1623286_at	CG32299	--- /// ---	CG32298 /// CG32299	---	---	---	-2.06373	0.0118939	-3.16736	0.000596868	-3.06153	0.000642233
1623287_at	CG13921	---	CG13921	---	---	---							-8.46427	0.0306883
1623288_at	CG4097	Proteasome subunit 20S	Pros26	0006511 // ubiquitin-dependent protein catabolic process // non-traceable author statement /// 0051603 // proteolysis involved in cellular protein catabolic process // inferred from electronic annotation	0000502 // proteasome complex // non-traceable author statement /// 0000502 // proteasome complex // inferred from electronic annotation /// 0005634 // nucleus // inferred from electronic annotation /// 0005737 // cytoplasm // inferred from electronic annotation /// 0005839 // proteasome core complex // inferred from sequence or structural similarity /// 0005839 // proteasome core complex // non-…	0004175 // endopeptidase activity // inferred from sequence or structural similarity /// 0004175 // endopeptidase activity // non-traceable author statement /// 0004175 // endopeptidase activity // inferred from electronic annotation /// 0004298 // threonine-type endopeptidase activity // inferred from electronic annotation /// 0005515 // protein binding // inferred from physical interaction /// …	-2.14427	0.00814403	-3.17455	0.000542785	-3.33587	0.000303161
1623291_at	CG31673	---	CG31673	0008152 // metabolic process // inferred from electronic annotation /// 0055114 // oxidation reduction // inferred from electronic annotation	---	0003824 // catalytic activity // inferred from electronic annotation /// 0005488 // binding // inferred from electronic annotation /// 0016491 // oxidoreductase activity // inferred from electronic annotation /// 0016616 // oxidoreductase activity, acting on the CH-OH group of donors, NAD or NADP as acceptor // inferred from electronic annotation /// 0030267 // glyoxylate reductase (NADP) activit…			-9.36432	0.0029387			13.4007	0.00079701	6.61203	0.0221104
1623299_at	CG1794	Matrix metalloproteinase 2	Mmp2	0006508 // proteolysis // inferred from electronic annotation /// 0007561 // imaginal disc eversion // inferred from mutant phenotype /// 0008152 // metabolic process // inferred from electronic annotation /// 0034769 // basement membrane disassembly // inferred from mutant phenotype /// 0046529 // imaginal disc fusion, thorax closure // inferred from mutant phenotype /// 0048477 // oogenesis // …	0005886 // plasma membrane // inferred from direct assay /// 0030425 // dendrite // inferred from mutant phenotype /// 0031012 // extracellular matrix // inferred from electronic annotation	0004222 // metalloendopeptidase activity // inferred from direct assay /// 0004222 // metalloendopeptidase activity // inferred from sequence or structural similarity /// 0004222 // metalloendopeptidase activity // non-traceable author statement /// 0004222 // metalloendopeptidase activity // traceable author statement /// 0004222 // metalloendopeptidase activity // inferred from electronic annot…	-6.94858	1.20629e-05	-5.06091	0.000121184	-4.76249	0.000166186
1623302_at	CG8067	---	CG8067	0008152 // metabolic process // inferred from electronic annotation	---	0008168 // methyltransferase activity // inferred from electronic annotation /// 0016740 // transferase activity // inferred from electronic annotation			-3.02577	0.013514	-3.66172	0.00342095
1623303_at	HDC14817	---	---	---	---	---					3.21801	0.000315622			1.99466	0.0416031
1623305_at	CG5091	---	CG5091	0006487 // protein amino acid N-linked glycosylation // inferred from sequence or structural similarity	0005783 // endoplasmic reticulum // inferred from sequence or structural similarity /// 0005783 // endoplasmic reticulum // inferred from electronic annotation /// 0005789 // endoplasmic reticulum membrane // inferred from electronic annotation /// 0016020 // membrane // inferred from electronic annotation /// 0016021 // integral to membrane // inferred from electronic annotation	0016740 // transferase activity // inferred from electronic annotation /// 0016757 // transferase activity, transferring glycosyl groups // inferred from electronic annotation /// 0016758 // transferase activity, transferring hexosyl groups // inferred from electronic annotation /// 0046527 // glucosyltransferase activity // inferred from sequence or structural similarity			3.33814	0.027324
1623309_at	CG5811	Neuropeptide Y receptor-like	NepYr	0007165 // signal transduction // inferred from electronic annotation /// 0007186 // G-protein coupled receptor protein signaling pathway // inferred from electronic annotation /// 0007186 // G-protein coupled receptor protein signaling pathway // inferred from sequence or structural similarity /// 0007217 // tachykinin receptor signaling pathway // inferred from sequence or structural similarity	0005886 // plasma membrane // inferred from electronic annotation /// 0005887 // integral to plasma membrane // non-traceable author statement /// 0016020 // membrane // inferred from electronic annotation /// 0016021 // integral to membrane // inferred from electronic annotation /// 0016021 // integral to membrane // inferred from sequence or structural similarity	0004871 // signal transducer activity // inferred from electronic annotation /// 0004872 // receptor activity // inferred from electronic annotation /// 0004930 // G-protein coupled receptor activity // non-traceable author statement /// 0004930 // G-protein coupled receptor activity // inferred from electronic annotation /// 0004983 // neuropeptide Y receptor activity // inferred from electronic…			2.59991	0.0100156			-2.54137	0.00883544
1623311_at	S.C3R000469	Drosokinin receptor	CG34127	0006412 // translation // inferred from electronic annotation /// 0006911 // phagocytosis, engulfment // inferred from mutant phenotype	0005840 // ribosome // inferred from electronic annotation /// 0030529 // ribonucleoprotein complex // inferred from electronic annotation	0003735 // structural constituent of ribosome // inferred from electronic annotation /// 0004091 // carboxylesterase activity // non-traceable author statement /// 0004091 // carboxylesterase activity // inferred from electronic annotation /// 0016787 // hydrolase activity // inferred from electronic annotation /// 0042043 // neurexin binding // inferred from sequence or structural similarity	-2.78072	0.01409
1623313_at	S.C3L001985	SNF1-related	CG6114	0006468 // protein amino acid phosphorylation // inferred from electronic annotation /// 0006468 // protein amino acid phosphorylation // non-traceable author statement	---	0000166 // nucleotide binding // inferred from electronic annotation /// 0004672 // protein kinase activity // inferred from electronic annotation /// 0004674 // protein serine/threonine kinase activity // inferred from electronic annotation /// 0004674 // protein serine/threonine kinase activity // non-traceable author statement /// 0005524 // ATP binding // inferred from electronic annotation /…	-6.30863	4.60772e-05			-3.93628	0.0010526	-2.94278	0.0066806
1623314_at	CG11186	twin of eyeless	toy	0006350 // transcription // inferred from electronic annotation /// 0006355 // regulation of transcription, DNA-dependent // inferred from electronic annotation /// 0007275 // multicellular organismal development // inferred from electronic annotation /// 0035214 // eye-antennal disc development // inferred from mutant phenotype /// 0045449 // regulation of transcription // non-traceable author s…	0005634 // nucleus // inferred from electronic annotation /// 0005634 // nucleus // non-traceable author statement	0003677 // DNA binding // inferred from electronic annotation /// 0003700 // transcription factor activity // inferred from electronic annotation /// 0003704 // specific RNA polymerase II transcription factor activity // non-traceable author statement /// 0030528 // transcription regulator activity // inferred from electronic annotation /// 0043565 // sequence-specific DNA binding // inferred fro…	-7.83081	0.000103311			-5.67548	0.000717826	-18.0545	4.26571e-06	-13.0852	5.29781e-05
1623315_at	S.C3L002620	---	CG13253	0001558 // regulation of cell growth // inferred from electronic annotation	0005576 // extracellular region // inferred from electronic annotation	0005520 // insulin-like growth factor binding // inferred from electronic annotation	-4.16848	0.000561927					-4.62264	0.000552755
1623320_at	CG3711	---	CG3711	---	0005634 // nucleus // inferred from sequence or structural similarity	0003700 // transcription factor activity // inferred from sequence or structural similarity /// 0005515 // protein binding // inferred from electronic annotation /// 0005515 // protein binding // inferred from physical interaction	-6.819	0.0360693			-7.34435	0.0391789
1623321_at	CG40343	---	---	---	---	---							-2.38462	0.0160652
1623324_at	CG11770	lines	lin	0006350 // transcription // inferred from electronic annotation /// 0007275 // multicellular organismal development // inferred from electronic annotation /// 0007362 // terminal region determination // inferred from genetic interaction /// 0007367 // segment polarity determination // inferred from electronic annotation /// 0007440 // foregut morphogenesis // inferred from mutant phenotype /// 00…	0005634 // nucleus // inferred from direct assay /// 0005634 // nucleus // inferred from electronic annotation /// 0005737 // cytoplasm // inferred from direct assay /// 0005737 // cytoplasm // inferred from electronic annotation	0003824 // catalytic activity // inferred from electronic annotation /// 0005515 // protein binding // inferred from physical interaction			3.7703	0.0473874					-5.70174	0.0228198
1623325_at	CG6847	---	CG6847	0006629 // lipid metabolic process // inferred from electronic annotation	---	0003824 // catalytic activity // inferred from electronic annotation /// 0004806 // triglyceride lipase activity // inferred from sequence or structural similarity /// 0004806 // triglyceride lipase activity // inferred from electronic annotation /// 0016787 // hydrolase activity // inferred from electronic annotation	2.34652	0.0406743	-3.2028	0.0133472			7.51544	0.000142714
1623326_a_at	CG14981	maggie	mge	0006886 // intracellular protein transport // inferred from electronic annotation	0005739 // mitochondrion // inferred from direct assay /// 0005741 // mitochondrial outer membrane // inferred from electronic annotation /// 0005742 // mitochondrial outer membrane translocase complex // inferred from sequence or structural similarity /// 0005742 // mitochondrial outer membrane translocase complex // non-traceable author statement	0015450 // P-P-bond-hydrolysis-driven protein transmembrane transporter activity // inferred from sequence or structural similarity			2.40007	0.0036489	2.11557	0.00851892	-1.78946	0.0317952
1623334_at	CG12913	---	CG12913	0030206 // chondroitin sulfate biosynthetic process // non-traceable author statement	0032580 // Golgi cisterna membrane // inferred from electronic annotation	0008376 // acetylgalactosaminyltransferase activity // non-traceable author statement /// 0016740 // transferase activity // inferred from electronic annotation /// 0016757 // transferase activity, transferring glycosyl groups // inferred from electronic annotation /// 0016758 // transferase activity, transferring hexosyl groups // inferred from electronic annotation	-2.29345	0.03196
1623335_a_at	CG5044	---	CG5044	0008152 // metabolic process // inferred from electronic annotation	---	0003824 // catalytic activity // inferred from electronic annotation /// 0003860 // 3-hydroxyisobutyryl-CoA hydrolase activity // inferred from sequence or structural similarity /// 0003860 // 3-hydroxyisobutyryl-CoA hydrolase activity // inferred from electronic annotation /// 0016787 // hydrolase activity // inferred from electronic annotation					-2.28537	0.0185718			-2.60459	0.0219332	2.40155	0.038113
1623336_at	CG13719	CG13719	CG42540	---	0016020 // membrane // inferred from sequence or structural similarity /// 0016020 // membrane // inferred from electronic annotation /// 0016021 // integral to membrane // inferred from electronic annotation	---	-2.92464	0.00106983	-2.23819	0.0158063	-2.14071	0.0167806
1623339_at	CG7498	--- /// ---	CG42445 /// CG7498	---	---	---							2.92736	0.000773794
1623342_at	CG8369	---	CG8369	0048190 // wing disc dorsal/ventral pattern formation // inferred from genetic interaction	---	---	-11.1974	1.18053e-06	-62.0664	8.48738e-10	-6.40518	3.3156e-05	5.54291	9.60914e-05	9.69002	1.01872e-05
1623344_at	CG12856	---	---	---	---	---	2.40138	0.000751417			2.10082	0.00402277	1.9631	0.00781825
1623349_x_at	AC005734	---	---	---	---	---					-3.48546	0.00645174					3.54034	0.0194222
1623354_at	HDC02327	---	---	---	---	---	-2.72934	0.00234876	-2.36733	0.0126755	-2.59211	0.00488656
1623356_at	CG11999	---	CG11999	---	0016020 // membrane // inferred from electronic annotation	0005515 // protein binding // inferred from physical interaction					-1.70545	0.046927
1623357_at	CG8616	Birt-Hogg-Dube homolog	BHD	0030718 // germ-line stem cell maintenance // inferred from mutant phenotype	0005737 // cytoplasm // inferred from direct assay	---							-2.26735	0.0281135	-2.77097	0.0244405
1623364_at	CG4250	---	CG4250	---	---	---	29.2149	9.95239e-09	-3.00392	0.00317233	14.7555	2.05361e-07	87.7594	1.06306e-10	44.3245	3.26277e-09
1623366_at	CG8039	mitochondrial ribosomal protein L19	mRpL19	0006412 // translation // inferred from sequence or structural similarity /// 0006412 // translation // inferred from electronic annotation	0005622 // intracellular // inferred from electronic annotation /// 0005739 // mitochondrion // inferred from electronic annotation /// 0005762 // mitochondrial large ribosomal subunit // inferred from sequence or structural similarity /// 0005840 // ribosome // inferred from electronic annotation /// 0030529 // ribonucleoprotein complex // inferred from electronic annotation	0003735 // structural constituent of ribosome // inferred from sequence or structural similarity /// 0003735 // structural constituent of ribosome // inferred from electronic annotation	-1.75623	0.0406811
1623373_at	CG14806	---	CG14806	---	---	0005515 // protein binding // inferred from physical interaction	-6.02432	0.00278298			-3.25595	0.0458952	-3.51879	0.0305533
1623375_at	CG17081	CG17081	Cep135	0007099 // centriole replication // inferred from mutant phenotype /// 0007288 // sperm axoneme assembly // inferred from mutant phenotype /// 0032053 // microtubule basal body organization // inferred from mutant phenotype	0005813 // centrosome // inferred from direct assay /// 0005814 // centriole // inferred from direct assay /// 0005932 // microtubule basal body // inferred from direct assay	---			-2.07967	0.0119608
1623376_s_at	CG3798	N-methyl-D-aspartate receptor-associated protein	Nmda1	---	0016020 // membrane // inferred from electronic annotation /// 0016021 // integral to membrane // inferred from electronic annotation /// 0017146 // N-methyl-D-aspartate selective glutamate receptor complex // inferred from sequence or structural similarity	0004872 // receptor activity // inferred from electronic annotation /// 0004972 // N-methyl-D-aspartate selective glutamate receptor activity // inferred from sequence or structural similarity	1.80257	0.00679402	2.39056	0.000525372	1.86922	0.00626629
1623378_at	CG5545	Olig family	Oli	0045449 // regulation of transcription // inferred from sequence or structural similarity /// 0045449 // regulation of transcription // inferred from electronic annotation	0005634 // nucleus // inferred from sequence or structural similarity /// 0005634 // nucleus // inferred from electronic annotation	0003700 // transcription factor activity // inferred from sequence or structural similarity /// 0005515 // protein binding // inferred from physical interaction /// 0030528 // transcription regulator activity // inferred from electronic annotation	-5.2947	6.06418e-06	-2.8813	0.00109217	-3.64445	0.0001363	-1.83761	0.0318189
1623379_at	CG14228	Merlin	Mer	0001558 // regulation of cell growth // inferred from expression pattern /// 0001751 // compound eye photoreceptor cell differentiation // inferred from genetic interaction /// 0006350 // transcription // inferred from electronic annotation /// 0006897 // endocytosis // inferred from expression pattern /// 0006897 // endocytosis // inferred from electronic annotation /// 0007112 // male meiosis c…	0005737 // cytoplasm // inferred from direct assay /// 0005737 // cytoplasm // inferred from electronic annotation /// 0005856 // cytoskeleton // inferred from electronic annotation /// 0005886 // plasma membrane // inferred from direct assay /// 0005886 // plasma membrane // inferred from electronic annotation /// 0005912 // adherens junction // inferred from direct assay /// 0005912 // adherens…	0005488 // binding // inferred from electronic annotation /// 0005515 // protein binding // inferred from physical interaction /// 0008092 // cytoskeletal protein binding // inferred from electronic annotation /// 0008092 // cytoskeletal protein binding // inferred from sequence or structural similarity	4.4903	0.000587141					2.99764	0.00893384
1623383_at	CG7507	---	---	0006886 // intracellular protein transport // inferred from mutant phenotype /// 0007018 // microtubule-based movement // inferred from direct assay /// 0007018 // microtubule-based movement // inferred from sequence or structural similarity /// 0007018 // microtubule-based movement // non-traceable author statement /// 0007018 // microtubule-based movement // inferred from electronic annotation …	0000776 // kinetochore // inferred from direct assay /// 0005737 // cytoplasm // inferred from direct assay /// 0005737 // cytoplasm // non-traceable author statement /// 0005737 // cytoplasm // inferred from electronic annotation /// 0005739 // mitochondrion // inferred from direct assay /// 0005794 // Golgi apparatus // inferred from direct assay /// 0005868 // cytoplasmic dynein complex // inf…	0000166 // nucleotide binding // inferred from electronic annotation /// 0003774 // motor activity // inferred from sequence or structural similarity /// 0003774 // motor activity // inferred from electronic annotation /// 0003777 // microtubule motor activity // inferred from direct assay /// 0003777 // microtubule motor activity // inferred from electronic annotation /// 0005524 // ATP binding …							-2.40178	0.0421056
1623390_at	CG11768	---	CG11768	---	---	---	-1.83475	0.00568478					-1.68433	0.0182909
1623392_at	S.C2R000576	Calmodulin-binding transcription activator	Camta	0009416 // response to light stimulus // inferred from mutant phenotype /// 0016059 // deactivation of rhodopsin mediated signaling // inferred from mutant phenotype /// 0045449 // regulation of transcription // inferred from electronic annotation /// 0045941 // positive regulation of transcription // inferred from sequence or structural similarity	0005634 // nucleus // inferred from direct assay /// 0005634 // nucleus // inferred from sequence or structural similarity /// 0005634 // nucleus // inferred from electronic annotation	0003677 // DNA binding // inferred from sequence or structural similarity /// 0003700 // transcription factor activity // inferred from sequence or structural similarity /// 0003702 // RNA polymerase II transcription factor activity // inferred from direct assay /// 0005516 // calmodulin binding // inferred from electronic annotation /// 0005516 // calmodulin binding // inferred from sequence or …	-6.177	0.00159684					-3.88895	0.0156506
1623394_at	CG3536	CG13530	CG42260	---	---	0005221 // intracellular cyclic nucleotide activated cation channel activity // inferred from sequence or structural similarity /// 0005515 // protein binding // inferred from physical interaction	-3.35341	0.00249072					-3.66836	0.00226349
1623399_at	Stencil:3L:10013386:10017635:GENSCAN	---	---	---	---	---	-1.95548	0.0240027					-3.14117	0.000999298
1623401_a_at	CG8092	Relative-of-WOC	row	0006355 // regulation of transcription, DNA-dependent // inferred from mutant phenotype	0005622 // intracellular // inferred from electronic annotation /// 0043234 // protein complex // inferred from direct assay	0003677 // DNA binding // inferred from electronic annotation /// 0005515 // protein binding // inferred from physical interaction /// 0008270 // zinc ion binding // inferred from electronic annotation					-7.2737	0.0130022			-8.90252	0.0202948
1623404_at	CG16890	---	CG16890	---	---	0005515 // protein binding // inferred from physical interaction	-3.26877	0.000948695			-3.24257	0.00140829	-2.04927	0.0321051
1623406_at	HDC15816	---	---	---	---	---	-1.89089	0.0407828
1623407_at	CG10298	---	CG10298	---	---	0005515 // protein binding // inferred from physical interaction /// 0008429 // phosphatidylethanolamine binding // inferred from sequence or structural similarity
1623408_s_at	CG2947	anon-fast-evolving-1A9 /// anon-fast-evolving-1A9	CG2947 /// CG32789	0006457 // protein folding // inferred from sequence or structural similarity /// 0070389 // chaperone cofactor-dependent protein refolding // inferred from sequence or structural similarity	0005737 // cytoplasm // inferred from electronic annotation /// 0043234 // protein complex // inferred from sequence or structural similarity	0005488 // binding // inferred from electronic annotation /// 0030544 // Hsp70 protein binding // inferred from sequence or structural similarity /// 0031072 // heat shock protein binding // inferred from sequence or structural similarity			1.73716	0.0372319	1.79514	0.0214836
1623415_at	CG6667	Dorsal	dl	0000122 // negative regulation of transcription from RNA polymerase II promoter // traceable author statement /// 0000381 // regulation of alternative nuclear mRNA splicing, via spliceosome // inferred from mutant phenotype /// 0001715 // ectodermal cell fate specification // traceable author statement /// 0006350 // transcription // inferred from electronic annotation /// 0006355 // regulation o…	0005634 // nucleus // inferred by curator /// 0005634 // nucleus // inferred from direct assay /// 0005634 // nucleus // non-traceable author statement /// 0005634 // nucleus // traceable author statement /// 0005634 // nucleus // inferred from electronic annotation /// 0005737 // cytoplasm // inferred from direct assay /// 0005737 // cytoplasm // non-traceable author statement /// 0005737 // cyt…	0003677 // DNA binding // non-traceable author statement /// 0003677 // DNA binding // inferred from electronic annotation /// 0003700 // transcription factor activity // inferred from sequence or structural similarity /// 0003700 // transcription factor activity // non-traceable author statement /// 0003700 // transcription factor activity // inferred from electronic annotation /// 0003702 // RN…	3.21465	0.0420116									4.59475	0.03932
1623418_at	CG10244	Cad96Ca	Cad96Ca	0006468 // protein amino acid phosphorylation // inferred from electronic annotation /// 0006468 // protein amino acid phosphorylation // inferred from sequence or structural similarity /// 0006468 // protein amino acid phosphorylation // non-traceable author statement /// 0007156 // homophilic cell adhesion // inferred from electronic annotation /// 0016339 // calcium-dependent cell-cell adhesio…	0005887 // integral to plasma membrane // inferred from sequence or structural similarity /// 0016020 // membrane // inferred from electronic annotation /// 0016021 // integral to membrane // inferred from electronic annotation	0000166 // nucleotide binding // inferred from electronic annotation /// 0004672 // protein kinase activity // inferred from sequence or structural similarity /// 0004672 // protein kinase activity // inferred from electronic annotation /// 0004713 // protein tyrosine kinase activity // inferred from sequence or structural similarity /// 0004713 // protein tyrosine kinase activity // non-traceabl…					-4.04508	0.0365274
1623424_a_at	CG8224	Activin A receptor 45A	babo	0006468 // protein amino acid phosphorylation // inferred from electronic annotation /// 0006468 // protein amino acid phosphorylation // inferred from sequence or structural similarity /// 0006468 // protein amino acid phosphorylation // non-traceable author statement /// 0007165 // signal transduction // inferred from sequence or structural similarity /// 0007179 // transforming growth factor b…	0005886 // plasma membrane // non-traceable author statement /// 0016020 // membrane // inferred from electronic annotation /// 0048179 // activin receptor complex // inferred from physical interaction /// 0048179 // activin receptor complex // inferred from sequence or structural similarity	0000166 // nucleotide binding // inferred from electronic annotation /// 0004672 // protein kinase activity // non-traceable author statement /// 0004672 // protein kinase activity // inferred from electronic annotation /// 0004674 // protein serine/threonine kinase activity // non-traceable author statement /// 0004674 // protein serine/threonine kinase activity // inferred from electronic annot…	-4.02518	0.0155058			-3.24109	0.0478073	-3.98917	0.0195332
1623425_at	CG8238	48A-E Bcl-2-like	Buffy	0006915 // apoptosis // inferred from sequence or structural similarity /// 0006915 // apoptosis // non-traceable author statement /// 0006916 // anti-apoptosis // inferred from genetic interaction /// 0006916 // anti-apoptosis // inferred from mutant phenotype /// 0006917 // induction of apoptosis // inferred from sequence or structural similarity /// 0012501 // programmed cell death // traceabl…	---	---					3.15293	0.0135107
1623426_at	CG31633	---	CG31633	---	---	---					-5.2223	0.00992788
1623428_at	CG14933	--- /// CG42501	CG14933 /// CG42486	---	---	0005515 // protein binding // inferred from physical interaction			-9.62649	2.48379e-05			5.005	0.000913342	7.48053	0.000355919
1623432_s_at	CG32010	Plexin-B	plexB	0007165 // signal transduction // inferred from electronic annotation /// 0007275 // multicellular organismal development // inferred from electronic annotation /// 0007399 // nervous system development // inferred from electronic annotation /// 0007411 // axon guidance // inferred from direct assay /// 0007411 // axon guidance // inferred from genetic interaction /// 0007411 // axon guidance // …	0005622 // intracellular // inferred from electronic annotation /// 0016020 // membrane // inferred from electronic annotation /// 0016021 // integral to membrane // inferred from electronic annotation	0004872 // receptor activity // inferred from electronic annotation /// 0005515 // protein binding // inferred from physical interaction /// 0017154 // semaphorin receptor activity // inferred from sequence or structural similarity	-4.14952	0.0193614			-5.19725	0.011075
1623434_at	CG3702	---	CG3702	---	---	---	-2.0514	0.0157828	-2.02512	0.0298133	-3.94301	0.00014214
1623439_at	CG17744	---	CG17744	---	---	0005515 // protein binding // inferred from physical interaction	-3.91844	0.000270664	-3.0408	0.00292037	-4.23422	0.000228736
1623441_at	CG18412	Polyhomeotic	ph-p	0006342 // chromatin silencing // non-traceable author statement /// 0007275 // multicellular organismal development // inferred from electronic annotation /// 0016458 // gene silencing // inferred from genetic interaction /// 0021954 // central nervous system neuron development // inferred from mutant phenotype /// 0030708 // germarium-derived female germ-line cyst encapsulation // inferred from…	0005634 // nucleus // inferred from direct assay /// 0005634 // nucleus // non-traceable author statement /// 0005634 // nucleus // inferred from electronic annotation /// 0005730 // nucleolus // inferred from direct assay /// 0035102 // PRC1 complex // traceable author statement	0003677 // DNA binding // non-traceable author statement /// 0003677 // DNA binding // inferred from electronic annotation /// 0003682 // chromatin binding // inferred from direct assay /// 0005515 // protein binding // inferred from physical interaction /// 0008270 // zinc ion binding // inferred from electronic annotation /// 0046872 // metal ion binding // inferred from electronic annotation /…							-2.50093	0.0479758
1623447_a_at	CG12201	---	CG12201	0006810 // transport // inferred from electronic annotation /// 0055085 // transmembrane transport // inferred from electronic annotation	0005740 // mitochondrial envelope // inferred from sequence or structural similarity /// 0005743 // mitochondrial inner membrane // inferred from electronic annotation /// 0016020 // membrane // inferred from electronic annotation /// 0016021 // integral to membrane // inferred from electronic annotation	0005215 // transporter activity // inferred from electronic annotation /// 0005488 // binding // inferred from electronic annotation /// 0015226 // carnitine transporter activity // inferred from sequence or structural similarity /// 0015227 // acyl carnitine transporter activity // inferred from sequence or structural similarity /// 0022857 // transmembrane transporter activity // inferred from …	-4.30567	0.0174816
1623449_at	CG7840	---	CG7840	0006629 // lipid metabolic process // inferred from electronic annotation /// 0055114 // oxidation reduction // inferred from electronic annotation	0005737 // cytoplasm // inferred from electronic annotation /// 0016021 // integral to membrane // inferred from electronic annotation	0003865 // 3-oxo-5-alpha-steroid 4-dehydrogenase activity // inferred from sequence or structural similarity /// 0003865 // 3-oxo-5-alpha-steroid 4-dehydrogenase activity // inferred from electronic annotation /// 0005515 // protein binding // inferred from physical interaction /// 0016491 // oxidoreductase activity // inferred from electronic annotation /// 0016627 // oxidoreductase activity, ac…
1623451_at	CG32375	---	---	0007016 // cytoskeletal anchoring at plasma membrane // inferred from sequence or structural similarity /// 0007016 // cytoskeletal anchoring at plasma membrane // non-traceable author statement /// 0007165 // signal transduction // inferred from electronic annotation /// 0048675 // axon extension // inferred from mutant phenotype	0005886 // plasma membrane // inferred from sequence or structural similarity	0005200 // structural constituent of cytoskeleton // inferred from sequence or structural similarity /// 0005200 // structural constituent of cytoskeleton // non-traceable author statement /// 0005515 // protein binding // inferred from electronic annotation /// 0008092 // cytoskeletal protein binding // inferred from sequence or structural similarity	2.28197	0.0206436
1623453_at	CG10447	CG10447	Nf-YB	0006350 // transcription // inferred from sequence or structural similarity	0005622 // intracellular // inferred from electronic annotation /// 0005634 // nucleus // inferred from electronic annotation /// 0016602 // CCAAT-binding factor complex // inferred from sequence or structural similarity	0003677 // DNA binding // inferred from electronic annotation /// 0003700 // transcription factor activity // inferred from sequence or structural similarity /// 0005515 // protein binding // inferred from physical interaction /// 0043565 // sequence-specific DNA binding // inferred from direct assay /// 0043565 // sequence-specific DNA binding // inferred from electronic annotation	-3.90315	0.0025407			-4.6518	0.00135281	-3.00297	0.0140505	-3.57895	0.0173381
1623457_at	HDC13964	---	---	---	---	---
1623463_at	CG4254	cofilin	tsr	0000910 // cytokinesis // inferred from mutant phenotype /// 0000915 // cytokinesis, actomyosin contractile ring assembly // traceable author statement /// 0001736 // establishment of planar polarity // inferred from mutant phenotype /// 0001737 // establishment of imaginal disc-derived wing hair orientation // inferred from mutant phenotype /// 0007015 // actin filament organization // inferred …	0005622 // intracellular // inferred from electronic annotation /// 0005634 // nucleus // inferred from electronic annotation /// 0005737 // cytoplasm // inferred from electronic annotation /// 0005856 // cytoskeleton // inferred from electronic annotation /// 0016363 // nuclear matrix // inferred from electronic annotation	0003779 // actin binding // inferred from mutant phenotype /// 0003779 // actin binding // inferred from sequence or structural similarity /// 0003779 // actin binding // non-traceable author statement /// 0003779 // actin binding // inferred from electronic annotation /// 0005515 // protein binding // inferred from physical interaction /// 0032183 // SUMO binding // inferred from physical intera…	-11.861	0.000191903	-9.04088	0.00100082	-17.3697	6.93352e-05
1623465_at	CG6138	---	CG6138	---	---	---			-2.15575	0.00210901
1623466_at	CG9097	bric-a-brac	bab1	0006350 // transcription // inferred from expression pattern /// 0006350 // transcription // inferred from sequence or structural similarity /// 0006350 // transcription // inferred from electronic annotation /// 0006350 // transcription // traceable author statement /// 0007455 // eye-antennal disc morphogenesis // inferred from expression pattern /// 0007478 // leg disc morphogenesis // inferre…	0005634 // nucleus // inferred from direct assay /// 0005634 // nucleus // inferred from electronic annotation	0003677 // DNA binding // non-traceable author statement /// 0003677 // DNA binding // inferred from electronic annotation /// 0003700 // transcription factor activity // inferred from expression pattern /// 0003700 // transcription factor activity // inferred from sequence or structural similarity /// 0003700 // transcription factor activity // traceable author statement /// 0005515 // protein b…	-19.0289	0.000728888			-8.44642	0.0113359	-12.4332	0.00386508
1623469_s_at	HDC09652	Mucin 68Ca	Muc68Ca	0007596 // blood coagulation // inferred from electronic annotation	---	---
1623470_at	CG5231	Lipoic acid synthase	Las	0008152 // metabolic process // inferred from electronic annotation /// 0009105 // lipoic acid biosynthetic process // inferred from sequence or structural similarity /// 0009107 // lipoate biosynthetic process // inferred from electronic annotation	0005737 // cytoplasm // inferred from electronic annotation /// 0005739 // mitochondrion // inferred from sequence or structural similarity	0003824 // catalytic activity // inferred from electronic annotation /// 0016740 // transferase activity // inferred from electronic annotation /// 0016783 // sulfurtransferase activity // inferred from electronic annotation /// 0016992 // lipoate synthase activity // inferred from electronic annotation /// 0017140 // lipoic acid synthase activity // inferred from sequence or structural similarit…					-2.85508	0.0121785
1623471_s_at	GM07660	---	---	---	---	---							-1.81174	0.0484839
1623473_at	CG18247	Tyrosine kinase 7	shark	0006468 // protein amino acid phosphorylation // inferred from electronic annotation /// 0006468 // protein amino acid phosphorylation // inferred from sequence or structural similarity /// 0006468 // protein amino acid phosphorylation // non-traceable author statement /// 0007254 // JNK cascade // inferred from genetic interaction /// 0007254 // JNK cascade // inferred from mutant phenotype /// …	0005737 // cytoplasm // inferred from direct assay /// 0005737 // cytoplasm // inferred from electronic annotation /// 0005938 // cell cortex // inferred from direct assay	0000166 // nucleotide binding // inferred from electronic annotation /// 0004672 // protein kinase activity // inferred from electronic annotation /// 0004713 // protein tyrosine kinase activity // inferred from electronic annotation /// 0004713 // protein tyrosine kinase activity // inferred from sequence or structural similarity /// 0004713 // protein tyrosine kinase activity // non-traceable a…					-2.92794	0.0280208
1623475_s_at	CG10279	Lighten up	Rm62	0000381 // regulation of alternative nuclear mRNA splicing, via spliceosome // inferred from mutant phenotype /// 0000398 // nuclear mRNA splicing, via spliceosome // inferred by curator /// 0006417 // regulation of translation // inferred from electronic annotation /// 0016246 // RNA interference // inferred from mutant phenotype /// 0019730 // antimicrobial humoral response // inferred from mut…	0005634 // nucleus // inferred by curator /// 0005634 // nucleus // inferred from electronic annotation /// 0005703 // polytene chromosome puff // inferred from direct assay /// 0071011 // precatalytic spliceosome // inferred from direct assay /// 0071013 // catalytic step 2 spliceosome // inferred from direct assay	0000166 // nucleotide binding // inferred from electronic annotation /// 0003676 // nucleic acid binding // inferred from electronic annotation /// 0003723 // RNA binding // inferred from electronic annotation /// 0003729 // mRNA binding // inferred from sequence or structural similarity /// 0004004 // ATP-dependent RNA helicase activity // inferred from sequence or structural similarity /// 0004…	-2.20325	0.00126441	-1.67131	0.0382256	-1.88855	0.00886498
1623478_at	CG16752	CG16752	SPR	0007186 // G-protein coupled receptor protein signaling pathway // inferred from electronic annotation /// 0045434 // negative regulation of female receptivity, post-mating // inferred from mutant phenotype /// 0048042 // regulation of post-mating oviposition // inferred from mutant phenotype	0005886 // plasma membrane // inferred from direct assay /// 0016021 // integral to membrane // inferred from electronic annotation	0004872 // receptor activity // inferred from electronic annotation /// 0008188 // neuropeptide receptor activity // inferred from direct assay	-21.9061	7.66651e-05			-5.59614	0.0125818	-5.67196	0.0115628
1623480_at	CG5047	CG5047	mTerf3	0006264 // mitochondrial DNA replication // inferred from mutant phenotype /// 0006390 // transcription from mitochondrial promoter // inferred from mutant phenotype /// 0032543 // mitochondrial translation // inferred from mutant phenotype	---	0005515 // protein binding // inferred from physical interaction	-3.10681	0.0037945			-4.15011	0.000880171
1623482_at	CG9072	---	CG9072	0007021 // tubulin complex assembly // inferred from electronic annotation	0005874 // microtubule // inferred from electronic annotation	0005515 // protein binding // inferred from physical interaction /// 0051082 // unfolded protein binding // inferred from electronic annotation	-8.77246	1.46331e-07	-6.4489	8.73192e-07	-7.89102	3.49948e-07
1623484_at	CG3830	vestigial	vg	0001745 // compound eye morphogenesis // inferred from mutant phenotype /// 0006260 // DNA replication // inferred from electronic annotation /// 0006350 // transcription // inferred from electronic annotation /// 0007049 // cell cycle // inferred from electronic annotation /// 0007275 // multicellular organismal development // inferred from electronic annotation /// 0007346 // regulation of mito…	0005634 // nucleus // inferred from electronic annotation /// 0005634 // nucleus // non-traceable author statement /// 0005634 // nucleus // inferred from direct assay	0003677 // DNA binding // inferred from electronic annotation /// 0005515 // protein binding // inferred from physical interaction /// 0008022 // protein C-terminus binding // inferred from physical interaction /// 0030528 // transcription regulator activity // inferred from electronic annotation	-4.68667	0.0234067									-5.57683	0.0468077
1623487_at	CG8374	dalmatian	dmt	0006355 // regulation of transcription, DNA-dependent // inferred from electronic annotation /// 0007052 // mitotic spindle organization // inferred from mutant phenotype /// 0007399 // nervous system development // inferred from mutant phenotype /// 0007422 // peripheral nervous system development // traceable author statement	0000785 // chromatin // inferred from direct assay /// 0005634 // nucleus // not recorded	---			7.37639	0.00314445			-8.01192	0.002002	-5.92105	0.0173381
1623488_at	CG40164	---	---	---	---	---	-5.80845	0.0468976
1623490_at	CG5723	tenascin major	Ten-m	0007155 // cell adhesion // inferred from mutant phenotype /// 0007155 // cell adhesion // inferred from sequence or structural similarity /// 0007366 // periodic partitioning by pair rule gene // inferred from mutant phenotype /// 0008360 // regulation of cell shape // inferred from mutant phenotype	0005578 // proteinaceous extracellular matrix // inferred from sequence or structural similarity /// 0005887 // integral to plasma membrane // inferred from direct assay /// 0016020 // membrane // inferred from electronic annotation	---	-3.3516	0.0333877
1623492_a_at	CG17010	---	CG17010	0006014 // D-ribose metabolic process // inferred from electronic annotation /// 0006412 // translation // inferred from electronic annotation /// 0006413 // translational initiation // inferred from electronic annotation	0005737 // cytoplasm // inferred from electronic annotation	0003723 // RNA binding // inferred from electronic annotation /// 0003743 // translation initiation factor activity // inferred from electronic annotation /// 0004747 // ribokinase activity // inferred from sequence or structural similarity /// 0004747 // ribokinase activity // inferred from electronic annotation /// 0005515 // protein binding // inferred from physical interaction /// 0016740 // …			3.10047	0.00286604
1623494_at	CG2723	Ecdysone-inducible gene E3	ImpE3	0007561 // imaginal disc eversion // traceable author statement	0005886 // plasma membrane // inferred from sequence or structural similarity /// 0019898 // extrinsic to membrane // traceable author statement	---	-2.01412	0.00303561	-3.15396	5.09016e-05	-2.55413	0.000380852
1623495_at	CG10574	Inhibitor-2	I-2	0009966 // regulation of signal transduction // inferred from electronic annotation /// 0035308 // negative regulation of protein amino acid dephosphorylation // inferred from direct assay /// 0035308 // negative regulation of protein amino acid dephosphorylation // inferred from mutant phenotype /// 0043666 // regulation of phosphoprotein phosphatase activity // inferred from electronic annotati…	---	0004864 // phosphoprotein phosphatase inhibitor activity // inferred from direct assay /// 0004864 // phosphoprotein phosphatase inhibitor activity // inferred from mutant phenotype /// 0004864 // phosphoprotein phosphatase inhibitor activity // non-traceable author statement /// 0004864 // phosphoprotein phosphatase inhibitor activity // inferred from electronic annotation /// 0005515 // protein…	-2.55205	0.00145062					-2.82072	0.00107026
1623497_at	CG8346	split locus enhancer protein m3	HLHm3	0000122 // negative regulation of transcription from RNA polymerase II promoter // non-traceable author statement /// 0006350 // transcription // inferred from electronic annotation /// 0006355 // regulation of transcription, DNA-dependent // inferred from electronic annotation /// 0007219 // Notch signaling pathway // non-traceable author statement /// 0007219 // Notch signaling pathway // infer…	0005634 // nucleus // inferred from electronic annotation /// 0005634 // nucleus // non-traceable author statement	0003677 // DNA binding // non-traceable author statement /// 0003677 // DNA binding // inferred from electronic annotation /// 0003700 // transcription factor activity // non-traceable author statement /// 0003700 // transcription factor activity // traceable author statement /// 0005515 // protein binding // inferred from physical interaction /// 0016566 // specific transcriptional repressor act…			-4.85072	0.00850679	-3.85846	0.0172053
1623502_at	CG31910	---	CG31910	---	---	---	-2.49711	0.0158395			-2.69749	0.0132017
1623503_at	CG5518	slamdance	sda	0006508 // proteolysis // inferred from electronic annotation /// 0007638 // mechanosensory behavior // inferred from mutant phenotype /// 0009612 // response to mechanical stimulus // inferred from mutant phenotype /// 0009612 // response to mechanical stimulus // inferred from genetic interaction	---	0004177 // aminopeptidase activity // inferred from sequence or structural similarity /// 0004177 // aminopeptidase activity // inferred from electronic annotation /// 0008237 // metallopeptidase activity // inferred from electronic annotation /// 0008270 // zinc ion binding // inferred from electronic annotation /// 0016787 // hydrolase activity // inferred from electronic annotation	3.77913	0.000101532			1.89046	0.0340123	2.41637	0.0050212
1623505_s_at	CG11700	Ubiquitin-5E	Ubi-p5E	0006464 // protein modification process // inferred from sequence or structural similarity /// 0006511 // ubiquitin-dependent protein catabolic process // inferred from sequence or structural similarity /// 0006911 // phagocytosis, engulfment // inferred from mutant phenotype /// 0009408 // response to heat // inferred from expression pattern /// 0009987 // cellular process // inferred from mutan…	0005634 // nucleus // inferred from electronic annotation /// 0005704 // polytene chromosome band // inferred from direct assay /// 0005737 // cytoplasm // inferred from electronic annotation	0005515 // protein binding // inferred from sequence or structural similarity /// 0005515 // protein binding // inferred from physical interaction /// 0030528 // transcription regulator activity // inferred from sequence or structural similarity	-3.64191	0.000168415	-3.03723	0.0012009	-3.13963	0.000726668
1623506_s_at	CG32505	Protein phosphatase X	Pp4-19C	0000072 // M phase specific microtubule process // inferred from mutant phenotype /// 0000278 // mitotic cell cycle // inferred from mutant phenotype /// 0006470 // protein amino acid dephosphorylation // inferred from sequence or structural similarity /// 0006470 // protein amino acid dephosphorylation // non-traceable author statement /// 0007017 // microtubule-based process // inferred from mu…	0005634 // nucleus // inferred from direct assay /// 0005634 // nucleus // inferred from electronic annotation /// 0005737 // cytoplasm // inferred from direct assay /// 0005737 // cytoplasm // inferred from electronic annotation /// 0005813 // centrosome // inferred from direct assay /// 0005815 // microtubule organizing center // inferred from electronic annotation /// 0005856 // cytoskeleton /…	0004721 // phosphoprotein phosphatase activity // inferred from electronic annotation /// 0004722 // protein serine/threonine phosphatase activity // inferred from sequence or structural similarity /// 0004722 // protein serine/threonine phosphatase activity // non-traceable author statement /// 0016787 // hydrolase activity // inferred from electronic annotation /// 0046872 // metal ion binding …	-9.19728	0.000985104			-6.14861	0.00642609	-5.71232	0.00843276
1623507_at	CG33136	---	CG33136	---	---	---					2.85077	0.000700156
1623508_at	CG30466	---	CG30466	---	---	---	-4.60121	0.000186329	-5.2171	0.00013258	-5.21722	0.000125569
1623514_a_at	CG2239	jdp	jdp	0006457 // protein folding // inferred from electronic annotation	---	0005515 // protein binding // inferred from physical interaction /// 0031072 // heat shock protein binding // inferred from electronic annotation /// 0051082 // unfolded protein binding // inferred from electronic annotation	-6.81592	0.000955832			-4.81981	0.00618848
1623515_at	S.C2R001400	---	---	---	---	---					4.83436	1.86536e-05			2.22718	0.0214329
1623518_s_at	CG31305	--- /// ---	CG6782 /// CG6783	0006810 // transport // inferred from electronic annotation /// 0055085 // transmembrane transport // inferred from electronic annotation	0005740 // mitochondrial envelope // inferred from sequence or structural similarity /// 0005743 // mitochondrial inner membrane // inferred from electronic annotation /// 0005811 // lipid particle // inferred from direct assay /// 0016020 // membrane // inferred from electronic annotation /// 0016021 // integral to membrane // inferred from electronic annotation	0005215 // transporter activity // inferred from electronic annotation /// 0005371 // tricarboxylate secondary active transmembrane transporter activity // inferred from sequence or structural similarity /// 0005488 // binding // inferred from electronic annotation /// 0005504 // fatty acid binding // inferred from sequence or structural similarity /// 0008289 // lipid binding // inferred from el…	6.92072	8.06964e-08			2.86619	0.00011931	5.11223	8.7748e-07	2.11721	0.00821094	2.41461	0.00345677
1623525_at	CG5109	Polycomblike	Pcl	0006350 // transcription // inferred from electronic annotation /// 0007275 // multicellular organismal development // inferred from electronic annotation /// 0016568 // chromatin modification // inferred from direct assay /// 0016568 // chromatin modification // inferred from electronic annotation /// 0045449 // regulation of transcription // inferred from electronic annotation /// 0045892 // ne…	0005634 // nucleus // inferred from direct assay /// 0005634 // nucleus // inferred from sequence or structural similarity /// 0005634 // nucleus // non-traceable author statement /// 0005634 // nucleus // inferred from electronic annotation	0003676 // nucleic acid binding // inferred from electronic annotation /// 0003677 // DNA binding // inferred from direct assay /// 0003700 // transcription factor activity // inferred from direct assay /// 0005515 // protein binding // inferred from physical interaction /// 0005515 // protein binding // inferred from electronic annotation /// 0008270 // zinc ion binding // inferred from electron…	-2.07391	0.0320282
1623527_at	CG40122	---	---	---	---	---					2.70805	0.000800809			1.97241	0.0345869
1623536_s_at	CG11347	---	CG11347	---	---	0005515 // protein binding // inferred from physical interaction	2.29993	0.00445909					1.8517	0.0321673
1623540_at	CG31704	---	CG31704	0006508 // proteolysis // inferred from sequence or structural similarity	---	0004867 // serine-type endopeptidase inhibitor activity // inferred from sequence or structural similarity /// 0004867 // serine-type endopeptidase inhibitor activity // inferred from electronic annotation /// 0030414 // peptidase inhibitor activity // inferred from electronic annotation			2.85936	0.0376681
1623543_at	CG5807	---	CG5807	---	---	0005515 // protein binding // inferred from physical interaction							-6.65942	0.0043974			-4.90384	0.0382083
1623545_at	CG9193	proliferating cell nuclear antigen	mus209	0006260 // DNA replication // inferred from mutant phenotype /// 0006260 // DNA replication // traceable author statement /// 0006260 // DNA replication // inferred from electronic annotation /// 0006261 // DNA-dependent DNA replication // traceable author statement /// 0006272 // leading strand elongation // non-traceable author statement /// 0006275 // regulation of DNA replication // inferred …	0005634 // nucleus // inferred from electronic annotation /// 0043626 // PCNA complex // inferred from sequence or structural similarity /// 0043626 // PCNA complex // non-traceable author statement /// 0043626 // PCNA complex // inferred from electronic annotation	0003677 // DNA binding // inferred from electronic annotation /// 0005515 // protein binding // inferred from physical interaction /// 0030337 // DNA polymerase processivity factor activity // inferred from electronic annotation /// 0032183 // SUMO binding // inferred from physical interaction	2.04564	0.0113586					1.90696	0.0243849
1623552_s_at	CG2893	---	CG2893	0055085 // transmembrane transport // inferred from electronic annotation	0016020 // membrane // inferred from electronic annotation /// 0016021 // integral to membrane // inferred from electronic annotation	0005515 // protein binding // inferred from physical interaction /// 0008273 // calcium, potassium:sodium antiporter activity // inferred from sequence or structural similarity	-15.583	1.17757e-06	-75.5744	2.63096e-09	-5.73911	0.00021395			13.1683	1.02075e-05	-2.71523	0.0446695
1623553_a_at	CG5410	Mitochondrial Rho	Miro	0000226 // microtubule cytoskeleton organization // inferred from mutant phenotype /// 0006915 // apoptosis // inferred from sequence or structural similarity /// 0007264 // small GTPase mediated signal transduction // inferred from electronic annotation /// 0007268 // synaptic transmission // inferred from mutant phenotype /// 0019725 // cellular homeostasis // inferred from sequence or structur…	0005622 // intracellular // inferred from electronic annotation /// 0005739 // mitochondrion // inferred from electronic annotation /// 0005741 // mitochondrial outer membrane // inferred from electronic annotation /// 0016020 // membrane // inferred from electronic annotation /// 0016021 // integral to membrane // inferred from electronic annotation /// 0031307 // integral to mitochondrial outer…	0000166 // nucleotide binding // inferred from electronic annotation /// 0005509 // calcium ion binding // inferred from electronic annotation /// 0005515 // protein binding // inferred from physical interaction /// 0005525 // GTP binding // inferred from electronic annotation /// 0016787 // hydrolase activity // inferred from electronic annotation			2.03556	0.0258523					-2.22653	0.0267895
1623556_at	CG32669	---	CG32669	0006810 // transport // inferred from sequence or structural similarity /// 0006810 // transport // inferred from electronic annotation /// 0006811 // ion transport // inferred from electronic annotation /// 0006814 // sodium ion transport // inferred from electronic annotation /// 0051180 // vitamin transport // non-traceable author statement /// 0055085 // transmembrane transport // inferred fr…	0016020 // membrane // inferred from electronic annotation /// 0016021 // integral to membrane // non-traceable author statement /// 0016021 // integral to membrane // inferred from electronic annotation	0005215 // transporter activity // inferred from sequence or structural similarity /// 0005215 // transporter activity // inferred from electronic annotation /// 0008523 // sodium-dependent multivitamin transmembrane transporter activity // non-traceable author statement /// 0015293 // symporter activity // inferred from electronic annotation	1.70685	0.0450737
1623559_s_at	M69216	---	---	---	---	---	-6.718	9.13711e-06	-2.33035	0.0195724			-2.88282	0.00358817			-4.27115	0.00152203
1623562_at	CG14431	---	CG14431	---	---	0031177 // phosphopantetheine binding // inferred from electronic annotation	-2.11808	0.00995325	-1.96676	0.0310143	-1.96006	0.0246993
1623563_at	HDC02760	---	---	---	---	---
1623564_at	CG4109	syntaxin	Syx8	0007269 // neurotransmitter secretion // inferred from sequence or structural similarity /// 0016081 // synaptic vesicle docking during exocytosis // inferred from sequence or structural similarity /// 0016192 // vesicle-mediated transport // inferred from sequence or structural similarity	0005886 // plasma membrane // inferred from sequence or structural similarity	0005484 // SNAP receptor activity // inferred from sequence or structural similarity	-3.42268	2.17667e-05	-6.46564	1.53397e-07	-3.75564	1.53697e-05
1623565_at	CG17278	---	CG17278	0030178 // negative regulation of Wnt receptor signaling pathway // inferred from genetic interaction	---	---	7.66248	0.0001128			3.16961	0.0144998	13.7874	1.32169e-05	5.7032	0.00268086
1623567_at	S.C3L002408	D-frizzled2	fz2	0006898 // receptor-mediated endocytosis // inferred from mutant phenotype /// 0006928 // cellular component movement // inferred from mutant phenotype /// 0007163 // establishment or maintenance of cell polarity // inferred from sequence or structural similarity /// 0007165 // signal transduction // inferred from sequence or structural similarity /// 0007165 // signal transduction // inferred fr…	0005769 // early endosome // inferred from direct assay /// 0005770 // late endosome // inferred from direct assay /// 0005886 // plasma membrane // inferred from direct assay /// 0005886 // plasma membrane // non-traceable author statement /// 0016020 // membrane // inferred from electronic annotation /// 0016021 // integral to membrane // inferred from sequence or structural similarity /// 0016…	0004871 // signal transducer activity // inferred from electronic annotation /// 0004872 // receptor activity // inferred from electronic annotation /// 0004888 // transmembrane receptor activity // inferred from sequence or structural similarity /// 0004888 // transmembrane receptor activity // inferred from electronic annotation /// 0004926 // non-G-protein coupled 7TM receptor activity // infe…
1623568_at	HDC08176	---	---	---	---	---
1623571_a_at	CG9328	---	CG9328	---	---	---	-2.97215	0.00802828
1623572_at	CG32562	xmas-2	xmas-2	0006406 // mRNA export from nucleus // inferred from mutant phenotype /// 0007275 // multicellular organismal development // inferred from electronic annotation /// 0007283 // spermatogenesis // non-traceable author statement /// 0007283 // spermatogenesis // inferred from electronic annotation /// 0007292 // female gamete generation // non-traceable author statement /// 0009790 // embryonic deve…	0005643 // nuclear pore // inferred from direct assay	0003676 // nucleic acid binding // inferred from electronic annotation /// 0003723 // RNA binding // inferred from electronic annotation /// 0003723 // RNA binding // non-traceable author statement /// 0003729 // mRNA binding // non-traceable author statement /// 0005515 // protein binding // inferred from physical interaction	-1.75131	0.0388459			-2.24285	0.00658984
1623573_s_at	CG11266	---	CG11266	0000381 // regulation of alternative nuclear mRNA splicing, via spliceosome // inferred from mutant phenotype /// 0000398 // nuclear mRNA splicing, via spliceosome // inferred by curator /// 0006397 // mRNA processing // inferred from electronic annotation /// 0008380 // RNA splicing // inferred from sequence or structural similarity	0005634 // nucleus // inferred by curator /// 0005634 // nucleus // inferred from electronic annotation /// 0005681 // spliceosomal complex // inferred from sequence or structural similarity /// 0071011 // precatalytic spliceosome // inferred from direct assay /// 0071013 // catalytic step 2 spliceosome // inferred from direct assay	0000166 // nucleotide binding // inferred from electronic annotation /// 0003676 // nucleic acid binding // inferred from electronic annotation /// 0003723 // RNA binding // inferred from electronic annotation /// 0003729 // mRNA binding // inferred from sequence or structural similarity /// 0005515 // protein binding // inferred from physical interaction /// 0042802 // identical protein binding …	-9.24489	2.28165e-06	-6.93205	1.33887e-05	-8.91258	4.20289e-06
1623574_at	CG11694	---	CG11694	---	---	---			1.84564	0.0450782
1623582_at	CG6364	---	CG6364	0006911 // phagocytosis, engulfment // inferred from mutant phenotype /// 0008152 // metabolic process // inferred from electronic annotation	---	0000166 // nucleotide binding // inferred from electronic annotation /// 0004849 // uridine kinase activity // inferred from sequence or structural similarity /// 0004849 // uridine kinase activity // non-traceable author statement /// 0004849 // uridine kinase activity // inferred from electronic annotation /// 0005524 // ATP binding // inferred from electronic annotation /// 0016301 // kinase a…	-5.48525	0.00348138					-6.42758	0.00274722
1623583_at	CG31657	PNUTS	PNUTS	0006605 // protein targeting // inferred from sequence or structural similarity /// 0006911 // phagocytosis, engulfment // inferred from mutant phenotype /// 0035304 // regulation of protein amino acid dephosphorylation // inferred from sequence or structural similarity /// 0035304 // regulation of protein amino acid dephosphorylation // non-traceable author statement /// 0050790 // regulation of…	0005634 // nucleus // non-traceable author statement	0003676 // nucleic acid binding // inferred from electronic annotation /// 0005515 // protein binding // inferred from physical interaction /// 0008270 // zinc ion binding // inferred from electronic annotation /// 0019888 // protein phosphatase regulator activity // inferred from sequence or structural similarity /// 0019888 // protein phosphatase regulator activity // non-traceable author state…	-2.9226	0.0160508					-2.41544	0.0483802
1623584_at	CG10473	hook-like	hkl	0000398 // nuclear mRNA splicing, via spliceosome // inferred by curator /// 0006622 // protein targeting to lysosome // inferred from mutant phenotype /// 0006915 // apoptosis // inferred from sequence or structural similarity	0005634 // nucleus // inferred from sequence or structural similarity /// 0071011 // precatalytic spliceosome // inferred from direct assay /// 0071013 // catalytic step 2 spliceosome // inferred from direct assay	0000166 // nucleotide binding // inferred from electronic annotation							-2.69714	0.0161757
1623585_at	CG14366	CG14365	CG34383	---	---	---	-2.33509	0.000532983			-1.56928	0.0480538
1623586_a_at	CG17142	pyrexia	pyx	0006810 // transport // inferred from electronic annotation /// 0006811 // ion transport // inferred from electronic annotation /// 0006812 // cation transport // inferred from direct assay /// 0006816 // calcium ion transport // inferred from sequence or structural similarity /// 0009408 // response to heat // inferred from mutant phenotype /// 0050896 // response to stimulus // inferred from el…	0016020 // membrane // inferred from electronic annotation /// 0016021 // integral to membrane // inferred by curator /// 0016021 // integral to membrane // inferred from electronic annotation	0005216 // ion channel activity // inferred from electronic annotation /// 0005261 // cation channel activity // inferred from direct assay /// 0005262 // calcium channel activity // inferred from sequence or structural similarity			-8.17991	0.00300659			15.0496	0.000326958	6.11722	0.0200731
1623588_at	CG6050	Elongation factor Tu mitochondrial	EfTuM	0006414 // translational elongation // inferred from sequence or structural similarity /// 0006414 // translational elongation // inferred from electronic annotation	0005622 // intracellular // inferred from electronic annotation /// 0005739 // mitochondrion // inferred from sequence or structural similarity	0000166 // nucleotide binding // inferred from electronic annotation /// 0003746 // translation elongation factor activity // inferred from sequence or structural similarity /// 0003746 // translation elongation factor activity // inferred from electronic annotation /// 0003924 // GTPase activity // inferred from electronic annotation /// 0005525 // GTP binding // inferred from electronic annotat…	-2.14623	0.00298217	-2.26375	0.00325873	-1.88624	0.0141376
1623590_s_at	CG32438	Smc5	Smc5	0000070 // mitotic sister chromatid segregation // non-traceable author statement /// 0007067 // mitosis // non-traceable author statement	0000796 // condensin complex // non-traceable author statement /// 0005634 // nucleus // inferred from sequence or structural similarity /// 0005694 // chromosome // inferred from electronic annotation	0005524 // ATP binding // inferred from electronic annotation	-2.96142	0.00273066					-4.35246	0.000381309			-4.348	0.00194863
1623591_a_at	CG17883	---	CG17883	0032313 // regulation of Rab GTPase activity // inferred from electronic annotation	0005622 // intracellular // inferred from electronic annotation	0005097 // Rab GTPase activator activity // inferred from electronic annotation	-7.73149	0.00953652			-9.92475	0.00611454
1623592_at	CG15894	---	CG15894	---	---	---	-5.30083	0.000351765			-2.82861	0.0167842	-2.84556	0.015407
1623594_at	CG1363	blown fuse	blow	0007498 // mesoderm development // inferred from expression pattern /// 0007519 // skeletal muscle tissue development // traceable author statement /// 0007520 // myoblast fusion // inferred from mutant phenotype /// 0007520 // myoblast fusion // traceable author statement	0005737 // cytoplasm // inferred from direct assay /// 0005737 // cytoplasm // non-traceable author statement	---	3.89855	1.52648e-05	-1.71733	0.0440685			6.69508	4.21649e-07	2.34019	0.00676568	2.86091	0.00195816
1623595_at	CG5439	---	CG5439	0007154 // cell communication // inferred from electronic annotation	---	0005515 // protein binding // inferred from electronic annotation /// 0035091 // phosphoinositide binding // inferred from electronic annotation							-3.1429	0.0223395
1623597_s_at	CG40072	---	CG17684	0006508 // proteolysis // inferred from electronic annotation	0016020 // membrane // inferred from electronic annotation	0008239 // dipeptidyl-peptidase activity // inferred from sequence or structural similarity	-10.8558	0.0015286					-8.34826	0.00534559			-6.03951	0.0421066
1623598_at	HDC03315	---	---	---	---	---
1623601_at	CG8221	amyrel	Amyrel	0005975 // carbohydrate metabolic process // inferred from electronic annotation /// 0008152 // metabolic process // inferred from electronic annotation	0005576 // extracellular region // inferred from electronic annotation	0003824 // catalytic activity // inferred from electronic annotation /// 0004556 // alpha-amylase activity // non-traceable author statement /// 0004556 // alpha-amylase activity // inferred from electronic annotation /// 0004574 // oligo-1,6-glucosidase activity // non-traceable author statement /// 0016787 // hydrolase activity // inferred from electronic annotation /// 0016798 // hydrolase act…			2.2609	0.00182819
1623602_a_at	CG10975	Protein tyrosine phosphatase 69D	Ptp69D	0006470 // protein amino acid dephosphorylation // inferred from direct assay /// 0006470 // protein amino acid dephosphorylation // non-traceable author statement /// 0006470 // protein amino acid dephosphorylation // inferred from electronic annotation /// 0007155 // cell adhesion // inferred from electronic annotation /// 0007409 // axonogenesis // inferred from mutant phenotype /// 0007411 //…	0005886 // plasma membrane // inferred from sequence or structural similarity /// 0005886 // plasma membrane // non-traceable author statement /// 0016020 // membrane // inferred from electronic annotation /// 0016021 // integral to membrane // inferred from electronic annotation /// 0030424 // axon // inferred from direct assay	0004721 // phosphoprotein phosphatase activity // inferred from electronic annotation /// 0004725 // protein tyrosine phosphatase activity // inferred from direct assay /// 0004725 // protein tyrosine phosphatase activity // non-traceable author statement /// 0004725 // protein tyrosine phosphatase activity // inferred from electronic annotation /// 0004728 // receptor signaling protein tyrosine …							-2.29463	0.0209284
1623603_at	CG4793	---	---	0006508 // proteolysis // inferred from electronic annotation	---	0004252 // serine-type endopeptidase activity // inferred from electronic annotation /// 0004252 // serine-type endopeptidase activity // non-traceable author statement					2.30904	0.0173981					-2.83413	0.0152127
1623604_at	CG7742	---	CG7742	0032313 // regulation of Rab GTPase activity // inferred from electronic annotation	0005622 // intracellular // inferred from electronic annotation	0005097 // Rab GTPase activator activity // inferred from electronic annotation /// 0005515 // protein binding // inferred from physical interaction			-3.40407	0.00358275
1623605_a_at	CG4427	TGF-beta-inducible early gene	cbt	0001736 // establishment of planar polarity // non-traceable author statement /// 0007254 // JNK cascade // non-traceable author statement /// 0007390 // germ-band shortening // non-traceable author statement /// 0007391 // dorsal closure // inferred from mutant phenotype /// 0007391 // dorsal closure // non-traceable author statement /// 0007423 // sensory organ development // inferred from muta…	0005622 // intracellular // inferred from electronic annotation	0003676 // nucleic acid binding // inferred from electronic annotation /// 0008270 // zinc ion binding // inferred from electronic annotation /// 0016563 // transcription activator activity // inferred from sequence or structural similarity											3.47161	0.0183664
1623606_at	CG4087	Ribosomal-protein-A2	RpLP1	0006412 // translation // inferred from sequence or structural similarity /// 0006414 // translational elongation // inferred from electronic annotation /// 0006414 // translational elongation // non-traceable author statement	0005622 // intracellular // inferred from electronic annotation /// 0005811 // lipid particle // inferred from direct assay /// 0005840 // ribosome // inferred from electronic annotation /// 0022625 // cytosolic large ribosomal subunit // inferred from sequence or structural similarity /// 0022625 // cytosolic large ribosomal subunit // non-traceable author statement /// 0030529 // ribonucleoprot…	0003735 // structural constituent of ribosome // inferred from sequence or structural similarity /// 0003735 // structural constituent of ribosome // inferred from electronic annotation /// 0005515 // protein binding // inferred from physical interaction	-2.69613	7.02975e-05	-5.71412	9.7727e-08	-3.90133	3.22623e-06	2.11938	0.00153386
1623610_at	CG14652	CG14652	CG34357	0006182 // cGMP biosynthetic process // inferred from sequence or structural similarity /// 0006182 // cGMP biosynthetic process // inferred from electronic annotation /// 0006468 // protein amino acid phosphorylation // inferred from electronic annotation /// 0009190 // cyclic nucleotide biosynthetic process // inferred from electronic annotation /// 0023034 // intracellular signaling pathway //…	---	0000166 // nucleotide binding // inferred from electronic annotation /// 0004383 // guanylate cyclase activity // inferred from sequence or structural similarity /// 0004383 // guanylate cyclase activity // inferred from electronic annotation /// 0004672 // protein kinase activity // inferred from electronic annotation /// 0004713 // protein tyrosine kinase activity // inferred from electronic an…	-4.8546	0.00373398					-3.46538	0.0210142
1623613_at	CG13762	---	---	0006816 // calcium ion transport // inferred from sequence or structural similarity	0016020 // membrane // inferred from electronic annotation	0005262 // calcium channel activity // inferred from sequence or structural similarity /// 0005509 // calcium ion binding // inferred from electronic annotation
1623618_at	CG14163	CG12524	CG34356	0006306 // DNA methylation // inferred from electronic annotation /// 0006468 // protein amino acid phosphorylation // inferred from electronic annotation	---	0003677 // DNA binding // inferred from electronic annotation /// 0004672 // protein kinase activity // inferred from electronic annotation /// 0004672 // protein kinase activity // non-traceable author statement /// 0005488 // binding // inferred from electronic annotation /// 0005524 // ATP binding // inferred from electronic annotation	-9.58126	1.91767e-07	-1.88357	0.0380522	-8.78454	4.23916e-07	-5.08677	1.52229e-05	-4.66378	8.70384e-05
1623619_at	CG15684	---	---	---	---	---	2.22106	0.00333502					1.80404	0.0266266
1623624_at	CG14869	---	CG14869	0006508 // proteolysis // inferred from electronic annotation	0005578 // proteinaceous extracellular matrix // inferred from electronic annotation /// 0031012 // extracellular matrix // inferred from electronic annotation	0004222 // metalloendopeptidase activity // inferred from sequence or structural similarity /// 0004222 // metalloendopeptidase activity // inferred from electronic annotation /// 0005515 // protein binding // inferred from physical interaction /// 0008233 // peptidase activity // inferred from electronic annotation /// 0008237 // metallopeptidase activity // inferred from electronic annotation /…	93.0597	1.61994e-07			4.24385	0.0136795	135.337	5.94263e-08	6.17182	0.00961722	21.9281	0.000272572
1623631_at	CG9388	AP-47	AP-47	0006810 // transport // inferred from electronic annotation /// 0006886 // intracellular protein transport // inferred from electronic annotation /// 0006901 // vesicle coating // traceable author statement /// 0007269 // neurotransmitter secretion // non-traceable author statement /// 0016183 // synaptic vesicle coating // traceable author statement /// 0016192 // vesicle-mediated transport // i…	0008021 // synaptic vesicle // traceable author statement /// 0030131 // clathrin adaptor complex // inferred from electronic annotation /// 0030135 // coated vesicle // traceable author statement	0005515 // protein binding // inferred from electronic annotation			-2.60136	0.0411109	-3.60045	0.00571758
1623632_s_at	CG6327	---	CG6327	---	0016020 // membrane // inferred from electronic annotation /// 0016021 // integral to membrane // inferred from electronic annotation	---			-26.5538	0.000226586	-6.19549	0.0181961	17.3948	0.000871938
1623633_at	CG2034	---	CG2034	---	---	0005515 // protein binding // inferred from physical interaction					-2.76175	0.0162166			-3.36334	0.0159938	4.50798	0.00469102
1623638_a_at	CG3894	dmNeural-like	CG3894	0023034 // intracellular signaling pathway // inferred from electronic annotation	---	0005515 // protein binding // inferred from physical interaction							1.5516	0.0496585
1623641_at	CG32856	---	CG32856	---	---	---	-6.26647	0.00834825			-5.15488	0.0216945	-3.93895	0.0459777
1623643_s_at	CG4559	Imaginal disc growth factor 3	Idgf3	0005975 // carbohydrate metabolic process // inferred from electronic annotation /// 0006032 // chitin catabolic process // inferred from electronic annotation /// 0007275 // multicellular organismal development // inferred from electronic annotation /// 0007444 // imaginal disc development // inferred from direct assay	0005576 // extracellular region // inferred from direct assay /// 0005576 // extracellular region // inferred from electronic annotation /// 0005576 // extracellular region // non-traceable author statement	0003824 // catalytic activity // inferred from electronic annotation /// 0004553 // hydrolase activity, hydrolyzing O-glycosyl compounds // inferred from electronic annotation /// 0004568 // chitinase activity // inferred from electronic annotation /// 0004568 // chitinase activity // inferred from sequence or structural similarity /// 0008084 // imaginal disc growth factor activity // inferred f…			-70.6464	2.1262e-07	-4.26672	0.0113436	29.0674	6.44408e-06	16.5576	0.000165596
1623644_s_at	CG2986	Ribosomal protein S21	oho23B	0006412 // translation // inferred from sequence or structural similarity /// 0006412 // translation // inferred from electronic annotation /// 0042127 // regulation of cell proliferation // inferred from mutant phenotype /// 0048542 // lymph gland development // inferred from mutant phenotype	0005622 // intracellular // inferred from electronic annotation /// 0005737 // cytoplasm // inferred from direct assay /// 0005840 // ribosome // inferred from electronic annotation /// 0022627 // cytosolic small ribosomal subunit // inferred from sequence or structural similarity /// 0033279 // ribosomal subunit // inferred from direct assay	0003735 // structural constituent of ribosome // inferred from sequence or structural similarity /// 0003735 // structural constituent of ribosome // inferred from electronic annotation /// 0043022 // ribosome binding // inferred from physical interaction			-2.12393	0.00467707	-2.02044	0.00587333	2.36981	0.00144658			2.25435	0.00840843
1623645_a_at	CG3208	RhoGAP5A	RhoGAP5A	0007165 // signal transduction // inferred from electronic annotation /// 0016337 // cell-cell adhesion // inferred from mutant phenotype /// 0034334 // adherens junction maintenance // inferred from mutant phenotype /// 0043408 // regulation of MAPKKK cascade // inferred from mutant phenotype /// 0048749 // compound eye development // inferred from mutant phenotype	0005622 // intracellular // inferred from electronic annotation	0005515 // protein binding // inferred from electronic annotation /// 0019992 // diacylglycerol binding // inferred from sequence or structural similarity /// 0046872 // metal ion binding // inferred from electronic annotation			3.48328	0.0166043
1623646_at	CG15400	---	CG15400	---	0016020 // membrane // inferred from electronic annotation	0003824 // catalytic activity // inferred from electronic annotation /// 0004346 // glucose-6-phosphatase activity // inferred from sequence or structural similarity /// 0004346 // glucose-6-phosphatase activity // inferred from electronic annotation /// 0016787 // hydrolase activity // inferred from electronic annotation	-2.14719	0.0106275	-2.56037	0.00465731	-2.87448	0.00140829
1623648_s_at	CG1009	Puromycin sensitive aminopeptidase	Psa	0006508 // proteolysis // inferred from electronic annotation	---	0004177 // aminopeptidase activity // non-traceable author statement /// 0004177 // aminopeptidase activity // inferred from electronic annotation /// 0008237 // metallopeptidase activity // inferred from electronic annotation /// 0008270 // zinc ion binding // inferred from electronic annotation /// 0016787 // hydrolase activity // inferred from electronic annotation	1.77406	0.0323363	2.32489	0.00563	2.01391	0.0147247
1623650_a_at	CG7865	PNGase	PNGase	0006516 // glycoprotein catabolic process // inferred from sequence or structural similarity /// 0006516 // glycoprotein catabolic process // inferred from electronic annotation	0005737 // cytoplasm // inferred from sequence or structural similarity /// 0005737 // cytoplasm // inferred from electronic annotation	0000224 // peptide-N4-(N-acetyl-beta-glucosaminyl)asparagine amidase activity // non-traceable author statement /// 0000224 // peptide-N4-(N-acetyl-beta-glucosaminyl)asparagine amidase activity // inferred from electronic annotation /// 0005515 // protein binding // inferred from sequence or structural similarity /// 0005515 // protein binding // inferred from electronic annotation /// 0016787 //…	-6.00212	0.000507727			-4.10811	0.0048666	-3.9991	0.00567468
1623653_at	CG7625	VhaM9.7-2	VhaM9.7-2	0015986 // ATP synthesis coupled proton transport // inferred from electronic annotation /// 0015991 // ATP hydrolysis coupled proton transport // inferred from electronic annotation	0000220 // vacuolar proton-transporting V-type ATPase, V0 domain // inferred from sequence or structural similarity /// 0033179 // proton-transporting V-type ATPase, V0 domain // inferred from electronic annotation	0008553 // hydrogen-exporting ATPase activity, phosphorylative mechanism // inferred from sequence or structural similarity /// 0008553 // hydrogen-exporting ATPase activity, phosphorylative mechanism // inferred from electronic annotation /// 0015078 // hydrogen ion transmembrane transporter activity // inferred from electronic annotation /// 0016787 // hydrolase activity // inferred from electr…							2.68149	0.00805037			2.38009	0.0473497
1623655_at	CG2979	yolk protein 2	Yp2	0006629 // lipid metabolic process // inferred from electronic annotation /// 0007296 // vitellogenesis // non-traceable author statement /// 0007548 // sex differentiation // non-traceable author statement /// 0007548 // sex differentiation // traceable author statement /// 0048477 // oogenesis // traceable author statement	0005576 // extracellular region // inferred from electronic annotation /// 0005576 // extracellular region // traceable author statement /// 0005811 // lipid particle // inferred from direct assay /// 0016590 // ACF complex // inferred from direct assay	0003824 // catalytic activity // inferred from electronic annotation /// 0005198 // structural molecule activity // inferred from sequence or structural similarity /// 0005515 // protein binding // inferred from physical interaction /// 0042802 // identical protein binding // inferred from physical interaction	26.5087	7.10991e-06			3.89961	0.0192267	47.094	1.71003e-06	6.92784	0.00622297	6.79779	0.00806501
1623656_s_at	CG1109	---	CG1109	---	---	---			2.84878	0.0020193			-3.96067	0.000170723	-2.45263	0.0156327
1623663_a_at	CG18063	---	CG18063	---	---	0005515 // protein binding // inferred from physical interaction /// 0032027 // myosin light chain binding // inferred from reviewed computational analysis	-4.46706	3.01103e-06	-3.32937	4.78985e-05	-5.73879	6.78926e-07
1623664_at	CG10585	---	CG10585	0008299 // isoprenoid biosynthetic process // inferred from electronic annotation	---	0000010 // trans-hexaprenyltranstransferase activity // inferred from sequence or structural similarity /// 0000010 // trans-hexaprenyltranstransferase activity // inferred from electronic annotation /// 0016740 // transferase activity // inferred from electronic annotation	-2.18685	0.00115278			-1.66498	0.0280735	-1.57162	0.0439756
1623665_at	CG32716	---	---	0001738 // morphogenesis of a polarized epithelium // traceable author statement /// 0002009 // morphogenesis of an epithelium // non-traceable author statement /// 0002009 // morphogenesis of an epithelium // traceable author statement /// 0007043 // cell-cell junction assembly // non-traceable author statement /// 0007163 // establishment or maintenance of cell polarity // non-traceable author …	0005737 // cytoplasm // non-traceable author statement /// 0005886 // plasma membrane // inferred from sequence or structural similarity /// 0005912 // adherens junction // inferred from direct assay /// 0005913 // cell-cell adherens junction // non-traceable author statement /// 0005918 // septate junction // traceable author statement /// 0016020 // membrane // inferred from sequence or structu…	0004385 // guanylate kinase activity // inferred from sequence or structural similarity /// 0004385 // guanylate kinase activity // non-traceable author statement /// 0004385 // guanylate kinase activity // traceable author statement /// 0004385 // guanylate kinase activity // inferred from electronic annotation /// 0005515 // protein binding // inferred from physical interaction /// 0005515 // p…	-1.88316	0.022253					-2.46411	0.00342216
1623666_at	CG10516	---	CG10516	---	---	---	1.93755	0.0398028					2.21737	0.0189733
1623670_at	CG14562	---	CG14562	---	---	---	-16.5225	3.33591e-06	-3.10427	0.0201485	-7.11058	0.000214256	-5.32252	0.00110098
1623676_at	CG31049	Darkener of apricot	Doa	0000165 // MAPKKK cascade // inferred from genetic interaction /// 0000381 // regulation of alternative nuclear mRNA splicing, via spliceosome // inferred from mutant phenotype /// 0001964 // startle response // inferred from mutant phenotype /// 0006468 // protein amino acid phosphorylation // non-traceable author statement /// 0006468 // protein amino acid phosphorylation // inferred from elect…	0005634 // nucleus // inferred by curator /// 0005634 // nucleus // inferred from direct assay /// 0005634 // nucleus // non-traceable author statement /// 0005634 // nucleus // inferred from electronic annotation /// 0005737 // cytoplasm // inferred from direct assay /// 0005737 // cytoplasm // inferred from electronic annotation /// 0005783 // endoplasmic reticulum // inferred from direct assay…	0000166 // nucleotide binding // inferred from electronic annotation /// 0004672 // protein kinase activity // inferred from direct assay /// 0004672 // protein kinase activity // inferred from sequence or structural similarity /// 0004672 // protein kinase activity // inferred from electronic annotation /// 0004674 // protein serine/threonine kinase activity // inferred from direct assay /// 000…	3.13049	0.00184885					4.32175	0.000400066			3.08561	0.0111952
1623682_a_at	CG8472	calmodulin	Cam	0005513 // detection of calcium ion // inferred from sequence or structural similarity /// 0006468 // protein amino acid phosphorylation // inferred from mutant phenotype /// 0007052 // mitotic spindle organization // inferred from mutant phenotype /// 0007099 // centriole replication // inferred from mutant phenotype /// 0016056 // rhodopsin mediated signaling pathway // inferred from mutant phe…	0000922 // spindle pole // inferred from direct assay /// 0005737 // cytoplasm // inferred from direct assay /// 0016028 // rhabdomere // inferred from direct assay /// 0016028 // rhabdomere // traceable author statement /// 0031476 // myosin VI complex // inferred from physical interaction	0005509 // calcium ion binding // inferred from electronic annotation /// 0005509 // calcium ion binding // non-traceable author statement /// 0005515 // protein binding // inferred from physical interaction /// 0005516 // calmodulin binding // inferred from direct assay /// 0032036 // myosin heavy chain binding // inferred from physical interaction /// 0070855 // myosin VI head/neck binding // i…	-1.77545	0.000865971	-1.75015	0.00198696	-1.60144	0.00568681
1623684_at	CG4383	---	CG33960	0007411 // axon guidance // inferred from sequence or structural similarity	0005886 // plasma membrane // inferred from sequence or structural similarity	---	-2.11452	0.0438687					-2.53383	0.0181615
1623685_at	CG4064	---	CG42699	---	---	---	-2.42082	0.000517955					-2.0022	0.00522727
1623686_at	CG7148	---	CG7148	---	---	0005515 // protein binding // inferred from physical interaction	-2.46182	0.0193614
1623688_at	CG3680	---	CG3680	0008152 // metabolic process // inferred from electronic annotation	---	0003824 // catalytic activity // inferred from electronic annotation /// 0005515 // protein binding // inferred from physical interaction	-5.51553	6.6492e-05			-3.19023	0.00292661	-4.61253	0.000359875	-2.66793	0.0261105
1623692_s_at	CG1697	rhomboid-4	rho-4	0006281 // DNA repair // inferred from electronic annotation /// 0007165 // signal transduction // inferred from electronic annotation	0005886 // plasma membrane // non-traceable author statement /// 0016021 // integral to membrane // inferred from electronic annotation /// 0016021 // integral to membrane // non-traceable author statement	0003677 // DNA binding // inferred from electronic annotation /// 0004252 // serine-type endopeptidase activity // inferred from electronic annotation /// 0005509 // calcium ion binding // inferred from electronic annotation /// 0008236 // serine-type peptidase activity // non-traceable author statement /// 0016787 // hydrolase activity // inferred from electronic annotation					-5.33227	0.0414375
1623693_a_at	CG3365	drongo	drongo	0032312 // regulation of ARF GTPase activity // inferred from electronic annotation	---	0005515 // protein binding // inferred from physical interaction /// 0008060 // ARF GTPase activator activity // inferred from electronic annotation /// 0008270 // zinc ion binding // inferred from electronic annotation							-2.02433	0.0457323
1623698_s_at	CG8293	IAP-like protein	Iap2	0006915 // apoptosis // inferred from electronic annotation /// 0006916 // anti-apoptosis // inferred from direct assay /// 0006916 // anti-apoptosis // inferred from sequence or structural similarity /// 0006916 // anti-apoptosis // non-traceable author statement /// 0006916 // anti-apoptosis // traceable author statement /// 0007423 // sensory organ development // inferred from mutant phenotype…	0005622 // intracellular // inferred from electronic annotation	0005515 // protein binding // inferred from electronic annotation /// 0008270 // zinc ion binding // inferred from electronic annotation /// 0046872 // metal ion binding // inferred from electronic annotation	-3.89881	0.0470929					-4.12748	0.0448401
1623699_a_at	CG9218	smooth	sm	0006397 // mRNA processing // inferred from electronic annotation /// 0007411 // axon guidance // inferred from mutant phenotype /// 0008343 // adult feeding behavior // inferred from mutant phenotype	0005634 // nucleus // inferred from electronic annotation /// 0030529 // ribonucleoprotein complex // non-traceable author statement	0000166 // nucleotide binding // inferred from electronic annotation /// 0003676 // nucleic acid binding // inferred from electronic annotation /// 0003723 // RNA binding // inferred from electronic annotation /// 0003729 // mRNA binding // inferred from sequence or structural similarity	-1.65048	0.0417557					-2.16817	0.00478105			-1.90413	0.0421066
1623700_at	CG32797	---	CG32797	---	---	---	3.22373	5.46314e-05	2.15671	0.00432221	3.25445	7.48187e-05
1623702_at	CG3226	---	CG3226	---	---	---	-3.49954	0.00398926	-4.16271	0.00274771	-9.60069	2.96265e-05
1623708_at	CG1906	alphabet	alph	0000278 // mitotic cell cycle // inferred from mutant phenotype /// 0001745 // compound eye morphogenesis // inferred from mutant phenotype /// 0006470 // protein amino acid dephosphorylation // inferred from electronic annotation /// 0006470 // protein amino acid dephosphorylation // non-traceable author statement /// 0006979 // response to oxidative stress // inferred from mutant phenotype /// …	0008287 // protein serine/threonine phosphatase complex // inferred from electronic annotation	0000287 // magnesium ion binding // inferred from electronic annotation /// 0003824 // catalytic activity // inferred from electronic annotation /// 0004721 // phosphoprotein phosphatase activity // inferred from electronic annotation /// 0004722 // protein serine/threonine phosphatase activity // inferred from sequence or structural similarity /// 0004722 // protein serine/threonine phosphatase …					-4.93197	0.0121693
1623712_at	CG10132	---	CG10132	---	---	---	-2.56452	0.000233751	-1.73802	0.0238644	-2.61446	0.00027421
1623714_at	CG8620	---	CG8620	---	---	0005515 // protein binding // inferred from physical interaction	1.77038	0.0206436	2.50362	0.00137147	2.02194	0.00801941
1623715_at	CG4567	iconoclast	CG4567	0006412 // translation // inferred from electronic annotation /// 0006414 // translational elongation // inferred from sequence or structural similarity /// 0006414 // translational elongation // non-traceable author statement /// 0006414 // translational elongation // inferred from electronic annotation /// 0070125 // mitochondrial translational elongation // inferred from sequence or structural…	0005622 // intracellular // inferred from electronic annotation /// 0005739 // mitochondrion // inferred from sequence or structural similarity /// 0005739 // mitochondrion // non-traceable author statement /// 0005739 // mitochondrion // inferred from electronic annotation	0000166 // nucleotide binding // inferred from electronic annotation /// 0003746 // translation elongation factor activity // inferred from sequence or structural similarity /// 0003746 // translation elongation factor activity // non-traceable author statement /// 0003746 // translation elongation factor activity // inferred from electronic annotation /// 0003924 // GTPase activity // inferred f…	-3.14181	0.0123643
1623719_at	S.CX002048	---	---	---	---	---	-2.44649	0.0085137					-2.86692	0.00405566
1623722_at	CG10328	no-on transient A gene	nonA-l	0000398 // nuclear mRNA splicing, via spliceosome // inferred from sequence or structural similarity	0005681 // spliceosomal complex // inferred from sequence or structural similarity	0000166 // nucleotide binding // inferred from electronic annotation /// 0003676 // nucleic acid binding // inferred from electronic annotation /// 0003729 // mRNA binding // inferred from sequence or structural similarity /// 0005515 // protein binding // inferred from physical interaction /// 0008187 // poly-pyrimidine tract binding // inferred from sequence or structural similarity							-8.04447	0.00937049
1623724_at	CG15027	---	CG15027	---	---	---							-2.00912	0.0174239			-2.20121	0.0271609
1623728_at	CG13689	---	CG13689	---	---	0005515 // protein binding // inferred from physical interaction	-4.65502	0.0119057					-3.41687	0.0439651
1623729_at	CG4136	CG4136	Vsx1	0006355 // regulation of transcription, DNA-dependent // inferred from electronic annotation /// 0006911 // phagocytosis, engulfment // inferred from mutant phenotype /// 0045449 // regulation of transcription // inferred from electronic annotation	0005634 // nucleus // inferred from direct assay /// 0005634 // nucleus // inferred from electronic annotation	0003677 // DNA binding // inferred from electronic annotation /// 0003700 // transcription factor activity // inferred from electronic annotation /// 0030528 // transcription regulator activity // inferred from electronic annotation /// 0043565 // sequence-specific DNA binding // inferred from electronic annotation	-3.07372	0.000212457			-1.8984	0.0201323	-2.36608	0.00317234
1623733_at	CG3460	transcription unit III	Nmd3	0000055 // ribosomal large subunit export from nucleus // inferred from sequence or structural similarity	---	0003729 // mRNA binding // inferred from sequence or structural similarity /// 0005515 // protein binding // inferred from sequence or structural similarity /// 0005515 // protein binding // inferred from physical interaction	-4.58718	0.000210489					-3.103	0.00391059			-3.47227	0.00754661
1623742_at	CG4813	---	CG4813	---	---	0005515 // protein binding // inferred from electronic annotation /// 0005515 // protein binding // inferred from physical interaction /// 0008270 // zinc ion binding // inferred from electronic annotation /// 0046872 // metal ion binding // inferred from electronic annotation			3.50327	0.00110389	2.41525	0.0118802	-2.53275	0.00843034
1623743_at	CG3191	---	CG3191	0006810 // transport // inferred from electronic annotation	0005622 // intracellular // inferred from electronic annotation	0005215 // transporter activity // inferred from electronic annotation	-2.95545	3.05263e-06	-6.77416	1.72636e-09	-4.62825	6.19486e-08
1623745_at	CG31528	---	CG31528	---	---	---	-2.78299	0.000628594	-2.41501	0.00392075	-2.85399	0.000717674
1623746_a_at	CG6167	PICK1	PICK1	---	---	0005515 // protein binding // inferred from electronic annotation /// 0005515 // protein binding // inferred from physical interaction							-2.34356	0.046059
1623747_at	CG5895	---	CG5895	0006629 // lipid metabolic process // inferred from electronic annotation	---	0008081 // phosphoric diester hydrolase activity // inferred from electronic annotation	-24.7946	3.49561e-07	-53.6291	1.7714e-08	-11.6872	1.18674e-05			4.58871	0.00450884
1623751_at	Stencil:3R:19241276:19243870:GENSCAN	---	---	---	---	---
1623754_s_at	CG17521	Ribosome RL10	Qm	0000022 // mitotic spindle elongation // inferred from mutant phenotype /// 0006412 // translation // inferred from sequence or structural similarity /// 0006412 // translation // inferred from electronic annotation /// 0007052 // mitotic spindle organization // inferred from mutant phenotype	0005622 // intracellular // inferred from electronic annotation /// 0005737 // cytoplasm // inferred from direct assay /// 0005811 // lipid particle // inferred from direct assay /// 0005840 // ribosome // non-traceable author statement /// 0005840 // ribosome // inferred from electronic annotation /// 0022625 // cytosolic large ribosomal subunit // inferred from sequence or structural similarity…	0003735 // structural constituent of ribosome // inferred from sequence or structural similarity /// 0003735 // structural constituent of ribosome // non-traceable author statement /// 0003735 // structural constituent of ribosome // inferred from electronic annotation	-2.01104	0.000169727	-2.69496	4.73594e-06	-2.41213	2.42573e-05
1623758_at	CG13123	---	CG13123	---	0005622 // intracellular // inferred from electronic annotation /// 0005634 // nucleus // inferred from electronic annotation	0008270 // zinc ion binding // inferred from electronic annotation							-3.17259	0.0120541	-3.9219	0.0126599
1623763_at	CG14274	---	CG14274	---	---	0005515 // protein binding // inferred from physical interaction	-2.9857	0.0259557
1623765_at	CG31606	---	CG31606	---	---	---					-2.7404	0.0455934
1623767_at	CG17839	---	CG17839	---	---	---			-2.81938	0.029529
1623770_at	CG1673	---	CG1673	0008152 // metabolic process // inferred from electronic annotation /// 0008652 // cellular amino acid biosynthetic process // inferred from electronic annotation /// 0009081 // branched chain family amino acid metabolic process // inferred from electronic annotation /// 0009082 // branched chain family amino acid biosynthetic process // inferred from sequence or structural similarity /// 0009082…	0005737 // cytoplasm // inferred from sequence or structural similarity /// 0005739 // mitochondrion // inferred from sequence or structural similarity	0003824 // catalytic activity // inferred from electronic annotation /// 0004084 // branched-chain-amino-acid transaminase activity // inferred from sequence or structural similarity /// 0004084 // branched-chain-amino-acid transaminase activity // inferred from electronic annotation /// 0008483 // transaminase activity // inferred from electronic annotation /// 0016740 // transferase activity //…			-15.8837	0.00396221			10.1168	0.0101865
1623775_at	CG31089	---	CG31089	0006629 // lipid metabolic process // inferred from electronic annotation	---	0004806 // triglyceride lipase activity // inferred from sequence or structural similarity /// 0004806 // triglyceride lipase activity // inferred from electronic annotation /// 0016787 // hydrolase activity // inferred from electronic annotation	-2.66485	0.000190593	-3.90793	7.17932e-06	-2.10115	0.00291643
1623776_s_at	CG11094	doublesex	dsx	0000122 // negative regulation of transcription from RNA polymerase II promoter // traceable author statement /// 0000398 // nuclear mRNA splicing, via spliceosome // traceable author statement /// 0006350 // transcription // inferred from electronic annotation /// 0006355 // regulation of transcription, DNA-dependent // inferred from electronic annotation /// 0006366 // transcription from RNA po…	0005634 // nucleus // inferred from sequence or structural similarity /// 0005634 // nucleus // inferred from electronic annotation	0003677 // DNA binding // non-traceable author statement /// 0003677 // DNA binding // traceable author statement /// 0003677 // DNA binding // inferred from electronic annotation /// 0003700 // transcription factor activity // inferred from electronic annotation /// 0003700 // transcription factor activity // non-traceable author statement /// 0003702 // RNA polymerase II transcription factor ac…			-2.5347	0.00520184	-2.02351	0.0229156
1623777_s_at	CG1358	---	CG1358	0055085 // transmembrane transport // inferred from electronic annotation	---	---	-3.0482	0.0033349					-2.10382	0.0425335
1623779_at	CG14129	CG5917	CG34420	0006508 // proteolysis // inferred from electronic annotation	---	0008235 // metalloexopeptidase activity // inferred from electronic annotation /// 0008239 // dipeptidyl-peptidase activity // inferred from electronic annotation /// 0016787 // hydrolase activity // inferred from electronic annotation /// 0016805 // dipeptidase activity // inferred from sequence or structural similarity /// 0016805 // dipeptidase activity // inferred from electronic annotation	-1.88107	0.00672616					-1.9739	0.00575725
1623782_at	CG33131	SCAP	SCAP	0000042 // protein targeting to Golgi // non-traceable author statement /// 0016485 // protein processing // non-traceable author statement /// 0035103 // sterol regulatory element binding protein cleavage // non-traceable author statement	0016021 // integral to membrane // inferred from electronic annotation	---	-2.51846	0.0223959					-2.79195	0.015638
1623785_a_at	CG8114	PEBBLE	pbl	0000910 // cytokinesis // inferred from mutant phenotype /// 0000910 // cytokinesis // non-traceable author statement /// 0000910 // cytokinesis // traceable author statement /// 0000915 // cytokinesis, actomyosin contractile ring assembly // inferred from mutant phenotype /// 0000915 // cytokinesis, actomyosin contractile ring assembly // traceable author statement /// 0007110 // cytokinesis aft…	0005622 // intracellular // inferred from electronic annotation /// 0005634 // nucleus // non-traceable author statement	0005085 // guanyl-nucleotide exchange factor activity // inferred from sequence or structural similarity /// 0005085 // guanyl-nucleotide exchange factor activity // non-traceable author statement /// 0005089 // Rho guanyl-nucleotide exchange factor activity // inferred from electronic annotation /// 0005089 // Rho guanyl-nucleotide exchange factor activity // traceable author statement /// 00055…			-5.8918	0.00980339			9.31036	0.00156389
1623788_at	CG7461	Drosophila very-long chain ACAD	CG7461	0008152 // metabolic process // inferred from electronic annotation /// 0055114 // oxidation reduction // inferred from electronic annotation	0005811 // lipid particle // inferred from direct assay	0003995 // acyl-CoA dehydrogenase activity // inferred from electronic annotation /// 0016491 // oxidoreductase activity // inferred from electronic annotation /// 0016627 // oxidoreductase activity, acting on the CH-CH group of donors // inferred from electronic annotation /// 0017099 // very long-chain-acyl-CoA dehydrogenase activity // inferred from sequence or structural similarity /// 005066…	8.00852	0.000237212					11.7618	8.50943e-05			16.3521	0.000271887
1623792_a_at	CG9741	Dihydroorotate dehydrogenase	Dhod	0006207 // 'de novo' pyrimidine base biosynthetic process // inferred from sequence or structural similarity /// 0006207 // 'de novo' pyrimidine base biosynthetic process // non-traceable author statement /// 0006207 // 'de novo' pyrimidine base biosynthetic process // inferred from electronic annotation /// 0006221 // pyrimidine nucleotide biosynthetic process // inferred from electronic annotat…	0005739 // mitochondrion // inferred from electronic annotation /// 0005743 // mitochondrial inner membrane // inferred from sequence or structural similarity /// 0005743 // mitochondrial inner membrane // non-traceable author statement /// 0005743 // mitochondrial inner membrane // inferred from electronic annotation /// 0005758 // mitochondrial intermembrane space // inferred from direct assay …	0003824 // catalytic activity // inferred from electronic annotation /// 0004152 // dihydroorotate dehydrogenase activity // inferred from direct assay /// 0004152 // dihydroorotate dehydrogenase activity // inferred from sequence or structural similarity /// 0004152 // dihydroorotate dehydrogenase activity // inferred from electronic annotation /// 0004158 // dihydroorotate oxidase activity // i…	-2.66529	2.79533e-05	-2.08093	0.000843894	-2.5656	6.31004e-05
1623793_at	CG1487	kurtz	krz	0007165 // signal transduction // inferred from electronic annotation /// 0007600 // sensory perception // inferred from electronic annotation /// 0007610 // behavior // inferred from mutant phenotype /// 0045746 // negative regulation of Notch signaling pathway // inferred from genetic interaction /// 0045746 // negative regulation of Notch signaling pathway // inferred from mutant phenotype	---	0005515 // protein binding // inferred from physical interaction	-6.04726	0.0135871			-4.75007	0.0383002	-6.80315	0.0120087
1623796_at	CG12027	ATP synthase Coupling factor 6	CG12027	0015986 // ATP synthesis coupled proton transport // inferred from electronic annotation	0000276 // mitochondrial proton-transporting ATP synthase complex, coupling factor F(o) // inferred from electronic annotation /// 0005753 // mitochondrial proton-transporting ATP synthase complex // non-traceable author statement	0008553 // hydrogen-exporting ATPase activity, phosphorylative mechanism // non-traceable author statement /// 0008553 // hydrogen-exporting ATPase activity, phosphorylative mechanism // inferred from electronic annotation /// 0015078 // hydrogen ion transmembrane transporter activity // inferred from electronic annotation /// 0016787 // hydrolase activity // inferred from electronic annotation	-3.47167	0.000790493	-3.21028	0.00251658	-3.2992	0.00155981
1623797_at	CG5969	---	CG5969	---	0005783 // endoplasmic reticulum // inferred from electronic annotation /// 0005789 // endoplasmic reticulum membrane // inferred from electronic annotation /// 0012507 // ER to Golgi transport vesicle membrane // inferred from electronic annotation /// 0016020 // membrane // inferred from electronic annotation /// 0016021 // integral to membrane // inferred from electronic annotation /// 0031410…	0005515 // protein binding // inferred from physical interaction							-5.36722	0.0243849
1623798_at	CG5669	---	CG5669	---	0005622 // intracellular // inferred from electronic annotation	0003676 // nucleic acid binding // inferred from electronic annotation /// 0008270 // zinc ion binding // inferred from electronic annotation	-2.73548	0.0169646			-4.03264	0.00265003
1623801_at	HDC06209	---	---	---	---	---	-1.95538	0.000978839	-2.88702	1.4118e-05	-2.17047	0.000399298
1623803_at	HDC18303	---	---	---	---	---	-1.55718	0.040254	-2.08792	0.00321055	-1.60399	0.0388155
1623806_at	CG9638	Transcriptional adapter 2S	Ada2b	0006338 // chromatin remodeling // inferred from direct assay /// 0006350 // transcription // inferred from electronic annotation /// 0007412 // axon target recognition // inferred from mutant phenotype /// 0008283 // cell proliferation // inferred from direct assay /// 0035066 // positive regulation of histone acetylation // inferred from mutant phenotype /// 0042441 // eye pigment metabolic pro…	0000124 // SAGA complex // inferred from physical interaction /// 0000124 // SAGA complex // non-traceable author statement /// 0005634 // nucleus // inferred from direct assay /// 0005634 // nucleus // inferred from electronic annotation /// 0005700 // polytene chromosome // inferred from direct assay	0003677 // DNA binding // inferred from electronic annotation /// 0004402 // histone acetyltransferase activity // non-traceable author statement /// 0005515 // protein binding // inferred from physical interaction /// 0008270 // zinc ion binding // inferred from electronic annotation /// 0046872 // metal ion binding // inferred from electronic annotation	-2.45707	0.0121883			-3.02518	0.00418609
1623807_a_at	CG13777	milton	milt	0007287 // Nebenkern assembly // inferred from mutant phenotype /// 0007310 // oocyte dorsal/ventral axis specification // inferred from mutant phenotype /// 0019896 // axon transport of mitochondrion // inferred from direct assay /// 0019896 // axon transport of mitochondrion // inferred from expression pattern /// 0019896 // axon transport of mitochondrion // inferred from mutant phenotype /// …	0005739 // mitochondrion // inferred from direct assay /// 0005739 // mitochondrion // inferred from electronic annotation	0003777 // microtubule motor activity // inferred from mutant phenotype /// 0005515 // protein binding // inferred from physical interaction /// 0019895 // kinesin-associated mitochondrial adaptor activity // non-traceable author statement					-2.40514	0.0266141
1623811_at	CG12373	mitochondrial ribosomal protein L18	mRpL18	---	0005762 // mitochondrial large ribosomal subunit // inferred from sequence or structural similarity /// 0005840 // ribosome // inferred from electronic annotation	0003735 // structural constituent of ribosome // inferred from sequence or structural similarity	-4.5876	0.00114981	-4.31823	0.00296276	-5.95589	0.00041898
1623813_at	CG16887	---	CG33307	---	---	---			-2.14164	0.00562681
1623816_s_at	CG1943	---	CG1943	0048190 // wing disc dorsal/ventral pattern formation // inferred from genetic interaction	---	---	1.58965	0.0285371
1623820_at	CG12252	CG12252	Fcp1	---	0005622 // intracellular // inferred from electronic annotation /// 0005634 // nucleus // inferred from direct assay /// 0005634 // nucleus // inferred from electronic annotation /// 0005700 // polytene chromosome // inferred from direct assay	0004721 // phosphoprotein phosphatase activity // inferred from electronic annotation /// 0008420 // CTD phosphatase activity // inferred from sequence or structural similarity /// 0016787 // hydrolase activity // inferred from electronic annotation	-7.96318	0.00013188					-17.9938	6.47315e-06			-12.4189	0.00033876
1623821_at	CG12011	---	CG12011	---	---	---
1623826_at	CG5203	CHIP	CHIP	0000209 // protein polyubiquitination // inferred from sequence or structural similarity /// 0016567 // protein ubiquitination // inferred from electronic annotation /// 0030579 // ubiquitin-dependent SMAD protein catabolic process // inferred from sequence or structural similarity /// 0031398 // positive regulation of protein ubiquitination // inferred from sequence or structural similarity /// …	0000151 // ubiquitin ligase complex // inferred from electronic annotation /// 0005737 // cytoplasm // inferred from sequence or structural similarity	0004842 // ubiquitin-protein ligase activity // inferred from direct assay /// 0004842 // ubiquitin-protein ligase activity // inferred from electronic annotation /// 0005488 // binding // inferred from electronic annotation /// 0005515 // protein binding // inferred from physical interaction /// 0016874 // ligase activity // inferred from electronic annotation /// 0030544 // Hsp70 protein bindin…	-8.93605	0.00179993					-7.32821	0.00532344
1623831_x_at	Stencil:2R:14787088:14829639:GENSCAN	---	---	---	---	---	3.75369	5.01572e-05	2.25109	0.00667222	2.58773	0.00149568
1623836_at	CG4651	r-protein L13	RpL13	0000022 // mitotic spindle elongation // inferred from mutant phenotype /// 0006412 // translation // inferred from sequence or structural similarity /// 0006412 // translation // inferred from electronic annotation /// 0007052 // mitotic spindle organization // inferred from mutant phenotype	0005622 // intracellular // inferred from electronic annotation /// 0005811 // lipid particle // inferred from direct assay /// 0005840 // ribosome // non-traceable author statement /// 0005840 // ribosome // inferred from electronic annotation /// 0022625 // cytosolic large ribosomal subunit // inferred from sequence or structural similarity /// 0030529 // ribonucleoprotein complex // inferred f…	0003735 // structural constituent of ribosome // inferred from sequence or structural similarity /// 0003735 // structural constituent of ribosome // non-traceable author statement /// 0003735 // structural constituent of ribosome // inferred from electronic annotation /// 0005515 // protein binding // inferred from physical interaction /// 0032183 // SUMO binding // inferred from physical intera…	-2.54038	6.89772e-05	-7.02847	8.94482e-09	-3.79591	1.89477e-06	2.7667	5.24396e-05	1.85159	0.0118351
1623838_s_at	CG4629	---	CG4629	0006468 // protein amino acid phosphorylation // inferred from electronic annotation /// 0006468 // protein amino acid phosphorylation // non-traceable author statement /// 0007155 // cell adhesion // inferred from mutant phenotype /// 0008360 // regulation of cell shape // inferred from mutant phenotype	---	0000166 // nucleotide binding // inferred from electronic annotation /// 0004672 // protein kinase activity // inferred from electronic annotation /// 0004674 // protein serine/threonine kinase activity // inferred from sequence or structural similarity /// 0004674 // protein serine/threonine kinase activity // non-traceable author statement /// 0004674 // protein serine/threonine kinase activity…					-5.34202	0.029155
1623842_a_at	CG1830	phosphorylase kinase gamma	PhKgamma	0005978 // glycogen biosynthetic process // inferred from electronic annotation /// 0006007 // glucose catabolic process // inferred from sequence or structural similarity /// 0006468 // protein amino acid phosphorylation // inferred from electronic annotation /// 0006468 // protein amino acid phosphorylation // inferred from sequence or structural similarity /// 0006468 // protein amino acid pho…	0005964 // phosphorylase kinase complex // inferred from electronic annotation /// 0005964 // phosphorylase kinase complex // inferred from sequence or structural similarity	0000166 // nucleotide binding // inferred from electronic annotation /// 0004672 // protein kinase activity // inferred from electronic annotation /// 0004674 // protein serine/threonine kinase activity // non-traceable author statement /// 0004674 // protein serine/threonine kinase activity // inferred from electronic annotation /// 0004689 // phosphorylase kinase activity // inferred from elect…			-1.80888	0.0399763	-1.79	0.0343446	2.27853	0.00445277			2.25474	0.0163109
1623845_s_at	Transposon.77	---	---	---	---	---			3.91622	0.00529887			-6.9441	0.000267121	-3.57816	0.0194915
1623847_at	CG11906	Gene 6	CG11906	---	0005622 // intracellular // inferred from electronic annotation	0005515 // protein binding // inferred from physical interaction /// 0008270 // zinc ion binding // inferred from electronic annotation	-3.29234	0.00184631					-6.80147	4.12837e-05	-3.87662	0.00342184
1623857_at	CG33180	Ranbp16	Ranbp16	0006611 // protein export from nucleus // non-traceable author statement /// 0006611 // protein export from nucleus // inferred from sequence or structural similarity /// 0006810 // transport // inferred from electronic annotation /// 0006886 // intracellular protein transport // inferred from electronic annotation /// 0015031 // protein transport // inferred from electronic annotation /// 005102…	0005634 // nucleus // non-traceable author statement /// 0005634 // nucleus // inferred from electronic annotation /// 0005634 // nucleus // inferred from sequence or structural similarity /// 0005643 // nuclear pore // non-traceable author statement /// 0005643 // nuclear pore // inferred from electronic annotation /// 0005643 // nuclear pore // inferred from sequence or structural similarity //…	0005049 // nuclear export signal receptor activity // non-traceable author statement /// 0005049 // nuclear export signal receptor activity // inferred from sequence or structural similarity /// 0005488 // binding // inferred from electronic annotation /// 0008536 // Ran GTPase binding // non-traceable author statement /// 0008565 // protein transporter activity // inferred from electronic annota…	-3.92364	0.00344086					-2.84282	0.0230661
1623858_at	CG6008	NP15.6	NP15.6	---	---	---	-8.66152	2.96275e-08	-11.2902	3.95697e-09	-11.4195	7.6104e-09
1623859_at	CG4647	mitochondrial ribosomal protein L49	mRpL49	0006412 // translation // inferred from electronic annotation /// 0006413 // translational initiation // inferred from electronic annotation	0005622 // intracellular // inferred from electronic annotation /// 0005739 // mitochondrion // inferred from electronic annotation /// 0005762 // mitochondrial large ribosomal subunit // inferred from sequence or structural similarity /// 0005840 // ribosome // inferred from electronic annotation /// 0030529 // ribonucleoprotein complex // inferred from electronic annotation	0003735 // structural constituent of ribosome // inferred from sequence or structural similarity /// 0003735 // structural constituent of ribosome // inferred from electronic annotation /// 0003743 // translation initiation factor activity // inferred from electronic annotation	-7.92952	2.21094e-06	-5.31507	3.39028e-05	-4.55134	9.95196e-05
1623860_at	CG15478	---	CG15478	---	---	0005515 // protein binding // inferred from physical interaction	-2.40481	0.00697124	-2.00116	0.0451854
1623863_a_at	CG4070	Tis11 homolog	Tis11	0016246 // RNA interference // inferred from mutant phenotype	0005634 // nucleus // non-traceable author statement /// 0005634 // nucleus // inferred from electronic annotation /// 0005634 // nucleus // inferred from sequence or structural similarity	0003676 // nucleic acid binding // inferred from electronic annotation /// 0003677 // DNA binding // non-traceable author statement /// 0003677 // DNA binding // inferred from electronic annotation /// 0008270 // zinc ion binding // inferred from electronic annotation /// 0046872 // metal ion binding // inferred from electronic annotation	11.1281	1.12198e-06	-4.19468	0.000455693	4.02925	0.00049599	46.679	1.97412e-09	16.9014	5.04647e-07	2.76184	0.020322
1623864_at	CG6321	---	CG6321	0009058 // biosynthetic process // inferred from electronic annotation	---	0003824 // catalytic activity // inferred from electronic annotation /// 0016740 // transferase activity // inferred from electronic annotation /// 0016769 // transferase activity, transferring nitrogenous groups // inferred from electronic annotation /// 0030170 // pyridoxal phosphate binding // inferred from electronic annotation			-2.79034	0.000676721			2.01237	0.0102168
1623866_at	CG17970	Cyp4ac2	Cyp4ac2	0042445 // hormone metabolic process // non-traceable author statement /// 0046701 // insecticide catabolic process // non-traceable author statement /// 0055114 // oxidation reduction // inferred from electronic annotation	0005783 // endoplasmic reticulum // inferred from electronic annotation /// 0005789 // endoplasmic reticulum membrane // inferred from electronic annotation /// 0005792 // microsome // non-traceable author statement /// 0005792 // microsome // inferred from electronic annotation /// 0016020 // membrane // non-traceable author statement /// 0016020 // membrane // inferred from electronic annotation	0004497 // monooxygenase activity // inferred from electronic annotation /// 0005506 // iron ion binding // inferred from electronic annotation /// 0009055 // electron carrier activity // inferred from electronic annotation /// 0009055 // electron carrier activity // non-traceable author statement /// 0016491 // oxidoreductase activity // inferred from electronic annotation /// 0020037 // heme bi…	-4.37052	0.00100485	-2.65067	0.0307311	-3.76761	0.00333319
1623867_at	CG14168	---	CG14168	---	---	0005515 // protein binding // inferred from electronic annotation /// 0005515 // protein binding // inferred from physical interaction	-1.87022	0.00297244	-2.75174	5.8411e-05	-1.78916	0.00694373
1623869_at	S.C3R001251	C-terminal Binding Protein	CtBP	0000122 // negative regulation of transcription from RNA polymerase II promoter // traceable author statement /// 0001700 // embryonic development via the syncytial blastoderm // inferred from mutant phenotype /// 0006350 // transcription // inferred from electronic annotation /// 0008152 // metabolic process // inferred from electronic annotation /// 0016055 // Wnt receptor signaling pathway // …	0005634 // nucleus // inferred from direct assay /// 0005634 // nucleus // non-traceable author statement /// 0005634 // nucleus // inferred from electronic annotation	0003713 // transcription coactivator activity // inferred from direct assay /// 0003714 // transcription corepressor activity // inferred from mutant phenotype /// 0003714 // transcription corepressor activity // non-traceable author statement /// 0003714 // transcription corepressor activity // traceable author statement /// 0003824 // catalytic activity // inferred from electronic annotation //…					1.70612	0.0330314
1623875_at	CG3434	---	CG3434	0006400 // tRNA modification // inferred from electronic annotation /// 0008033 // tRNA processing // inferred from electronic annotation /// 0008616 // queuosine biosynthetic process // inferred from electronic annotation /// 0008616 // queuosine biosynthetic process // inferred from sequence or structural similarity	---	0008479 // queuine tRNA-ribosyltransferase activity // inferred from sequence or structural similarity /// 0008479 // queuine tRNA-ribosyltransferase activity // inferred from electronic annotation /// 0016740 // transferase activity // inferred from electronic annotation /// 0016757 // transferase activity, transferring glycosyl groups // inferred from electronic annotation /// 0046872 // metal …					-2.77532	0.0263662	-2.57244	0.0348453	-4.0173	0.0120709
1623878_at	CG6123	---	CG6123	---	---	---	-19.2794	0.000276544					-12.6626	0.00174636
1623881_s_at	CG3187	Sirt4	Sirt4	0006342 // chromatin silencing // inferred from electronic annotation /// 0006476 // protein amino acid deacetylation // inferred from electronic annotation /// 0045449 // regulation of transcription // inferred from electronic annotation	---	0008270 // zinc ion binding // inferred from electronic annotation /// 0016811 // hydrolase activity, acting on carbon-nitrogen (but not peptide) bonds, in linear amides // inferred from electronic annotation /// 0070403 // NAD binding // inferred from electronic annotation	-2.91775	0.0188391			-3.84051	0.00624184
1623887_at	CG12367	CG12367	Pimet	0001510 // RNA methylation // inferred from direct assay /// 0001510 // RNA methylation // inferred from mutant phenotype /// 0035194 // posttranscriptional gene silencing by RNA // inferred from mutant phenotype	---	0008168 // methyltransferase activity // inferred from electronic annotation /// 0008171 // O-methyltransferase activity // inferred from direct assay /// 0016740 // transferase activity // inferred from electronic annotation							-2.99015	0.0180994	-3.21543	0.0344164
1623889_at	CG1317	---	CG1317	---	---	0008270 // zinc ion binding // inferred from electronic annotation	-2.25274	0.0374387			-3.26006	0.00585678
1623891_at	CG2038	Drosophila COP9 signalosome homolog 7	CSN7	0000338 // protein deneddylation // inferred from mutant phenotype /// 0007275 // multicellular organismal development // inferred from electronic annotation /// 0030154 // cell differentiation // inferred from electronic annotation /// 0048477 // oogenesis // inferred from electronic annotation /// 0050821 // protein stabilization // inferred from mutant phenotype	0005634 // nucleus // inferred from electronic annotation /// 0005737 // cytoplasm // inferred from electronic annotation /// 0008180 // signalosome // inferred from direct assay /// 0008180 // signalosome // inferred from physical interaction /// 0008180 // signalosome // inferred from sequence or structural similarity /// 0008180 // signalosome // inferred from electronic annotation /// 0008180…	0005515 // protein binding // inferred from physical interaction /// 0019781 // NEDD8 activating enzyme activity // inferred from mutant phenotype	-2.2276	0.0248923					-2.59434	0.0120965
1623893_at	CG13784	---	CG13784	---	---	---	-2.00662	0.0340951					-2.10499	0.0290631
1623894_a_at	CG8086	---	CG8086	---	0005643 // nuclear pore // inferred from sequence or structural similarity	0005515 // protein binding // inferred from physical interaction			-1.56537	0.0366887			1.95687	0.00234763	1.65249	0.0383619
1623899_at	CG7887	Tachykinin-like receptor at 99D	Takr99D	0007165 // signal transduction // inferred from electronic annotation /// 0007186 // G-protein coupled receptor protein signaling pathway // inferred from electronic annotation /// 0007186 // G-protein coupled receptor protein signaling pathway // inferred from sequence or structural similarity /// 0007217 // tachykinin receptor signaling pathway // inferred from sequence or structural similarity	0005886 // plasma membrane // inferred from sequence or structural similarity /// 0005886 // plasma membrane // inferred from electronic annotation /// 0005887 // integral to plasma membrane // non-traceable author statement /// 0016020 // membrane // inferred from electronic annotation /// 0016021 // integral to membrane // inferred from electronic annotation /// 0016021 // integral to membrane …	0004871 // signal transducer activity // inferred from electronic annotation /// 0004872 // receptor activity // inferred from electronic annotation /// 0004930 // G-protein coupled receptor activity // inferred from electronic annotation /// 0004995 // tachykinin receptor activity // inferred from direct assay /// 0004995 // tachykinin receptor activity // inferred from sequence or structural si…	-2.2338	0.0315859
1623901_s_at	CG7073	sar1	sar1	0006810 // transport // inferred from electronic annotation /// 0006886 // intracellular protein transport // inferred from electronic annotation /// 0008363 // larval chitin-based cuticle development // inferred from mutant phenotype /// 0015031 // protein transport // inferred from electronic annotation /// 0016192 // vesicle-mediated transport // inferred from electronic annotation /// 0035050…	0005622 // intracellular // inferred from electronic annotation /// 0005783 // endoplasmic reticulum // inferred from electronic annotation /// 0005794 // Golgi apparatus // inferred from electronic annotation /// 0005811 // lipid particle // inferred from direct assay /// 0030134 // ER to Golgi transport vesicle // inferred from sequence or structural similarity	0000166 // nucleotide binding // inferred from electronic annotation /// 0003924 // GTPase activity // inferred from sequence or structural similarity /// 0005525 // GTP binding // inferred from electronic annotation /// 0005525 // GTP binding // inferred from sequence or structural similarity	1.96918	0.000436932					1.62547	0.00824101
1623902_at	CG8781	tsunagi	tsu	0000226 // microtubule cytoskeleton organization // inferred from mutant phenotype /// 0000398 // nuclear mRNA splicing, via spliceosome // inferred by curator /// 0006396 // RNA processing // inferred from electronic annotation /// 0006397 // mRNA processing // inferred from electronic annotation /// 0006406 // mRNA export from nucleus // non-traceable author statement /// 0006810 // transport /…	0005634 // nucleus // inferred from direct assay /// 0005634 // nucleus // inferred from electronic annotation /// 0005737 // cytoplasm // inferred from direct assay /// 0005737 // cytoplasm // inferred from electronic annotation /// 0071013 // catalytic step 2 spliceosome // inferred from direct assay	0000166 // nucleotide binding // inferred from electronic annotation /// 0003676 // nucleic acid binding // inferred from electronic annotation /// 0003723 // RNA binding // inferred from electronic annotation /// 0003729 // mRNA binding // inferred from sequence or structural similarity /// 0003729 // mRNA binding // non-traceable author statement /// 0005515 // protein binding // inferred from …	-7.41227	5.91806e-07	-6.30215	1.57834e-06	-8.02834	4.94457e-07
1623909_s_at	CG17835	invected	inv	0006350 // transcription // inferred from electronic annotation /// 0006355 // regulation of transcription, DNA-dependent // inferred from electronic annotation /// 0006357 // regulation of transcription from RNA polymerase II promoter // inferred from sequence or structural similarity /// 0007275 // multicellular organismal development // inferred from electronic annotation /// 0007386 // compar…	0005634 // nucleus // inferred from sequence or structural similarity /// 0005634 // nucleus // non-traceable author statement /// 0005634 // nucleus // inferred from electronic annotation	0003677 // DNA binding // inferred from electronic annotation /// 0003700 // transcription factor activity // inferred from electronic annotation /// 0003702 // RNA polymerase II transcription factor activity // inferred from sequence or structural similarity /// 0005515 // protein binding // inferred from physical interaction /// 0030528 // transcription regulator activity // inferred from elect…	2.73414	0.00014403	1.69671	0.0324406	2.24188	0.00144173	1.61144	0.0375641
1623914_at	CG6253	Minute(3)66D	RpL14	0000022 // mitotic spindle elongation // inferred from mutant phenotype /// 0006412 // translation // inferred from sequence or structural similarity /// 0006412 // translation // non-traceable author statement /// 0006412 // translation // inferred from electronic annotation /// 0007052 // mitotic spindle organization // inferred from mutant phenotype /// 0043524 // negative regulation of neuron…	0005622 // intracellular // inferred from electronic annotation /// 0005811 // lipid particle // inferred from direct assay /// 0005840 // ribosome // non-traceable author statement /// 0005840 // ribosome // inferred from electronic annotation /// 0022625 // cytosolic large ribosomal subunit // inferred from sequence or structural similarity /// 0022625 // cytosolic large ribosomal subunit // no…	0003735 // structural constituent of ribosome // inferred from sequence or structural similarity /// 0003735 // structural constituent of ribosome // non-traceable author statement /// 0003735 // structural constituent of ribosome // inferred from electronic annotation	-3.27204	1.37761e-05	-4.68247	6.53218e-07	-3.92262	4.23063e-06
1623918_at	CG4852	severas	Sras	0006508 // proteolysis // non-traceable author statement	0005783 // endoplasmic reticulum // inferred from electronic annotation /// 0005789 // endoplasmic reticulum membrane // inferred from electronic annotation /// 0016020 // membrane // inferred from electronic annotation /// 0016021 // integral to membrane // inferred from electronic annotation /// 0030176 // integral to endoplasmic reticulum membrane // non-traceable author statement	0004222 // metalloendopeptidase activity // inferred from sequence or structural similarity /// 0004222 // metalloendopeptidase activity // non-traceable author statement /// 0016787 // hydrolase activity // inferred from electronic annotation	-4.46863	0.000556306									-4.23822	0.00513548
1623921_at	HDC17477	Drosophila A kinase anchor protein	rg	0008104 // protein localization // inferred from direct assay /// 0008104 // protein localization // non-traceable author statement /// 0042462 // eye photoreceptor cell development // inferred from mutant phenotype /// 0042675 // compound eye cone cell differentiation // inferred from mutant phenotype	0005737 // cytoplasm // inferred from direct assay /// 0005737 // cytoplasm // inferred from electronic annotation /// 0016020 // membrane // inferred from electronic annotation /// 0016021 // integral to membrane // inferred from direct assay	0005488 // binding // inferred from electronic annotation /// 0005515 // protein binding // inferred from physical interaction /// 0051018 // protein kinase A binding // inferred from direct assay /// 0051018 // protein kinase A binding // non-traceable author statement	-4.19946	1.0127e-05			-1.78757	0.0261001	-2.61769	0.000949235			-2.34925	0.00871495
1623923_a_at	CG7672	glass	gl	0001752 // compound eye photoreceptor fate commitment // inferred from mutant phenotype /// 0006350 // transcription // inferred from electronic annotation /// 0006355 // regulation of transcription, DNA-dependent // inferred from mutant phenotype /// 0007601 // visual perception // inferred from electronic annotation /// 0009649 // entrainment of circadian clock // inferred from mutant phenotype…	0005622 // intracellular // inferred from electronic annotation /// 0005634 // nucleus // inferred from direct assay /// 0005634 // nucleus // non-traceable author statement /// 0005634 // nucleus // inferred from electronic annotation	0003676 // nucleic acid binding // inferred from electronic annotation /// 0003677 // DNA binding // inferred from electronic annotation /// 0003677 // DNA binding // inferred from mutant phenotype /// 0003700 // transcription factor activity // non-traceable author statement /// 0003704 // specific RNA polymerase II transcription factor activity // inferred from sequence or structural similarity…	-2.30618	0.000838018	-2.15319	0.00311392	-1.76429	0.0179586
1623931_s_at	CG9819	protein phosphatase from PCR fragment D27	CanA-14F	0006470 // protein amino acid dephosphorylation // non-traceable author statement /// 0051533 // positive regulation of NFAT protein import into nucleus // inferred from mutant phenotype	---	0004721 // phosphoprotein phosphatase activity // inferred from electronic annotation /// 0004722 // protein serine/threonine phosphatase activity // inferred from sequence or structural similarity /// 0004722 // protein serine/threonine phosphatase activity // non-traceable author statement /// 0005515 // protein binding // inferred from physical interaction /// 0005516 // calmodulin binding // …	2.71203	0.00777623
1623932_at	CG11010	Equilibrative nucleoside transporter 3	Ent3	0006810 // transport // inferred from electronic annotation	0016020 // membrane // inferred from electronic annotation	0005337 // nucleoside transmembrane transporter activity // inferred from electronic annotation /// 0015395 // nucleoside transmembrane transporter activity, down a concentration gradient // inferred from sequence or structural similarity			2.23431	0.0020517	1.68347	0.0280908	-2.11528	0.00300472
1623933_at	CG12348	Shaker	Sh	0001508 // regulation of action potential // inferred from mutant phenotype /// 0006810 // transport // inferred from electronic annotation /// 0006811 // ion transport // inferred from electronic annotation /// 0006813 // potassium ion transport // inferred from electronic annotation /// 0006813 // potassium ion transport // non-traceable author statement /// 0006813 // potassium ion transport /…	0008076 // voltage-gated potassium channel complex // inferred from electronic annotation /// 0008076 // voltage-gated potassium channel complex // non-traceable author statement /// 0008076 // voltage-gated potassium channel complex // traceable author statement /// 0016020 // membrane // inferred from electronic annotation /// 0016021 // integral to membrane // inferred from direct assay /// 00…	0005216 // ion channel activity // inferred from electronic annotation /// 0005244 // voltage-gated ion channel activity // inferred from electronic annotation /// 0005249 // voltage-gated potassium channel activity // inferred from sequence or structural similarity /// 0005249 // voltage-gated potassium channel activity // non-traceable author statement /// 0005249 // voltage-gated potassium cha…	-4.45253	0.0464921					-7.38101	0.0130998
1623936_at	CG11024	clot	cl	0006726 // eye pigment biosynthetic process // inferred from mutant phenotype	---	0005515 // protein binding // inferred from physical interaction /// 0015036 // disulfide oxidoreductase activity // non-traceable author statement	-10.6291	1.06234e-07	-11.7141	4.78754e-08	-11.9554	7.01286e-08
1623939_at	S.C3L002033	---	---	---	---	---
1623940_at	CG9855	---	CG9855	---	---	0008270 // zinc ion binding // inferred from electronic annotation	-4.98576	4.25707e-05			-2.88844	0.00260964	-2.96636	0.00241239
1623944_at	CG12605	---	CG12605	---	0005622 // intracellular // inferred from electronic annotation	0003676 // nucleic acid binding // inferred from electronic annotation /// 0008270 // zinc ion binding // inferred from electronic annotation	-2.9158	0.01412					-3.09947	0.0130208
1623949_s_at	CG32816	---	CG32816	---	---	---
1623951_at	CG14068	---	---	---	---	---	-2.47734	5.16228e-05	-2.44352	9.02464e-05	-2.76146	2.39143e-05
1623952_a_at	CG8013	Suppressor-of-zeste-12	Su(z)12	0006350 // transcription // inferred from electronic annotation /// 0007275 // multicellular organismal development // inferred from electronic annotation /// 0007517 // muscle organ development // inferred from mutant phenotype /// 0008283 // cell proliferation // non-traceable author statement /// 0016458 // gene silencing // non-traceable author statement /// 0016481 // negative regulation of …	0000790 // nuclear chromatin // non-traceable author statement /// 0005622 // intracellular // inferred from electronic annotation /// 0005634 // nucleus // inferred from direct assay /// 0005634 // nucleus // non-traceable author statement /// 0005634 // nucleus // inferred from electronic annotation /// 0005704 // polytene chromosome band // non-traceable author statement /// 0035098 // ESC/E(Z…	0003677 // DNA binding // non-traceable author statement /// 0005515 // protein binding // inferred from physical interaction /// 0008270 // zinc ion binding // inferred from electronic annotation /// 0046872 // metal ion binding // inferred from electronic annotation /// 0046976 // histone methyltransferase activity (H3-K27 specific) // inferred by curator	-5.73757	0.000863599			-4.68224	0.00328785	-6.77685	0.000692147	-5.53036	0.0053854
1623953_at	CG11592	---	CG11592	---	---	---							-3.15107	0.0167574
1623954_s_at	CG3878	---	---	0006350 // transcription // inferred from electronic annotation /// 0016568 // chromatin modification // inferred from electronic annotation /// 0045449 // regulation of transcription // inferred from electronic annotation	0005634 // nucleus // inferred from electronic annotation	0003677 // DNA binding // inferred from electronic annotation /// 0005515 // protein binding // inferred from physical interaction	-2.65422	0.00429737			-2.39362	0.0124006	-3.93193	0.000493765	-3.54588	0.00293204
1623955_at	CG5087	---	CG5087	0006464 // protein modification process // inferred from electronic annotation	0005622 // intracellular // inferred from electronic annotation	0004842 // ubiquitin-protein ligase activity // inferred from sequence or structural similarity /// 0004842 // ubiquitin-protein ligase activity // inferred from electronic annotation /// 0005515 // protein binding // inferred from physical interaction /// 0016874 // ligase activity // inferred from electronic annotation /// 0016881 // acid-amino acid ligase activity // inferred from electronic a…							-3.08503	0.0101717
1623957_s_at	CG8938	glutathione-S-transferase	GstS1	0006979 // response to oxidative stress // non-traceable author statement /// 0008152 // metabolic process // inferred by curator /// 0055114 // oxidation reduction // inferred from electronic annotation	---	0004364 // glutathione transferase activity // inferred from direct assay /// 0004364 // glutathione transferase activity // inferred from sequence or structural similarity /// 0004364 // glutathione transferase activity // non-traceable author statement /// 0004364 // glutathione transferase activity // inferred from electronic annotation /// 0004601 // peroxidase activity // inferred from elect…			-15.0218	0.00211299			38.5547	0.000141865	16.2354	0.00477022
1623962_x_at	HDC07601	---	---	---	---	---	-1.90883	0.0434451
1623963_at	CG32115	---	CG32115	---	---	---	-1.88171	0.00221987	-2.71367	4.93135e-05	-1.84286	0.00404541
1623966_s_at	CG9704	disabled	Nrt	0007155 // cell adhesion // inferred from electronic annotation /// 0007409 // axonogenesis // inferred from mutant phenotype /// 0007411 // axon guidance // inferred from mutant phenotype /// 0007413 // axonal fasciculation // inferred from mutant phenotype /// 0007417 // central nervous system development // inferred from genetic interaction	0005886 // plasma membrane // inferred from direct assay /// 0005886 // plasma membrane // inferred from sequence or structural similarity /// 0016020 // membrane // inferred from electronic annotation /// 0016021 // integral to membrane // non-traceable author statement /// 0016021 // integral to membrane // inferred from electronic annotation /// 0016323 // basolateral plasma membrane // non-tr…	---							-4.21455	0.0355119
1623967_at	CG3715	SHC-adaptor protein	Shc	0007173 // epidermal growth factor receptor signaling pathway // inferred from genetic interaction /// 0007426 // tracheal outgrowth, open tracheal system // inferred from mutant phenotype /// 0008293 // torso signaling pathway // inferred from genetic interaction /// 0023034 // intracellular signaling pathway // inferred from electronic annotation	---	0005515 // protein binding // inferred from electronic annotation /// 0005515 // protein binding // inferred from physical interaction					-2.02951	0.0407814
1623969_at	CG31200	---	CG31200	0006508 // proteolysis // inferred from sequence or structural similarity /// 0006508 // proteolysis // inferred from electronic annotation	---	0003824 // catalytic activity // inferred from electronic annotation /// 0004252 // serine-type endopeptidase activity // inferred from electronic annotation /// 0016787 // hydrolase activity // inferred from electronic annotation			-3.40769	0.0048203			5.23761	0.000376731
1623972_a_at	CG4538	---	CG4538	0006457 // protein folding // inferred from electronic annotation	0005739 // mitochondrion // inferred from sequence or structural similarity /// 0009368 // endopeptidase Clp complex // inferred from sequence or structural similarity	0000166 // nucleotide binding // inferred from electronic annotation /// 0004252 // serine-type endopeptidase activity // inferred from sequence or structural similarity /// 0005515 // protein binding // inferred from physical interaction /// 0005524 // ATP binding // inferred from electronic annotation /// 0016787 // hydrolase activity // inferred from electronic annotation /// 0017111 // nucleo…	-1.94314	0.0195104
1623984_s_at	CG33208	mical	Mical	0007411 // axon guidance // inferred from mutant phenotype /// 0007411 // axon guidance // traceable author statement /// 0016322 // neuron remodeling // inferred from genetic interaction /// 0045214 // sarcomere organization // inferred from mutant phenotype /// 0048813 // dendrite morphogenesis // inferred from genetic interaction	0005829 // cytosol // non-traceable author statement /// 0005886 // plasma membrane // inferred from direct assay /// 0043195 // terminal button // inferred from direct assay	0003779 // actin binding // inferred from sequence or structural similarity /// 0005515 // protein binding // inferred from physical interaction /// 0008270 // zinc ion binding // inferred from electronic annotation /// 0009055 // electron carrier activity // inferred from electronic annotation /// 0016491 // oxidoreductase activity // inferred from electronic annotation /// 0046872 // metal ion …					-3.0206	0.0175198
1623985_at	CG6801	lethal (3) j2D3	l(3)j2D3	---	---	0005515 // protein binding // inferred from physical interaction /// 0042802 // identical protein binding // inferred from physical interaction							-4.11428	0.00488324	-3.58365	0.0256777
1623989_at	CG5734	---	CG5734	0007154 // cell communication // inferred from electronic annotation	---	0005515 // protein binding // inferred from electronic annotation /// 0005515 // protein binding // inferred from physical interaction /// 0035091 // phosphoinositide binding // inferred from electronic annotation	-3.13061	0.0384173			-3.44633	0.034101
1623991_s_at	CG9446	coronin	coro	---	0015629 // actin cytoskeleton // non-traceable author statement	0003779 // actin binding // inferred from sequence or structural similarity /// 0016787 // hydrolase activity // inferred from electronic annotation	-7.84884	0.0311597			-28.249	0.00191404			-10.3933	0.0492207
1623995_at	CG2099	Ribosomal protein L35A	RpL35A	0006412 // translation // inferred from sequence or structural similarity /// 0006412 // translation // inferred from electronic annotation	0005622 // intracellular // inferred from electronic annotation /// 0005840 // ribosome // inferred from electronic annotation /// 0022625 // cytosolic large ribosomal subunit // inferred from sequence or structural similarity	0003735 // structural constituent of ribosome // inferred from sequence or structural similarity /// 0003735 // structural constituent of ribosome // inferred from electronic annotation	-6.92823	1.26824e-06	-12.6217	3.74351e-08	-12.4665	6.24477e-08	1.82177	0.0351695
1623996_at	CG5001	---	CG5001	0006457 // protein folding // inferred from electronic annotation /// 0009408 // response to heat // inferred from sequence or structural similarity	---	0031072 // heat shock protein binding // inferred from electronic annotation /// 0051082 // unfolded protein binding // inferred from electronic annotation			-2.21956	0.00792312
1623997_s_at	CG15697	Ribosomal protein S30	RpS30	0000022 // mitotic spindle elongation // inferred from mutant phenotype /// 0006412 // translation // inferred from electronic annotation /// 0007052 // mitotic spindle organization // inferred from mutant phenotype	0005622 // intracellular // inferred from electronic annotation /// 0005811 // lipid particle // inferred from direct assay /// 0005840 // ribosome // inferred from electronic annotation /// 0022627 // cytosolic small ribosomal subunit // inferred from sequence or structural similarity	0003735 // structural constituent of ribosome // inferred from sequence or structural similarity /// 0003735 // structural constituent of ribosome // inferred from electronic annotation	-3.0814	8.8215e-05	-5.86489	5.56154e-07	-5.64523	1.09816e-06	1.90332	0.0113828			1.83203	0.045857
1624001_at	HDC07119	scribbler	sbb	0000122 // negative regulation of transcription from RNA polymerase II promoter // non-traceable author statement /// 0007411 // axon guidance // inferred from mutant phenotype /// 0007411 // axon guidance // non-traceable author statement /// 0007412 // axon target recognition // inferred from mutant phenotype /// 0007476 // imaginal disc-derived wing morphogenesis // inferred from mutant phenot…	0005622 // intracellular // inferred from electronic annotation /// 0005634 // nucleus // inferred from direct assay /// 0005634 // nucleus // non-traceable author statement	0003700 // transcription factor activity // non-traceable author statement /// 0003714 // transcription corepressor activity // inferred from direct assay /// 0008270 // zinc ion binding // inferred from electronic annotation					-3.54875	0.0332254
1624003_at	CG10639	---	CG10639	0055114 // oxidation reduction // inferred from electronic annotation	0005811 // lipid particle // inferred from direct assay	0016491 // oxidoreductase activity // inferred from electronic annotation					-2.53329	0.0133034
1624004_s_at	CG32096	Antisocial	rols	0007520 // myoblast fusion // inferred from mutant phenotype /// 0007520 // myoblast fusion // non-traceable author statement /// 0007520 // myoblast fusion // traceable author statement	0005737 // cytoplasm // inferred from direct assay /// 0005912 // adherens junction // inferred from direct assay /// 0009986 // cell surface // inferred from direct assay	0005488 // binding // inferred from electronic annotation /// 0005515 // protein binding // inferred from physical interaction /// 0005515 // protein binding // inferred from electronic annotation /// 0008270 // zinc ion binding // inferred from electronic annotation /// 0046872 // metal ion binding // inferred from electronic annotation			-1.77339	0.0173216			2.34344	0.00084247	1.75882	0.0361271
1624005_at	Stencil:3R:27291970:27285825:GENSCAN	---	---	---	---	---
1624006_at	CG12254	Mediator complex subunit 25	MED25	0006350 // transcription // inferred from electronic annotation /// 0006357 // regulation of transcription from RNA polymerase II promoter // inferred from sequence or structural similarity /// 0006367 // transcription initiation from RNA polymerase II promoter // inferred from sequence or structural similarity /// 0007399 // nervous system development // inferred from mutant phenotype /// 004544…	0005634 // nucleus // inferred from electronic annotation /// 0016592 // mediator complex // inferred from sequence or structural similarity	0016455 // RNA polymerase II transcription mediator activity // inferred from sequence or structural similarity							-1.92252	0.0480483
1624008_at	CG3806	eIF2B-epsilon	eIF2B-epsilon	0006413 // translational initiation // inferred from sequence or structural similarity /// 0009058 // biosynthetic process // inferred from electronic annotation	0005829 // cytosol // inferred from sequence or structural similarity /// 0005851 // eukaryotic translation initiation factor 2B complex // inferred from sequence or structural similarity /// 0005851 // eukaryotic translation initiation factor 2B complex // traceable author statement	0003743 // translation initiation factor activity // inferred from sequence or structural similarity /// 0005085 // guanyl-nucleotide exchange factor activity // inferred from direct assay /// 0005085 // guanyl-nucleotide exchange factor activity // inferred from sequence or structural similarity /// 0005488 // binding // inferred from electronic annotation /// 0016740 // transferase activity // …	-12.3501	7.79331e-06			-2.73949	0.0244348	-16.119	4.04859e-06	-3.57551	0.017683	-4.50817	0.00732589
1624009_at	CG12802	CG12802	CG34360	0008643 // carbohydrate transport // inferred from electronic annotation	0005622 // intracellular // inferred from electronic annotation	0008270 // zinc ion binding // inferred from electronic annotation					-2.46275	0.036739
1624010_a_at	CG9062	---	CG9062	---	---	---	-2.45146	0.0472488					-3.00759	0.0208943
1624013_at	CG11574	CG11574	CG42233	---	---	---							-2.76327	0.00907415
1624014_at	CG14181	Use1	Use1	0006810 // transport // inferred from electronic annotation /// 0006890 // retrograde vesicle-mediated transport, Golgi to ER // inferred from sequence or structural similarity /// 0007030 // Golgi organization // inferred from mutant phenotype /// 0015031 // protein transport // inferred from electronic annotation /// 0016192 // vesicle-mediated transport // inferred from electronic annotation	0005783 // endoplasmic reticulum // inferred from direct assay /// 0005783 // endoplasmic reticulum // inferred from electronic annotation /// 0005783 // endoplasmic reticulum // inferred from sequence or structural similarity /// 0005789 // endoplasmic reticulum membrane // inferred from electronic annotation /// 0016020 // membrane // inferred from electronic annotation /// 0016021 // integral …	0005484 // SNAP receptor activity // inferred from sequence or structural similarity	-2.5641	0.013518
1624016_at	CG14238	---	CG14238	---	---	---
1624018_at	HDC12359	---	---	---	---	---	-8.8087	5.46114e-08	-2.37366	0.00198619	-6.01448	7.92583e-07	-3.71102	3.72473e-05	-2.53384	0.00309745
1624019_s_at	CG7622	Viability	RpL36	0006412 // translation // inferred from sequence or structural similarity /// 0006412 // translation // inferred from electronic annotation	0005622 // intracellular // inferred from electronic annotation /// 0005811 // lipid particle // inferred from direct assay /// 0005840 // ribosome // non-traceable author statement /// 0005840 // ribosome // inferred from electronic annotation /// 0022625 // cytosolic large ribosomal subunit // inferred from sequence or structural similarity /// 0030529 // ribonucleoprotein complex // inferred f…	0003735 // structural constituent of ribosome // inferred from sequence or structural similarity /// 0003735 // structural constituent of ribosome // non-traceable author statement /// 0003735 // structural constituent of ribosome // inferred from electronic annotation	-2.07557	6.28439e-05	-2.49938	6.24485e-06	-2.33561	1.98881e-05
1624020_at	CG32491	Modifier67.2	mod(mdg4)	0001672 // regulation of chromatin assembly or disassembly // inferred from mutant phenotype /// 0006325 // chromatin organization // non-traceable author statement /// 0006350 // transcription // inferred from electronic annotation /// 0006412 // translation // inferred from electronic annotation /// 0006915 // apoptosis // inferred from electronic annotation /// 0006917 // induction of apoptosi…	0000785 // chromatin // inferred from mutant phenotype /// 0000794 // condensed nuclear chromosome // inferred from direct assay /// 0005622 // intracellular // inferred from electronic annotation /// 0005634 // nucleus // inferred from direct assay /// 0005634 // nucleus // non-traceable author statement /// 0005634 // nucleus // inferred from electronic annotation /// 0005700 // polytene chromo…	0003682 // chromatin binding // inferred from mutant phenotype /// 0003702 // RNA polymerase II transcription factor activity // non-traceable author statement /// 0003735 // structural constituent of ribosome // inferred from electronic annotation /// 0005515 // protein binding // inferred from physical interaction /// 0005515 // protein binding // inferred from electronic annotation /// 0008195…	-7.92767	5.08431e-05			-3.63607	0.0046267	-6.04966	0.000372148	-2.77471	0.0477029
1624021_a_at	CG1725	Discslarge	dlg1	0001738 // morphogenesis of a polarized epithelium // traceable author statement /// 0002009 // morphogenesis of an epithelium // traceable author statement /// 0007010 // cytoskeleton organization // non-traceable author statement /// 0007155 // cell adhesion // inferred from electronic annotation /// 0007165 // signal transduction // inferred from electronic annotation /// 0007268 // synaptic t…	0005737 // cytoplasm // non-traceable author statement /// 0005737 // cytoplasm // inferred from electronic annotation /// 0005856 // cytoskeleton // non-traceable author statement /// 0005856 // cytoskeleton // inferred from electronic annotation /// 0005886 // plasma membrane // inferred from mutant phenotype /// 0005886 // plasma membrane // non-traceable author statement /// 0005886 // plasma…	0004385 // guanylate kinase activity // traceable author statement /// 0004385 // guanylate kinase activity // inferred from electronic annotation /// 0004871 // signal transducer activity // inferred from electronic annotation /// 0005154 // epidermal growth factor receptor binding // traceable author statement /// 0005198 // structural molecule activity // traceable author statement /// 0005515…	-2.60233	0.0128177					-2.4808	0.0207212
1624023_at	CG5650	Protein phosphatase 1	Pp1-87B	0000022 // mitotic spindle elongation // inferred from mutant phenotype /// 0000070 // mitotic sister chromatid segregation // non-traceable author statement /// 0006470 // protein amino acid dephosphorylation // inferred from mutant phenotype /// 0006470 // protein amino acid dephosphorylation // inferred from sequence or structural similarity /// 0006470 // protein amino acid dephosphorylation …	0000164 // protein phosphatase type 1 complex // inferred from sequence or structural similarity /// 0005737 // cytoplasm // non-traceable author statement /// 0005737 // cytoplasm // inferred from electronic annotation	0004721 // phosphoprotein phosphatase activity // inferred from electronic annotation /// 0004722 // protein serine/threonine phosphatase activity // inferred from mutant phenotype /// 0004722 // protein serine/threonine phosphatase activity // inferred from sequence or structural similarity /// 0004722 // protein serine/threonine phosphatase activity // non-traceable author statement /// 0005515…					-2.0011	0.00828636
1624025_at	CG14674	pollux	plx	0032313 // regulation of Rab GTPase activity // inferred from electronic annotation /// 0033627 // cell adhesion mediated by integrin // inferred from direct assay	0005622 // intracellular // inferred from electronic annotation /// 0009986 // cell surface // inferred from direct assay	0005097 // Rab GTPase activator activity // inferred from electronic annotation /// 0005178 // integrin binding // inferred from direct assay	-2.54771	0.0112855	-2.44021	0.0253813	-2.41275	0.0209962
1624028_at	CG4415	---	CG4415	0006605 // protein targeting // inferred from sequence or structural similarity	0005854 // nascent polypeptide-associated complex // inferred from sequence or structural similarity	0005515 // protein binding // inferred from physical interaction /// 0051082 // unfolded protein binding // inferred from sequence or structural similarity	-1.92126	0.0188391
1624030_at	CG8729	ribonuclease H1	rnh1	---	---	0000287 // magnesium ion binding // inferred from electronic annotation /// 0003676 // nucleic acid binding // inferred from electronic annotation /// 0004523 // ribonuclease H activity // inferred from direct assay /// 0004523 // ribonuclease H activity // inferred from sequence or structural similarity /// 0004523 // ribonuclease H activity // inferred from electronic annotation /// 0016787 // …	-2.86859	0.00296396	-2.09115	0.0450782
1624031_at	CG40139	---	---	---	---	---							-3.47779	0.00992781
1624032_at	CG3887	---	CG3887	0045454 // cell redox homeostasis // inferred from electronic annotation	---	0008430 // selenium binding // inferred from electronic annotation	2.73617	0.0021127									3.19477	0.0046322
1624033_at	CG7727	beta-amyloid-protein-precursor-like	Appl	0007275 // multicellular organismal development // inferred from electronic annotation /// 0007399 // nervous system development // non-traceable author statement /// 0007399 // nervous system development // inferred from electronic annotation /// 0007422 // peripheral nervous system development // inferred from mutant phenotype /// 0030154 // cell differentiation // inferred from electronic anno…	0005576 // extracellular region // inferred from direct assay /// 0005886 // plasma membrane // inferred from direct assay /// 0005886 // plasma membrane // non-traceable author statement /// 0016020 // membrane // inferred from electronic annotation /// 0016021 // integral to membrane // inferred from electronic annotation	0005488 // binding // inferred from electronic annotation /// 0005515 // protein binding // inferred from physical interaction	-1.80051	0.02085					-1.68343	0.04354
1624037_s_at	CG5444	TBP-associated factor 110	Taf4	0006350 // transcription // inferred from electronic annotation /// 0006352 // transcription initiation // inferred from electronic annotation /// 0006355 // regulation of transcription, DNA-dependent // inferred from physical interaction /// 0006355 // regulation of transcription, DNA-dependent // non-traceable author statement /// 0006355 // regulation of transcription, DNA-dependent // inferre…	0005634 // nucleus // non-traceable author statement /// 0005634 // nucleus // inferred from electronic annotation /// 0005669 // transcription factor TFIID complex // inferred from physical interaction /// 0005669 // transcription factor TFIID complex // inferred from sequence or structural similarity /// 0005669 // transcription factor TFIID complex // inferred from electronic annotation	0003677 // DNA binding // inferred from electronic annotation /// 0003677 // DNA binding // inferred from direct assay /// 0003700 // transcription factor activity // inferred from electronic annotation /// 0005515 // protein binding // inferred from physical interaction /// 0016251 // general RNA polymerase II transcription factor activity // inferred from physical interaction /// 0016251 // gen…			2.44442	0.00119057			-1.64463	0.0385951
1624038_at	CG17024	---	CG17024	0006164 // purine nucleotide biosynthetic process // inferred from electronic annotation	---	0003824 // catalytic activity // inferred from electronic annotation /// 0004638 // phosphoribosylaminoimidazole carboxylase activity // inferred from sequence or structural similarity /// 0004638 // phosphoribosylaminoimidazole carboxylase activity // inferred from electronic annotation /// 0004639 // phosphoribosylaminoimidazolesuccinocarboxamide synthase activity // inferred from sequence or s…			3.57423	0.0345868
1624039_at	CG10147	---	CG10147	---	0005622 // intracellular // inferred from electronic annotation /// 0005634 // nucleus // inferred from electronic annotation	0008270 // zinc ion binding // inferred from electronic annotation	-3.47347	0.0247304			-4.00198	0.0182035
1624050_at	CG6842	CG6842	Vps4	0006886 // intracellular protein transport // inferred from sequence or structural similarity /// 0006911 // phagocytosis, engulfment // inferred from mutant phenotype /// 0030036 // actin cytoskeleton organization // inferred from mutant phenotype /// 0045197 // establishment or maintenance of epithelial cell apical/basal polarity // inferred from mutant phenotype	---	0000166 // nucleotide binding // inferred from electronic annotation /// 0005515 // protein binding // inferred from physical interaction /// 0005524 // ATP binding // inferred from electronic annotation /// 0016787 // hydrolase activity // inferred from electronic annotation /// 0016887 // ATPase activity // inferred from sequence or structural similarity /// 0017111 // nucleoside-triphosphatase…	-2.34165	0.00796568					-2.60256	0.00514728			-2.47231	0.0228783
1624051_at	CG13850	---	CG13850	0006915 // apoptosis // inferred from electronic annotation	---	0004672 // protein kinase activity // inferred from electronic annotation /// 0005524 // ATP binding // inferred from electronic annotation	-2.86931	0.0255127
1624053_at	CG7552	---	CG33967	0006350 // transcription // inferred from electronic annotation /// 0006355 // regulation of transcription, DNA-dependent // inferred from direct assay /// 0035330 // regulation of hippo signaling pathway // inferred from mutant phenotype /// 0045449 // regulation of transcription // inferred from electronic annotation	0005737 // cytoplasm // inferred from direct assay /// 0005737 // cytoplasm // inferred from electronic annotation /// 0005886 // plasma membrane // inferred from electronic annotation /// 0016020 // membrane // inferred from electronic annotation /// 0016324 // apical plasma membrane // inferred from electronic annotation	0005515 // protein binding // inferred from electronic annotation /// 0005515 // protein binding // inferred from physical interaction	2.24793	0.0163817	-2.80807	0.00616573			6.31235	3.1672e-05			3.74117	0.00359881
1624056_a_at	CG12455	---	CG12455	---	0016020 // membrane // inferred from electronic annotation	0005245 // voltage-gated calcium channel activity // inferred from sequence or structural similarity /// 0005262 // calcium channel activity // inferred from sequence or structural similarity	-6.62707	7.02975e-05			-5.97852	0.00017549	-3.03162	0.00863293	-2.73493	0.038921
1624059_at	CG32223	---	---	---	---	---	-1.47346	0.0188779					-1.41946	0.0368447
1624060_at	CG9102	bric-a-brac	bab2	0006350 // transcription // inferred from expression pattern /// 0006350 // transcription // inferred from electronic annotation /// 0006350 // transcription // traceable author statement /// 0007455 // eye-antennal disc morphogenesis // inferred from sequence or structural similarity /// 0007455 // eye-antennal disc morphogenesis // inferred from expression pattern /// 0007478 // leg disc morpho…	0005634 // nucleus // traceable author statement /// 0005634 // nucleus // inferred from electronic annotation /// 0005700 // polytene chromosome // inferred from direct assay /// 0005701 // polytene chromosome chromocenter // inferred from direct assay	0003677 // DNA binding // non-traceable author statement /// 0003677 // DNA binding // inferred from electronic annotation /// 0003700 // transcription factor activity // inferred from expression pattern /// 0003700 // transcription factor activity // traceable author statement /// 0005515 // protein binding // inferred from electronic annotation /// 0005515 // protein binding // inferred from ph…	1.66771	0.0433748	1.83189	0.032122
1624061_at	CG16874	Vitelline membrane 32E	Vm32E	0007305 // vitelline membrane formation in chorion-containing eggshell // non-traceable author statement /// 0007305 // vitelline membrane formation in chorion-containing eggshell // inferred from mutant phenotype	0005615 // extracellular space // inferred from direct assay	0005515 // protein binding // inferred from physical interaction /// 0008316 // structural constituent of vitelline membrane // traceable author statement /// 0008316 // structural constituent of vitelline membrane // inferred from mutant phenotype			2.58056	0.013512			-2.50504	0.0120539
1624065_at	CG3595	myosin II	sqh	0000910 // cytokinesis // inferred from mutant phenotype /// 0000910 // cytokinesis // non-traceable author statement /// 0000910 // cytokinesis // traceable author statement /// 0001736 // establishment of planar polarity // non-traceable author statement /// 0007298 // border follicle cell migration // inferred from mutant phenotype /// 0007300 // ovarian nurse cell to oocyte transport // trace…	0005737 // cytoplasm // inferred from direct assay /// 0016459 // myosin complex // inferred from electronic annotation /// 0016461 // unconventional myosin complex // inferred from sequence or structural similarity /// 0016461 // unconventional myosin complex // non-traceable author statement /// 0030496 // midbody // inferred from direct assay /// 0032154 // cleavage furrow // inferred from dir…	0003774 // motor activity // inferred from electronic annotation /// 0005509 // calcium ion binding // inferred from electronic annotation /// 0005509 // calcium ion binding // non-traceable author statement /// 0032036 // myosin heavy chain binding // inferred from physical interaction /// 0042623 // ATPase activity, coupled // inferred from sequence or structural similarity					-2.4261	0.0286013
1624066_at	HDC13904	---	---	---	---	---
1624068_at	HDC00687	---	---	---	---	---			1.82942	0.0211529			-1.83042	0.0151995
1624070_at	CG3395	Ribosomal protein S9	RpS9	0000022 // mitotic spindle elongation // inferred from mutant phenotype /// 0006412 // translation // inferred from sequence or structural similarity /// 0006412 // translation // non-traceable author statement /// 0006412 // translation // inferred from electronic annotation /// 0007052 // mitotic spindle organization // inferred from mutant phenotype	0005622 // intracellular // inferred from electronic annotation /// 0005840 // ribosome // non-traceable author statement /// 0005840 // ribosome // inferred from electronic annotation /// 0015935 // small ribosomal subunit // inferred from electronic annotation /// 0022627 // cytosolic small ribosomal subunit // inferred from sequence or structural similarity /// 0022627 // cytosolic small ribos…	0003723 // RNA binding // inferred from electronic annotation /// 0003735 // structural constituent of ribosome // inferred from sequence or structural similarity /// 0003735 // structural constituent of ribosome // non-traceable author statement /// 0003735 // structural constituent of ribosome // inferred from electronic annotation /// 0019843 // rRNA binding // inferred from electronic annotat…	-2.73348	0.0105381			-3.5847	0.00275729	-2.69454	0.0145516	-3.53363	0.0100175
1624071_at	CG14550	--- /// ---	CG14550 /// CG42498	---	---	---							-2.04442	0.0207926
1624074_at	CG11797	Odorant-binding protein 56a	Obp56a	0006810 // transport // inferred from electronic annotation /// 0007606 // sensory perception of chemical stimulus // not recorded /// 0007606 // sensory perception of chemical stimulus // inferred from sequence or structural similarity /// 0007608 // sensory perception of smell // inferred from expression pattern /// 0007608 // sensory perception of smell // inferred from electronic annotation /…	0005576 // extracellular region // inferred from sequence or structural similarity /// 0005576 // extracellular region // inferred from electronic annotation	0005515 // protein binding // inferred from physical interaction /// 0005549 // odorant binding // not recorded /// 0005549 // odorant binding // inferred from sequence or structural similarity /// 0005549 // odorant binding // non-traceable author statement /// 0005549 // odorant binding // inferred from electronic annotation	-1.61435	0.0323363
1624075_at	CG31495	---	CG31495	---	---	0005524 // ATP binding // inferred from electronic annotation									1.75062	0.0348771
1624077_at	CG13390	---	CG13390	---	0005622 // intracellular // inferred from electronic annotation	0000166 // nucleotide binding // inferred from electronic annotation /// 0005525 // GTP binding // inferred from sequence or structural similarity /// 0005525 // GTP binding // inferred from electronic annotation /// 0016787 // hydrolase activity // inferred from electronic annotation	2.17447	0.0375282
1624078_at	CG5463	---	CG5463	0006412 // translation // inferred from electronic annotation /// 0006425 // glutaminyl-tRNA aminoacylation // inferred from sequence or structural similarity	0005739 // mitochondrion // inferred from sequence or structural similarity	0016874 // ligase activity // inferred from electronic annotation /// 0016884 // carbon-nitrogen ligase activity, with glutamine as amido-N-donor // inferred from electronic annotation /// 0050567 // glutaminyl-tRNA synthase (glutamine-hydrolyzing) activity // inferred from sequence or structural similarity /// 0050567 // glutaminyl-tRNA synthase (glutamine-hydrolyzing) activity // inferred from …	-3.04167	0.0205952
1624079_a_at	CG17515	Rab21	Rab21	0007264 // small GTPase mediated signal transduction // inferred from electronic annotation /// 0015031 // protein transport // inferred from electronic annotation	---	0000166 // nucleotide binding // inferred from electronic annotation /// 0003924 // GTPase activity // inferred from sequence or structural similarity /// 0005525 // GTP binding // inferred from sequence or structural similarity /// 0005525 // GTP binding // inferred from electronic annotation	-2.02953	0.027115			-1.96201	0.0449243	-3.12422	0.00189396	-3.02028	0.00741307
1624080_s_at	CG7398	transportin	Trn	0006606 // protein import into nucleus // inferred from sequence or structural similarity /// 0006886 // intracellular protein transport // inferred from electronic annotation /// 0006911 // phagocytosis, engulfment // inferred from mutant phenotype	0005643 // nuclear pore // inferred from sequence or structural similarity	0005488 // binding // inferred from electronic annotation /// 0005515 // protein binding // inferred from physical interaction /// 0008320 // protein transmembrane transporter activity // inferred from sequence or structural similarity /// 0008565 // protein transporter activity // inferred from electronic annotation							-2.15747	0.0106242
1624083_s_at	CG2674	Methionine adenosyl transferase	Sam-S	0006556 // S-adenosylmethionine biosynthetic process // inferred from mutant phenotype /// 0006556 // S-adenosylmethionine biosynthetic process // non-traceable author statement /// 0006730 // one-carbon metabolic process // inferred from electronic annotation /// 0006730 // one-carbon metabolic process // non-traceable author statement	0005737 // cytoplasm // inferred from electronic annotation	0000166 // nucleotide binding // inferred from electronic annotation /// 0000287 // magnesium ion binding // inferred from electronic annotation /// 0004478 // methionine adenosyltransferase activity // inferred from sequence or structural similarity /// 0004478 // methionine adenosyltransferase activity // non-traceable author statement /// 0004478 // methionine adenosyltransferase activity // i…	-6.43441	0.00909457					-5.63045	0.0175975
1624084_s_at	RE66017	---	---	---	---	---	-8.84626	4.29614e-06	-7.4172	1.38208e-05	-6.95736	2.47285e-05
1624086_at	CG8186	Vacuolar H-ATPase subunit D	Vha36	0006810 // transport // inferred from electronic annotation /// 0006811 // ion transport // inferred from electronic annotation /// 0015986 // ATP synthesis coupled proton transport // inferred from electronic annotation /// 0015992 // proton transport // inferred from sequence or structural similarity /// 0015992 // proton transport // inferred from electronic annotation	0000221 // vacuolar proton-transporting V-type ATPase, V1 domain // inferred from sequence or structural similarity /// 0000221 // vacuolar proton-transporting V-type ATPase, V1 domain // non-traceable author statement /// 0033178 // proton-transporting two-sector ATPase complex, catalytic domain // inferred from electronic annotation	0005515 // protein binding // inferred from physical interaction /// 0008553 // hydrogen-exporting ATPase activity, phosphorylative mechanism // inferred from sequence or structural similarity /// 0008553 // hydrogen-exporting ATPase activity, phosphorylative mechanism // non-traceable author statement /// 0042626 // ATPase activity, coupled to transmembrane movement of substances // inferred fro…			-1.66965	0.0116051
1624091_at	HDC02767	---	---	---	---	---	-2.8684	0.000328394	-2.62402	0.00131055	-3.2561	0.000162753
1624097_s_at	CG31151	winged eye	wge	0007275 // multicellular organismal development // inferred from electronic annotation /// 0007560 // imaginal disc morphogenesis // inferred from mutant phenotype /// 0030154 // cell differentiation // inferred from electronic annotation	0000785 // chromatin // inferred from direct assay /// 0005634 // nucleus // inferred from electronic annotation	0003677 // DNA binding // inferred from electronic annotation /// 0005515 // protein binding // inferred from physical interaction							-2.39897	0.0219236
1624098_s_at	CG18675	--- /// temperature-induced paralysis locus E	CG18675 /// tipE	0006814 // sodium ion transport // non-traceable author statement /// 0034605 // cellular response to heat // inferred from direct assay /// 0045433 // male courtship behavior, veined wing generated song production // inferred from mutant phenotype /// 0090072 // positive regulation of sodium ion transport via voltage-gated sodium channel activity // inferred from direct assay	0005886 // plasma membrane // inferred from direct assay /// 0005886 // plasma membrane // inferred from sequence or structural similarity /// 0005886 // plasma membrane // traceable author statement /// 0005887 // integral to plasma membrane // inferred from direct assay /// 0005887 // integral to plasma membrane // non-traceable author statement /// 0016020 // membrane // inferred from electron…	0005248 // voltage-gated sodium channel activity // inferred from sequence or structural similarity /// 0005248 // voltage-gated sodium channel activity // traceable author statement /// 0005515 // protein binding // inferred from physical interaction /// 0017080 // sodium channel regulator activity // inferred from direct assay							-2.03533	0.00610813			-2.04587	0.0190971
1624102_at	HDC18907	---	---	---	---	---
1624105_at	CG8248	---	CG8248	---	---	---	-5.42504	0.0174076					-21.3672	0.000359875	-9.99953	0.0103219
1624106_at	CG3790	---	CG3790	0006810 // transport // inferred from electronic annotation /// 0055085 // transmembrane transport // inferred from electronic annotation	0016021 // integral to membrane // inferred from electronic annotation	0005215 // transporter activity // inferred from electronic annotation /// 0015226 // carnitine transporter activity // inferred from sequence or structural similarity	-20.907	2.19362e-09	-25.4511	5.36348e-10	-21.0281	2.38579e-09
1624108_at	CG4695	---	CG34114	---	0016020 // membrane // inferred from electronic annotation	---	-3.14858	0.0110096					-3.31467	0.0108879
1624109_s_at	CG31522	---	CG31522	0000038 // very long-chain fatty acid metabolic process // inferred from sequence or structural similarity /// 0006633 // fatty acid biosynthetic process // inferred from sequence or structural similarity	0016021 // integral to membrane // inferred from electronic annotation	---							-2.3168	0.00227891			-2.17157	0.0136533
1624110_at	CG31330	crossveinless-c	cv-c	0007165 // signal transduction // inferred from electronic annotation /// 0007173 // epidermal growth factor receptor signaling pathway // inferred from genetic interaction /// 0007391 // dorsal closure // inferred from mutant phenotype /// 0007424 // open tracheal system development // inferred from mutant phenotype /// 0007427 // epithelial cell migration, open tracheal system // inferred from …	0005622 // intracellular // inferred from electronic annotation	0005096 // GTPase activator activity // inferred from mutant phenotype /// 0005100 // Rho GTPase activator activity // inferred from sequence or structural similarity /// 0005515 // protein binding // inferred from physical interaction
1624111_at	CG17203	---	---	---	0016020 // membrane // inferred from sequence or structural similarity	0016167 // glial cell line-derived neurotrophic factor receptor activity // inferred from sequence or structural similarity			3.044	0.0022342	2.45237	0.00840631	-3.20174	0.00140751			-2.57946	0.019132
1624113_at	CG7845	---	CG7845	---	---	---	-2.43864	0.0110096			-2.83899	0.00534019
1624117_at	CG18397	CG18397	ssp3	0000022 // mitotic spindle elongation // inferred from mutant phenotype /// 0008152 // metabolic process // inferred from electronic annotation	0005819 // spindle // inferred from direct assay	0003824 // catalytic activity // inferred from electronic annotation /// 0005515 // protein binding // inferred from physical interaction							-3.49696	0.0399877
1624119_at	CG32486	---	CG32486	---	---	0005515 // protein binding // inferred from electronic annotation /// 0005515 // protein binding // inferred from physical interaction /// 0008270 // zinc ion binding // inferred from electronic annotation /// 0042802 // identical protein binding // inferred from physical interaction /// 0046872 // metal ion binding // inferred from electronic annotation	-1.63036	0.0150294					-1.49216	0.0468066
1624120_at	S.CX000642	---	---	---	---	---
1624124_at	CG6895	osiris	GNBP1	0005975 // carbohydrate metabolic process // inferred from electronic annotation /// 0006952 // defense response // non-traceable author statement /// 0006955 // immune response // inferred from expression pattern /// 0006955 // immune response // non-traceable author statement /// 0009253 // peptidoglycan catabolic process // inferred from direct assay /// 0045087 // innate immune response // no…	0005576 // extracellular region // inferred from direct assay /// 0005624 // membrane fraction // inferred from direct assay /// 0005886 // plasma membrane // inferred from electronic annotation /// 0016020 // membrane // inferred from electronic annotation /// 0031225 // anchored to membrane // inferred from electronic annotation	0001530 // lipopolysaccharide binding // traceable author statement /// 0004553 // hydrolase activity, hydrolyzing O-glycosyl compounds // inferred from electronic annotation /// 0005515 // protein binding // inferred from physical interaction /// 0008329 // pattern recognition receptor activity // inferred from sequence or structural similarity /// 0008329 // pattern recognition receptor activit…
1624127_at	HDC02355	---	---	---	---	---	-2.04229	0.0205326					-2.46806	0.00670492
1624129_s_at	CG7708	---	CG7708	0006810 // transport // inferred from electronic annotation /// 0006811 // ion transport // inferred from electronic annotation /// 0006814 // sodium ion transport // inferred from electronic annotation /// 0006865 // amino acid transport // inferred from sequence or structural similarity /// 0008292 // acetylcholine biosynthetic process // inferred from sequence or structural similarity /// 0042…	0016020 // membrane // inferred from electronic annotation /// 0016021 // integral to membrane // inferred from sequence or structural similarity /// 0016021 // integral to membrane // inferred from electronic annotation	0005215 // transporter activity // inferred from electronic annotation /// 0005298 // proline:sodium symporter activity // inferred from sequence or structural similarity /// 0015171 // amino acid transmembrane transporter activity // inferred from sequence or structural similarity /// 0015220 // choline transmembrane transporter activity // inferred from sequence or structural similarity /// 001…	-5.02015	0.00824145					-5.26471	0.00913692
1624132_at	CG4447	---	CG4447	0006412 // translation // inferred from electronic annotation	0005739 // mitochondrion // inferred from electronic annotation	0005515 // protein binding // inferred from physical interaction	-3.4216	0.00157162			-2.7134	0.00987959
1624133_at	HDC08758	---	---	---	---	---	2.76287	0.000250466	1.83309	0.022855	2.64452	0.000537848
1624136_at	Stencil:3L:2812377:2792069:GENSCAN	---	---	---	---	---	-4.89452	0.000211786			-4.34419	0.000620581	-4.44891	0.000668134	-3.94869	0.00411648
1624139_at	CG1830	phosphorylase kinase gamma	PhKgamma	0005978 // glycogen biosynthetic process // inferred from electronic annotation /// 0006007 // glucose catabolic process // inferred from sequence or structural similarity /// 0006468 // protein amino acid phosphorylation // inferred from electronic annotation /// 0006468 // protein amino acid phosphorylation // inferred from sequence or structural similarity /// 0006468 // protein amino acid pho…	0005964 // phosphorylase kinase complex // inferred from electronic annotation /// 0005964 // phosphorylase kinase complex // inferred from sequence or structural similarity	0000166 // nucleotide binding // inferred from electronic annotation /// 0004672 // protein kinase activity // inferred from electronic annotation /// 0004674 // protein serine/threonine kinase activity // non-traceable author statement /// 0004674 // protein serine/threonine kinase activity // inferred from electronic annotation /// 0004689 // phosphorylase kinase activity // inferred from elect…	-2.74575	0.0208909			-4.35626	0.00240678
1624140_at	CG32734	---	---	---	---	---					-2.07125	0.0061198			-2.33555	0.00689356
1624142_a_at	CG7085	lethal (2) s5379	l(2)s5379	---	---	0005515 // protein binding // inferred from physical interaction	-3.32032	0.00743094
1624143_a_at	CG12071	---	CG12071	0006911 // phagocytosis, engulfment // inferred from mutant phenotype	0005622 // intracellular // inferred from electronic annotation	0003676 // nucleic acid binding // inferred from electronic annotation /// 0008270 // zinc ion binding // inferred from electronic annotation	-3.10612	0.00548727					-4.49122	0.00105496			-3.50491	0.013587
1624144_at	CG13566	---	CG13566	---	---	---
1624146_at	CG5174	---	CG5174	---	---	---	-5.39849	0.00414195
1624149_at	CG4669	--- /// ---	CG4669 /// DsimCG4669	---	---	---	-16.476	0.000138543			-5.22037	0.0130022	-4.39479	0.0220845
1624152_at	CG11851	---	CG11851	0006486 // protein amino acid glycosylation // inferred from sequence or structural similarity /// 0006506 // GPI anchor biosynthetic process // inferred from electronic annotation	0031227 // intrinsic to endoplasmic reticulum membrane // inferred from electronic annotation	0000030 // mannosyltransferase activity // inferred from sequence or structural similarity /// 0016740 // transferase activity // inferred from electronic annotation /// 0016757 // transferase activity, transferring glycosyl groups // inferred from electronic annotation	-5.49325	0.00485523					-11.8451	0.000429306
1624153_at	CG2803	Troponin C-akin-1	Tina-1	0007507 // heart development // traceable author statement	---	0008307 // structural constituent of muscle // non-traceable author statement	-6.23599	0.000783133			-3.41671	0.0184331
1624156_at	CG18578	Ugt86Da	Ugt86Da	0008152 // metabolic process // inferred from electronic annotation	---	0015020 // glucuronosyltransferase activity // inferred from sequence or structural similarity /// 0015020 // glucuronosyltransferase activity // inferred from electronic annotation /// 0016740 // transferase activity // inferred from electronic annotation /// 0016757 // transferase activity, transferring glycosyl groups // inferred from electronic annotation /// 0016758 // transferase activity, …	30.7379	1.28846e-06			3.31953	0.0211405	72.6329	8.69423e-08	7.84398	0.00157483	9.2597	0.00135136
1624158_at	CG14481	---	---	---	---	---	-2.98605	0.00936523	-3.34234	0.0088118
1624159_at	CG17577	Cyp9h1	Cyp9h1	0055114 // oxidation reduction // inferred from electronic annotation	0005783 // endoplasmic reticulum // inferred from electronic annotation /// 0005789 // endoplasmic reticulum membrane // inferred from electronic annotation /// 0005792 // microsome // non-traceable author statement /// 0005792 // microsome // inferred from electronic annotation /// 0016020 // membrane // non-traceable author statement /// 0016020 // membrane // inferred from electronic annotation	0004497 // monooxygenase activity // inferred from electronic annotation /// 0005506 // iron ion binding // inferred from electronic annotation /// 0009055 // electron carrier activity // inferred from electronic annotation /// 0009055 // electron carrier activity // inferred from sequence or structural similarity /// 0009055 // electron carrier activity // non-traceable author statement /// 0016…
1624161_at	GH05702	---	---	---	---	---	-19.2798	0.00030681					-36.1616	9.00898e-05	-5.69437	0.0497556	-6.35042	0.0424219
1624163_at	HDC01683	---	---	---	---	---					1.51971	0.0295778
1624164_s_at	CG6207	GlcAT-P	GlcAT-P	0006688 // glycosphingolipid biosynthetic process // non-traceable author statement /// 0009101 // glycoprotein biosynthetic process // non-traceable author statement /// 0030166 // proteoglycan biosynthetic process // non-traceable author statement	0000139 // Golgi membrane // inferred from electronic annotation /// 0005794 // Golgi apparatus // inferred from electronic annotation /// 0005794 // Golgi apparatus // non-traceable author statement /// 0016020 // membrane // inferred from electronic annotation /// 0016021 // integral to membrane // inferred from electronic annotation	0015018 // galactosylgalactosylxylosylprotein 3-beta-glucuronosyltransferase activity // inferred from direct assay /// 0015018 // galactosylgalactosylxylosylprotein 3-beta-glucuronosyltransferase activity // non-traceable author statement /// 0015018 // galactosylgalactosylxylosylprotein 3-beta-glucuronosyltransferase activity // inferred from electronic annotation /// 0015020 // glucuronosyltra…	-5.17184	0.0163817					-6.01389	0.0126414
1624165_a_at	CG18803	Dpresenilin	Psn	0006509 // membrane protein ectodomain proteolysis // traceable author statement /// 0007010 // cytoskeleton organization // inferred from mutant phenotype /// 0007219 // Notch signaling pathway // inferred from mutant phenotype /// 0007219 // Notch signaling pathway // inferred from electronic annotation /// 0007220 // Notch receptor processing // inferred from mutant phenotype /// 0007220 // No…	0005737 // cytoplasm // inferred from direct assay /// 0005887 // integral to plasma membrane // inferred from direct assay /// 0005938 // cell cortex // inferred from direct assay /// 0016020 // membrane // inferred from electronic annotation /// 0016021 // integral to membrane // inferred from electronic annotation /// 0016324 // apical plasma membrane // inferred from direct assay	0008233 // peptidase activity // inferred from electronic annotation /// 0016787 // hydrolase activity // inferred from electronic annotation	-4.02001	0.0181812
1624166_x_at	S.C3R003387	Dopamine receptor 2	DopR2	0007165 // signal transduction // inferred from electronic annotation /// 0007186 // G-protein coupled receptor protein signaling pathway // inferred from electronic annotation /// 0007186 // G-protein coupled receptor protein signaling pathway // traceable author statement /// 0007191 // activation of adenylate cyclase activity by dopamine receptor signaling pathway // inferred from direct assay…	0005886 // plasma membrane // inferred from sequence or structural similarity /// 0005886 // plasma membrane // inferred from electronic annotation /// 0005887 // integral to plasma membrane // not recorded /// 0005887 // integral to plasma membrane // non-traceable author statement /// 0016020 // membrane // inferred from electronic annotation /// 0016021 // integral to membrane // inferred from…	0001590 // dopamine D1 receptor activity // inferred from direct assay /// 0001590 // dopamine D1 receptor activity // inferred from sequence or structural similarity /// 0001590 // dopamine D1 receptor activity // non-traceable author statement /// 0004871 // signal transducer activity // inferred from electronic annotation /// 0004872 // receptor activity // inferred from electronic annotation …	2.40249	0.00343218			2.04896	0.0172351
1624167_at	HDC09972	---	---	---	---	---							-2.45603	0.0281928
1624168_at	CG14411	---	CG14411	0016311 // dephosphorylation // inferred from electronic annotation	---	0016791 // phosphatase activity // inferred from electronic annotation	3.43669	0.000130812	3.65121	0.000125479	4.44924	2.84139e-05
1624175_at	CG10605	iroquois	caup	0001745 // compound eye morphogenesis // inferred from mutant phenotype /// 0006350 // transcription // inferred from electronic annotation /// 0006355 // regulation of transcription, DNA-dependent // inferred from electronic annotation /// 0006357 // regulation of transcription from RNA polymerase II promoter // non-traceable author statement /// 0006911 // phagocytosis, engulfment // inferred f…	0005634 // nucleus // inferred from sequence or structural similarity /// 0005634 // nucleus // non-traceable author statement /// 0005634 // nucleus // inferred from electronic annotation	0003677 // DNA binding // inferred from electronic annotation /// 0003700 // transcription factor activity // inferred from electronic annotation /// 0003704 // specific RNA polymerase II transcription factor activity // non-traceable author statement /// 0003705 // RNA polymerase II transcription factor activity, enhancer binding // inferred from sequence or structural similarity /// 0005515 // …	-6.42076	0.0202026					-22.9164	0.000845205
1624180_at	CG2222	Psf3	Psf3	0006260 // DNA replication // inferred from electronic annotation	0000811 // GINS complex // inferred from direct assay /// 0005634 // nucleus // inferred from electronic annotation	0043138 // 3'-5' DNA helicase activity // inferred from direct assay					-1.64964	0.0303835
1624181_at	CG8062	outsiders	out	0007281 // germ cell development // inferred from mutant phenotype /// 0012501 // programmed cell death // inferred from mutant phenotype /// 0035234 // germ cell programmed cell death // traceable author statement /// 0055085 // transmembrane transport // inferred from electronic annotation	---	0008028 // monocarboxylic acid transmembrane transporter activity // inferred from sequence or structural similarity
1624183_a_at	CG6588	fasciclin I	Fas1	0007155 // cell adhesion // inferred from electronic annotation /// 0007156 // homophilic cell adhesion // inferred from direct assay /// 0007158 // neuron cell-cell adhesion // inferred from sequence or structural similarity /// 0007158 // neuron cell-cell adhesion // non-traceable author statement /// 0007411 // axon guidance // inferred from genetic interaction /// 0007411 // axon guidance // …	0005886 // plasma membrane // inferred from direct assay /// 0005886 // plasma membrane // non-traceable author statement /// 0005886 // plasma membrane // inferred from electronic annotation /// 0016020 // membrane // inferred from electronic annotation /// 0031225 // anchored to membrane // inferred from electronic annotation	0050839 // cell adhesion molecule binding // inferred from direct assay	-1.82851	0.0272238			-1.8154	0.0378697	-1.79162	0.0374357
1624184_at	S.C2L000186	---	---	0007411 // axon guidance // inferred from mutant phenotype /// 0007411 // axon guidance // traceable author statement /// 0007419 // ventral cord development // inferred from mutant phenotype /// 0008038 // neuron recognition // inferred from mutant phenotype /// 0016319 // mushroom body development // inferred from mutant phenotype /// 0048036 // central complex development // inferred from muta…	0005886 // plasma membrane // non-traceable author statement	0005515 // protein binding // inferred from physical interaction /// 0008046 // axon guidance receptor activity // non-traceable author statement					1.57458	0.0287402
1624186_at	CG16717	---	CG16717	---	---	0005515 // protein binding // inferred from physical interaction /// 0016787 // hydrolase activity // inferred from electronic annotation			3.23488	0.0264591
1624189_at	CG12236	---	CG12236	---	0005622 // intracellular // inferred from electronic annotation	0005515 // protein binding // inferred from electronic annotation /// 0008270 // zinc ion binding // inferred from electronic annotation /// 0046872 // metal ion binding // inferred from electronic annotation	-3.61659	0.00114529					-5.58606	0.000154687			-2.90116	0.0216089
1624191_at	CG6392	CENP-meta	cmet	0007018 // microtubule-based movement // inferred from electronic annotation /// 0007018 // microtubule-based movement // inferred from sequence or structural similarity /// 0007049 // cell cycle // inferred from mutant phenotype /// 0007052 // mitotic spindle organization // inferred from mutant phenotype /// 0007080 // mitotic metaphase plate congression // inferred from mutant phenotype /// 00…	0000775 // chromosome, centromeric region // non-traceable author statement /// 0000776 // kinetochore // inferred from direct assay /// 0000776 // kinetochore // non-traceable author statement /// 0000940 // outer kinetochore of condensed chromosome // non-traceable author statement /// 0005871 // kinesin complex // inferred from sequence or structural similarity /// 0005874 // microtubule // in…	0000166 // nucleotide binding // inferred from electronic annotation /// 0003774 // motor activity // inferred from electronic annotation /// 0003777 // microtubule motor activity // inferred from sequence or structural similarity /// 0003777 // microtubule motor activity // non-traceable author statement /// 0003777 // microtubule motor activity // inferred from electronic annotation /// 0005524…			18.751	0.00026353			-8.57617	0.00353907	-14.4737	0.00209611
1624193_s_at	CG3983	Nucleostemin 1	ns1	0040014 // regulation of multicellular organism growth // inferred from mutant phenotype /// 0042127 // regulation of cell proliferation // inferred from mutant phenotype /// 0046626 // regulation of insulin receptor signaling pathway // inferred from mutant phenotype	0005622 // intracellular // inferred from electronic annotation /// 0005634 // nucleus // inferred from electronic annotation /// 0005730 // nucleolus // inferred from direct assay /// 0005730 // nucleolus // inferred from electronic annotation	0000166 // nucleotide binding // inferred from electronic annotation /// 0005525 // GTP binding // inferred from electronic annotation /// 0005525 // GTP binding // inferred from sequence or structural similarity	-3.1498	0.0468344					-6.59061	0.00373695
1624194_a_at	CG15632	ryan express	Taf12L	0006352 // transcription initiation // inferred from electronic annotation /// 0006367 // transcription initiation from RNA polymerase II promoter // inferred from sequence or structural similarity /// 0007140 // male meiosis // non-traceable author statement /// 0007283 // spermatogenesis // non-traceable author statement	0005669 // transcription factor TFIID complex // inferred from sequence or structural similarity /// 0005669 // transcription factor TFIID complex // inferred from electronic annotation	0003677 // DNA binding // inferred from electronic annotation /// 0005515 // protein binding // inferred from physical interaction /// 0016251 // general RNA polymerase II transcription factor activity // inferred from sequence or structural similarity /// 0016986 // transcription initiation factor activity // inferred from electronic annotation	-2.7514	0.000581126	-2.51174	0.00237834	-2.99842	0.000400073
1624195_at	CG3850	sugarbabe	sug	0006350 // transcription // inferred from electronic annotation /// 0007275 // multicellular organismal development // inferred from electronic annotation /// 0016481 // negative regulation of transcription // inferred from sequence or structural similarity /// 0045449 // regulation of transcription // inferred from electronic annotation /// 0045941 // positive regulation of transcription // infe…	0005622 // intracellular // inferred from electronic annotation /// 0005634 // nucleus // inferred from electronic annotation /// 0016607 // nuclear speck // inferred from sequence or structural similarity	0003676 // nucleic acid binding // inferred from electronic annotation /// 0003677 // DNA binding // inferred from electronic annotation /// 0008270 // zinc ion binding // inferred from electronic annotation /// 0016563 // transcription activator activity // inferred from sequence or structural similarity /// 0046872 // metal ion binding // inferred from electronic annotation	4.14067	0.003936
1624198_at	CG12582	---	CG12582	0005975 // carbohydrate metabolic process // inferred from electronic annotation /// 0008152 // metabolic process // inferred from electronic annotation	---	0003824 // catalytic activity // inferred from electronic annotation /// 0004567 // beta-mannosidase activity // inferred from sequence or structural similarity /// 0004567 // beta-mannosidase activity // inferred from electronic annotation /// 0016787 // hydrolase activity // inferred from electronic annotation /// 0016798 // hydrolase activity, acting on glycosyl bonds // inferred from electron…	7.1677	0.00144936	-4.10691	0.0250754			29.4371	1.31516e-05	5.86351	0.0142242	5.02039	0.0265304
1624199_at	CG7395	Neuropeptide F-like Receptor 76F	NPFR76F	0007165 // signal transduction // inferred from electronic annotation /// 0007186 // G-protein coupled receptor protein signaling pathway // inferred from electronic annotation /// 0007186 // G-protein coupled receptor protein signaling pathway // inferred from sequence or structural similarity /// 0007218 // neuropeptide signaling pathway // inferred from sequence or structural similarity /// 00…	0016021 // integral to membrane // inferred from electronic annotation /// 0016021 // integral to membrane // inferred from sequence or structural similarity	0004871 // signal transducer activity // inferred from electronic annotation /// 0004872 // receptor activity // inferred from electronic annotation /// 0004930 // G-protein coupled receptor activity // inferred from sequence or structural similarity /// 0004930 // G-protein coupled receptor activity // inferred from electronic annotation /// 0004983 // neuropeptide Y receptor activity // inferre…					-3.72023	0.0448171
1624202_a_at	CG2127	---	CG2127	---	---	---	2.2452	0.046625	-2.50393	0.0427954			5.6218	0.00049804			4.25221	0.00761788
1624203_s_at	CG3903	gliotactin	Gli	0008065 // establishment of blood-nerve barrier // inferred from mutant phenotype /// 0016321 // female meiosis chromosome segregation // inferred from mutant phenotype /// 0019991 // septate junction assembly // inferred from mutant phenotype /// 0035151 // regulation of tube size, open tracheal system // inferred from mutant phenotype /// 0035321 // maintenance of imaginal disc-derived wing hai…	0005886 // plasma membrane // inferred from direct assay /// 0005886 // plasma membrane // non-traceable author statement /// 0005918 // septate junction // inferred from direct assay	0004091 // carboxylesterase activity // inferred from sequence or structural similarity /// 0004091 // carboxylesterase activity // inferred from electronic annotation /// 0016787 // hydrolase activity // inferred from electronic annotation	-2.17942	0.00259144	-4.4563	5.88409e-06	-2.66339	0.000554061
1624205_at	CG12157	Translocase of outer membrane 40	Tom40	0006626 // protein targeting to mitochondrion // inferred from sequence or structural similarity /// 0006810 // transport // inferred from electronic annotation /// 0006811 // ion transport // inferred from electronic annotation /// 0006820 // anion transport // inferred from electronic annotation /// 0015031 // protein transport // inferred from electronic annotation /// 0055085 // transmembrane…	0005739 // mitochondrion // inferred from electronic annotation /// 0005741 // mitochondrial outer membrane // inferred from electronic annotation /// 0005742 // mitochondrial outer membrane translocase complex // inferred from sequence or structural similarity /// 0016020 // membrane // inferred from electronic annotation /// 0016021 // integral to membrane // inferred from electronic annotation…	0008308 // voltage-gated anion channel activity // inferred from electronic annotation /// 0015450 // P-P-bond-hydrolysis-driven protein transmembrane transporter activity // inferred from sequence or structural similarity			2.34794	0.0037234	1.9009	0.0185985	-2.47006	0.00206323			-1.99977	0.0346578
1624207_at	CG7343	bitesize	btsz	0006810 // transport // inferred from electronic annotation /// 0007015 // actin filament organization // inferred from mutant phenotype /// 0010004 // gastrulation involving germ band extension // inferred from mutant phenotype /// 0016331 // morphogenesis of embryonic epithelium // inferred from mutant phenotype /// 0040018 // positive regulation of multicellular organism growth // inferred fro…	0008021 // synaptic vesicle // inferred from electronic annotation /// 0016020 // membrane // inferred from sequence or structural similarity /// 0016020 // membrane // inferred from electronic annotation	0005215 // transporter activity // inferred from sequence or structural similarity /// 0005215 // transporter activity // inferred from electronic annotation					-6.56944	0.00360515			-4.19313	0.0483889
1624210_at	CG32699	---	CG32699	0008152 // metabolic process // inferred from electronic annotation /// 0008654 // phospholipid biosynthetic process // inferred from electronic annotation /// 0008654 // phospholipid biosynthetic process // inferred from sequence or structural similarity	0000139 // Golgi membrane // inferred from electronic annotation /// 0005783 // endoplasmic reticulum // inferred from electronic annotation /// 0005783 // endoplasmic reticulum // inferred from sequence or structural similarity /// 0005789 // endoplasmic reticulum membrane // inferred from electronic annotation /// 0005794 // Golgi apparatus // inferred from electronic annotation /// 0005794 // …	0005509 // calcium ion binding // inferred from electronic annotation /// 0008415 // acyltransferase activity // inferred from electronic annotation /// 0016740 // transferase activity // inferred from electronic annotation /// 0047184 // 1-acylglycerophosphocholine O-acyltransferase activity // inferred from electronic annotation /// 0047184 // 1-acylglycerophosphocholine O-acyltransferase activ…	-5.68338	9.03008e-05					-6.32864	9.29208e-05			-2.92082	0.0231351
1624213_at	CG15535	---	CG15535	---	---	---	-6.20272	1.75121e-05	-2.51591	0.0128393	-6.08923	3.00756e-05	-2.4654	0.010792	-2.42029	0.0325453
1624214_at	CG9437	---	CG9437	---	---	0003677 // DNA binding // inferred from electronic annotation /// 0005515 // protein binding // inferred from physical interaction /// 0042802 // identical protein binding // inferred from physical interaction	-1.66102	0.0329483			-2.07034	0.00538254
1624217_at	HDC11537	---	---	---	---	---
1624219_s_at	CT33672	D-frizzled2	fz2	0006898 // receptor-mediated endocytosis // inferred from mutant phenotype /// 0006928 // cellular component movement // inferred from mutant phenotype /// 0007163 // establishment or maintenance of cell polarity // inferred from sequence or structural similarity /// 0007165 // signal transduction // inferred from sequence or structural similarity /// 0007165 // signal transduction // inferred fr…	0005769 // early endosome // inferred from direct assay /// 0005770 // late endosome // inferred from direct assay /// 0005886 // plasma membrane // inferred from direct assay /// 0005886 // plasma membrane // non-traceable author statement /// 0016020 // membrane // inferred from electronic annotation /// 0016021 // integral to membrane // inferred from sequence or structural similarity /// 0016…	0004871 // signal transducer activity // inferred from electronic annotation /// 0004872 // receptor activity // inferred from electronic annotation /// 0004888 // transmembrane receptor activity // inferred from sequence or structural similarity /// 0004888 // transmembrane receptor activity // inferred from electronic annotation /// 0004926 // non-G-protein coupled 7TM receptor activity // infe…	2.05712	0.00204549					1.93017	0.00579888
1624222_s_at	CG15814	---	CG15814	---	---	0005515 // protein binding // inferred from electronic annotation /// 0008270 // zinc ion binding // inferred from electronic annotation /// 0046872 // metal ion binding // inferred from electronic annotation	-1.75229	0.0195528					-2.36986	0.0016676
1624223_at	Stencil:3L:10274560:10272667:GENSCAN	---	---	---	---	---	-2.11187	0.00460503			-2.43902	0.00167236
1624225_at	CG13651	Distal antenna related	danr	0006350 // transcription // inferred from electronic annotation /// 0007275 // multicellular organismal development // inferred from electronic annotation /// 0007379 // segment specification // inferred from mutant phenotype /// 0007469 // antennal development // inferred from mutant phenotype /// 0045449 // regulation of transcription // inferred from mutant phenotype /// 0045449 // regulation …	0000775 // chromosome, centromeric region // inferred from electronic annotation /// 0005634 // nucleus // inferred from direct assay /// 0005634 // nucleus // inferred from electronic annotation	0003677 // DNA binding // non-traceable author statement /// 0003677 // DNA binding // inferred from electronic annotation /// 0003700 // transcription factor activity // inferred from mutant phenotype /// 0005515 // protein binding // inferred from physical interaction							-5.42203	0.00167235	-4.11499	0.0169322
1624226_at	CG5333	toys are us	trus	---	0005737 // cytoplasm // inferred from electronic annotation	0005515 // protein binding // inferred from physical interaction	-2.72738	0.0179733
1624228_at	CG9353	mitochondrial ribosomal protein L54	mRpL54	---	0005762 // mitochondrial large ribosomal subunit // inferred from sequence or structural similarity /// 0005840 // ribosome // inferred from electronic annotation	0003735 // structural constituent of ribosome // inferred from sequence or structural similarity	-1.74365	0.0469714			-2.2255	0.00891913
1624230_s_at	CG11624	ubiquitin	Ubi-p63E	0006325 // chromatin organization // non-traceable author statement /// 0006355 // regulation of transcription, DNA-dependent // non-traceable author statement /// 0006412 // translation // inferred from electronic annotation /// 0006464 // protein modification process // inferred from sequence or structural similarity /// 0006511 // ubiquitin-dependent protein catabolic process // inferred from …	0005622 // intracellular // inferred from electronic annotation /// 0005634 // nucleus // non-traceable author statement /// 0005634 // nucleus // inferred from electronic annotation /// 0005737 // cytoplasm // non-traceable author statement /// 0005737 // cytoplasm // inferred from electronic annotation /// 0005840 // ribosome // inferred from electronic annotation	0003735 // structural constituent of ribosome // inferred from electronic annotation /// 0005515 // protein binding // inferred from sequence or structural similarity /// 0005515 // protein binding // inferred from physical interaction /// 0030528 // transcription regulator activity // inferred from sequence or structural similarity					-1.85681	0.0230903
1624232_at	CG13891	---	CG13891	---	---	---
1624233_at	CG15371	Gustatory receptor 8a	Gr8a	0007165 // signal transduction // inferred from electronic annotation /// 0007186 // G-protein coupled receptor protein signaling pathway // inferred from electronic annotation /// 0050909 // sensory perception of taste // inferred from electronic annotation /// 0050909 // sensory perception of taste // non-traceable author statement /// 0050912 // detection of chemical stimulus involved in senso…	0005886 // plasma membrane // inferred from electronic annotation /// 0016020 // membrane // inferred from electronic annotation /// 0016021 // integral to membrane // inferred from electronic annotation /// 0016021 // integral to membrane // non-traceable author statement	0004871 // signal transducer activity // inferred from electronic annotation /// 0004872 // receptor activity // inferred from electronic annotation /// 0004930 // G-protein coupled receptor activity // inferred from electronic annotation /// 0008527 // taste receptor activity // non-traceable author statement
1624235_at	CG4285	CG34128	CG42404	---	---	0005515 // protein binding // inferred from physical interaction							-2.65452	0.0042209
1624238_at	HDC19672	---	---	---	---	---					1.64175	0.0402103			1.90177	0.0261351
1624240_at	CG4265	ubiquitin carboxyl terminal hydrolase	Uch	0006511 // ubiquitin-dependent protein catabolic process // inferred from electronic annotation /// 0016579 // protein deubiquitination // inferred from direct assay /// 0016579 // protein deubiquitination // inferred from sequence or structural similarity	0005622 // intracellular // inferred from electronic annotation	0004221 // ubiquitin thiolesterase activity // inferred from direct assay /// 0004221 // ubiquitin thiolesterase activity // inferred from sequence or structural similarity /// 0004221 // ubiquitin thiolesterase activity // non-traceable author statement /// 0004221 // ubiquitin thiolesterase activity // inferred from electronic annotation /// 0008233 // peptidase activity // inferred from electr…	-2.65499	0.0121466
1624241_at	CG18506	put. sodium channel gene	NaCP60E	0006810 // transport // inferred from electronic annotation /// 0006811 // ion transport // inferred from electronic annotation /// 0006814 // sodium ion transport // inferred from electronic annotation /// 0006814 // sodium ion transport // non-traceable author statement /// 0007608 // sensory perception of smell // inferred from electronic annotation /// 0042048 // olfactory behavior // inferre…	0001518 // voltage-gated sodium channel complex // inferred from electronic annotation /// 0005886 // plasma membrane // non-traceable author statement /// 0016020 // membrane // inferred from electronic annotation /// 0016021 // integral to membrane // inferred from electronic annotation	0005216 // ion channel activity // inferred from electronic annotation /// 0005244 // voltage-gated ion channel activity // inferred from electronic annotation /// 0005248 // voltage-gated sodium channel activity // inferred from sequence or structural similarity /// 0005248 // voltage-gated sodium channel activity // non-traceable author statement /// 0005248 // voltage-gated sodium channel acti…	-2.3013	0.00287385					-2.28637	0.00446059			-2.29725	0.0145477
1624243_at	CG9265	---	CG9265	0008152 // metabolic process // inferred from electronic annotation /// 0055114 // oxidation reduction // inferred from electronic annotation	---	0003824 // catalytic activity // inferred from electronic annotation /// 0005488 // binding // inferred from electronic annotation /// 0016491 // oxidoreductase activity // inferred from electronic annotation	-4.14219	0.00845223			-5.03869	0.00487747
1624246_s_at	CG11334	---	CG11334	0006412 // translation // inferred from sequence or structural similarity /// 0044237 // cellular metabolic process // inferred from electronic annotation /// 0044249 // cellular biosynthetic process // inferred from electronic annotation	0005851 // eukaryotic translation initiation factor 2B complex // inferred from sequence or structural similarity	0045182 // translation regulator activity // inferred from sequence or structural similarity	4.07008	0.0158121
1624247_at	CG5543	---	CG5543	---	---	---	1.86522	0.0174528
1624248_s_at	CG5683	Adh enhancer factor 1	Aef1	0000122 // negative regulation of transcription from RNA polymerase II promoter // non-traceable author statement /// 0006350 // transcription // inferred from electronic annotation /// 0045449 // regulation of transcription // inferred from electronic annotation	0005622 // intracellular // inferred from electronic annotation /// 0005634 // nucleus // non-traceable author statement /// 0005634 // nucleus // inferred from electronic annotation	0003676 // nucleic acid binding // inferred from electronic annotation /// 0003677 // DNA binding // inferred from electronic annotation /// 0003700 // transcription factor activity // inferred from sequence or structural similarity /// 0003702 // RNA polymerase II transcription factor activity // non-traceable author statement /// 0005515 // protein binding // inferred from physical interaction …	-4.76235	0.0226					-4.60359	0.029971
1624250_at	CG32432	---	CG32432	---	---	0005515 // protein binding // inferred from physical interaction	-3.43397	0.0216164
1624251_a_at	CG14235	Cytochrome c oxidase subunitVIb /// ---	CG14235 /// CG18809	0006123 // mitochondrial electron transport, cytochrome c to oxygen // inferred from sequence similarity /// 0055114 // oxidation reduction // inferred from electronic annotation	0005739 // mitochondrion // inferred from electronic annotation /// 0005751 // mitochondrial respiratory chain complex IV // inferred from sequence or structural similarity	0004129 // cytochrome-c oxidase activity // inferred from sequence or structural similarity /// 0004129 // cytochrome-c oxidase activity // inferred from electronic annotation /// 0005515 // protein binding // inferred from physical interaction /// 0016491 // oxidoreductase activity // inferred from electronic annotation			-1.40138	0.0488051	-1.42024	0.0320623
1624253_at	CG32566	---	CG9125	---	---	---	-2.02417	0.0243993			-2.05168	0.0292593	-2.4224	0.00871014	-2.45532	0.0226551
1624256_at	CG16857	---	CG16857	0007155 // cell adhesion // inferred from sequence or structural similarity	---	---			-6.91308	3.61373e-08	-2.33048	0.000590182	6.67529	5.42954e-08	2.96638	0.00019279	2.25031	0.00429763
1624262_at	CG10108	phyllopod	phyl	0001751 // compound eye photoreceptor cell differentiation // inferred from mutant phenotype /// 0007049 // cell cycle // inferred from electronic annotation /// 0007219 // Notch signaling pathway // inferred from electronic annotation /// 0007265 // Ras protein signal transduction // inferred from genetic interaction /// 0007422 // peripheral nervous system development // inferred from mutant ph…	0000151 // ubiquitin ligase complex // inferred from direct assay /// 0005634 // nucleus // inferred from direct assay /// 0005634 // nucleus // inferred from sequence or structural similarity /// 0005634 // nucleus // inferred from electronic annotation	0005515 // protein binding // inferred from physical interaction /// 0008270 // zinc ion binding // inferred from electronic annotation /// 0030674 // protein binding, bridging // inferred from physical interaction /// 0043621 // protein self-association // inferred from physical interaction /// 0060090 // molecular adaptor activity // inferred from direct assay	-2.45282	0.0175024					-4.11578	0.00116987			-2.74046	0.0343555
1624263_at	CG5933	Inducer of Meiosis 4	CG5933	0001510 // RNA methylation // inferred from sequence or structural similarity /// 0006139 // nucleobase, nucleoside, nucleotide and nucleic acid metabolic process // inferred from electronic annotation	0005634 // nucleus // inferred from sequence or structural similarity /// 0005634 // nucleus // inferred from electronic annotation	0003723 // RNA binding // inferred from electronic annotation /// 0005515 // protein binding // inferred from physical interaction /// 0008168 // methyltransferase activity // inferred from electronic annotation /// 0016422 // mRNA (2'-O-methyladenosine-N6-)-methyltransferase activity // inferred from sequence or structural similarity /// 0016422 // mRNA (2'-O-methyladenosine-N6-)-methyltransfera…
1624264_at	CG13408	---	CG13408	---	---	---	-2.18957	0.000404584	-2.60277	9.05334e-05	-1.82253	0.00500492
1624265_at	CG14616	lethal (1) G0196	l(1)G0196	0006020 // inositol metabolic process // inferred from sequence or structural similarity	0005829 // cytosol // inferred from sequence or structural similarity	0000166 // nucleotide binding // inferred from electronic annotation /// 0000827 // inositol 1,3,4,5,6-pentakisphosphate kinase activity // inferred from sequence or structural similarity /// 0000832 // inositol hexakisphosphate 5-kinase activity // inferred from sequence or structural similarity /// 0003993 // acid phosphatase activity // inferred from electronic annotation /// 0005524 // ATP bi…	-2.05902	0.0110799			-1.78951	0.0455758
1624268_at	HDC17482	---	---	---	---	---	2.34994	0.00123368	1.8317	0.0242589	2.55148	0.000813569
1624269_at	CG8825	glaikit	gkt	0006281 // DNA repair // inferred from electronic annotation /// 0006281 // DNA repair // inferred from sequence or structural similarity /// 0006974 // response to DNA damage stimulus // inferred from electronic annotation /// 0007417 // central nervous system development // inferred from mutant phenotype /// 0045197 // establishment or maintenance of epithelial cell apical/basal polarity // inf…	0005634 // nucleus // inferred from electronic annotation /// 0005634 // nucleus // inferred from sequence or structural similarity /// 0005737 // cytoplasm // inferred from electronic annotation	0004518 // nuclease activity // inferred from electronic annotation /// 0004527 // exonuclease activity // inferred from electronic annotation /// 0008081 // phosphoric diester hydrolase activity // inferred from electronic annotation /// 0016787 // hydrolase activity // inferred from electronic annotation /// 0017005 // 3'-tyrosyl-DNA phosphodiesterase activity // inferred from sequence or struc…	-8.28861	0.0164369			-7.00762	0.0334933
1624272_at	CG10618	CHKov1	CHKov1	0006278 // RNA-dependent DNA replication // inferred from electronic annotation	---	0003676 // nucleic acid binding // inferred from electronic annotation /// 0003723 // RNA binding // inferred from electronic annotation /// 0003964 // RNA-directed DNA polymerase activity // inferred from electronic annotation /// 0008270 // zinc ion binding // inferred from electronic annotation /// 0016740 // transferase activity // inferred from electronic annotation /// 0016779 // nucleotidy…	-5.91868	0.00024055	-25.8541	2.98082e-07	-8.91815	4.67221e-05	4.36822	0.00200949	2.89904	0.0409266
1624273_at	CG8034	---	CG8034	0055085 // transmembrane transport // inferred from electronic annotation	---	---	3.36259	0.04883					5.12227	0.0134801
1624275_at	CG9985	Skittles	sktl	0007422 // peripheral nervous system development // inferred from mutant phenotype /// 0008103 // oocyte microtubule cytoskeleton polarization // inferred from mutant phenotype /// 0016310 // phosphorylation // non-traceable author statement /// 0030866 // cortical actin cytoskeleton organization // inferred from mutant phenotype /// 0035071 // salivary gland cell autophagic cell death // inferre…	0005634 // nucleus // inferred from sequence or structural similarity /// 0005938 // cell cortex // inferred from direct assay	0016301 // kinase activity // inferred from electronic annotation /// 0016307 // phosphatidylinositol phosphate kinase activity // inferred from electronic annotation /// 0016308 // 1-phosphatidylinositol-4-phosphate 5-kinase activity // inferred from sequence or structural similarity /// 0016308 // 1-phosphatidylinositol-4-phosphate 5-kinase activity // non-traceable author statement /// 0016308…	4.11361	0.0230121					13.5955	0.000488819			4.98694	0.0421066
1624277_at	CG8273	---	CG8273	---	0005622 // intracellular // inferred from electronic annotation	0003676 // nucleic acid binding // inferred from electronic annotation /// 0003723 // RNA binding // inferred from electronic annotation /// 0003725 // double-stranded RNA binding // inferred from electronic annotation /// 0003725 // double-stranded RNA binding // inferred from sequence or structural similarity /// 0005515 // protein binding // inferred from physical interaction	-3.32066	8.95598e-05	-1.76615	0.0426023	-2.79729	0.00055264	-1.88016	0.0180091
1624278_at	CG7636	mitochondrial ribosomal protein L2	mRpL2	0006412 // translation // inferred from sequence or structural similarity /// 0006412 // translation // inferred from electronic annotation	0005622 // intracellular // inferred from electronic annotation /// 0005762 // mitochondrial large ribosomal subunit // inferred from sequence or structural similarity /// 0005840 // ribosome // inferred from electronic annotation	0003735 // structural constituent of ribosome // inferred from sequence or structural similarity /// 0003735 // structural constituent of ribosome // inferred from electronic annotation			-1.71037	0.0410567
1624284_a_at	CG10473	hook-like	hkl	0000398 // nuclear mRNA splicing, via spliceosome // inferred by curator /// 0006622 // protein targeting to lysosome // inferred from mutant phenotype /// 0006915 // apoptosis // inferred from sequence or structural similarity	0005634 // nucleus // inferred from sequence or structural similarity /// 0071011 // precatalytic spliceosome // inferred from direct assay /// 0071013 // catalytic step 2 spliceosome // inferred from direct assay	0000166 // nucleotide binding // inferred from electronic annotation	-2.06783	0.0420712
1624288_at	CG10654	---	CG10654	---	0005622 // intracellular // inferred from electronic annotation /// 0005634 // nucleus // inferred from electronic annotation	0005515 // protein binding // inferred from physical interaction /// 0008270 // zinc ion binding // inferred from electronic annotation			-3.11575	0.00148698	-2.18692	0.0163605	2.36359	0.00908315
1624291_at	CG6685	---	CG6685	---	---	0005515 // protein binding // inferred from physical interaction	-2.2487	0.0446514					-2.46579	0.0316618
1624293_at	CG40497	---	---	---	---	---	1.5681	0.030078			1.61175	0.0294504
1624294_at	S.CX001667	CNG channel-like	cngl	0006810 // transport // inferred from electronic annotation /// 0006811 // ion transport // inferred from electronic annotation /// 0055085 // transmembrane transport // inferred from electronic annotation	0016020 // membrane // inferred from electronic annotation /// 0016021 // integral to membrane // inferred from electronic annotation	0005216 // ion channel activity // inferred from electronic annotation /// 0005221 // intracellular cyclic nucleotide activated cation channel activity // inferred from sequence or structural similarity			2.11724	0.00866088			-1.88401	0.0175162
1624295_at	CG12593	dpr4	dpr4	---	---	---	-5.88534	1.31805e-06	-2.79997	0.000677653	-4.22034	2.10752e-05	-2.10193	0.00727105
1624297_at	CG17348	derailed	drl	0006468 // protein amino acid phosphorylation // inferred from electronic annotation /// 0006468 // protein amino acid phosphorylation // non-traceable author statement /// 0007165 // signal transduction // inferred from mutant phenotype /// 0007275 // multicellular organismal development // inferred from electronic annotation /// 0007411 // axon guidance // inferred from mutant phenotype /// 000…	0005886 // plasma membrane // inferred from sequence or structural similarity /// 0005886 // plasma membrane // inferred from electronic annotation /// 0005887 // integral to plasma membrane // inferred from electronic annotation /// 0016020 // membrane // inferred from electronic annotation /// 0016021 // integral to membrane // inferred from electronic annotation	0000166 // nucleotide binding // inferred from electronic annotation /// 0004672 // protein kinase activity // inferred from electronic annotation /// 0004713 // protein tyrosine kinase activity // non-traceable author statement /// 0004713 // protein tyrosine kinase activity // inferred from electronic annotation /// 0004714 // transmembrane receptor protein tyrosine kinase activity // inferred …							-10.4542	0.0195978
1624300_s_at	CG7892	nemo	nmo	0001736 // establishment of planar polarity // traceable author statement /// 0006468 // protein amino acid phosphorylation // inferred from electronic annotation /// 0006468 // protein amino acid phosphorylation // non-traceable author statement /// 0007474 // imaginal disc-derived wing vein specification // inferred from mutant phenotype /// 0007476 // imaginal disc-derived wing morphogenesis /…	---	0000166 // nucleotide binding // inferred from electronic annotation /// 0004672 // protein kinase activity // inferred from direct assay /// 0004672 // protein kinase activity // inferred from electronic annotation /// 0004674 // protein serine/threonine kinase activity // inferred from sequence or structural similarity /// 0004674 // protein serine/threonine kinase activity // non-traceable aut…							-2.86246	0.00450298			-2.51926	0.0307527
1624301_at	CG10542	lethal (3) 01640	Bre1	0006513 // protein monoubiquitination // inferred from mutant phenotype /// 0006911 // phagocytosis, engulfment // inferred from mutant phenotype /// 0007219 // Notch signaling pathway // inferred from electronic annotation /// 0007422 // peripheral nervous system development // non-traceable author statement /// 0016568 // chromatin modification // inferred from electronic annotation /// 0016570…	0005634 // nucleus // inferred from direct assay /// 0005634 // nucleus // inferred from electronic annotation	0005515 // protein binding // inferred from electronic annotation /// 0008270 // zinc ion binding // inferred from electronic annotation /// 0016874 // ligase activity // inferred from electronic annotation /// 0016874 // ligase activity // inferred from mutant phenotype /// 0046872 // metal ion binding // inferred from electronic annotation	-5.45487	0.00356139					-10.2843	0.000475753			-7.84815	0.00517748
1624302_at	CG7903	---	CG7903	---	---	0000166 // nucleotide binding // inferred from electronic annotation /// 0003676 // nucleic acid binding // inferred from electronic annotation /// 0003729 // mRNA binding // inferred from sequence or structural similarity /// 0005515 // protein binding // inferred from physical interaction							-2.0186	0.0278874
1624304_s_at	SD05379	---	---	---	---	---							-2.88452	0.00296159
1624313_at	HL02501	---	---	---	---	---			2.09544	0.00330178			-2.51746	0.000495656			-1.79374	0.0369547
1624318_at	CG8340	upstream of RpIII128	128up	---	0005622 // intracellular // inferred from electronic annotation	0000166 // nucleotide binding // inferred from electronic annotation /// 0005515 // protein binding // inferred from physical interaction /// 0005525 // GTP binding // inferred from direct assay /// 0005525 // GTP binding // inferred from sequence or structural similarity /// 0005525 // GTP binding // non-traceable author statement /// 0005525 // GTP binding // inferred from electronic annotation	-3.67023	0.00065316	-3.01116	0.0045909	-2.78221	0.00601837
1624319_at	CG12455	---	CG12455	---	0016020 // membrane // inferred from electronic annotation	0005245 // voltage-gated calcium channel activity // inferred from sequence or structural similarity /// 0005262 // calcium channel activity // inferred from sequence or structural similarity			-1.59251	0.0310151
1624321_at	CG8556	Rac2	Rac2	0002009 // morphogenesis of an epithelium // traceable author statement /// 0002433 // phagocytosis triggered by activation of immune response cell surface activating receptor // inferred from direct assay /// 0006909 // phagocytosis // inferred from mutant phenotype /// 0006911 // phagocytosis, engulfment // inferred from mutant phenotype /// 0007254 // JNK cascade // inferred from mutant phenot…	0005622 // intracellular // inferred from electronic annotation /// 0005886 // plasma membrane // inferred from electronic annotation /// 0016020 // membrane // inferred from electronic annotation	0000166 // nucleotide binding // inferred from electronic annotation /// 0003924 // GTPase activity // inferred from sequence or structural similarity /// 0003924 // GTPase activity // non-traceable author statement /// 0003924 // GTPase activity // traceable author statement /// 0005515 // protein binding // inferred from physical interaction /// 0005525 // GTP binding // inferred from electroni…			-7.15498	0.000394458			5.45673	0.00147221	4.62217	0.00961275
1624322_at	CG7499	Rh50	Rh50	0006810 // transport // inferred from electronic annotation /// 0055085 // transmembrane transport // inferred from electronic annotation	0016020 // membrane // inferred from electronic annotation /// 0016021 // integral to membrane // inferred from electronic annotation	0008519 // ammonium transmembrane transporter activity // inferred from electronic annotation	1.86815	0.0394198	-12.5426	1.39477e-07	-4.4362	9.62838e-05	23.4314	7.04001e-09	2.82733	0.00816288	8.28749	3.98304e-05
1624324_a_at	CG40049	mitochondrial ribosomal protein S5	mRpS5	0006412 // translation // inferred from sequence or structural similarity /// 0006412 // translation // inferred from electronic annotation	0005622 // intracellular // inferred from electronic annotation /// 0005763 // mitochondrial small ribosomal subunit // inferred from sequence or structural similarity /// 0005840 // ribosome // inferred from electronic annotation /// 0030529 // ribonucleoprotein complex // inferred from electronic annotation	0003723 // RNA binding // inferred from electronic annotation /// 0003735 // structural constituent of ribosome // inferred from sequence or structural similarity /// 0003735 // structural constituent of ribosome // inferred from electronic annotation	-3.18296	0.00222695	-2.6399	0.013997	-3.72113	0.00112503
1624326_at	CG9414	Caspase-activated DNase	Drep-4	0006309 // DNA fragmentation involved in apoptosis // inferred from sequence or structural similarity /// 0006309 // DNA fragmentation involved in apoptosis // traceable author statement /// 0006309 // DNA fragmentation involved in apoptosis // inferred from electronic annotation /// 0006915 // apoptosis // inferred from electronic annotation	0005622 // intracellular // inferred from electronic annotation /// 0005634 // nucleus // inferred from electronic annotation /// 0005737 // cytoplasm // inferred from electronic annotation	0004537 // caspase-activated deoxyribonuclease activity // inferred from sequence or structural similarity /// 0005515 // protein binding // inferred from electronic annotation /// 0005515 // protein binding // inferred from physical interaction /// 0016787 // hydrolase activity // inferred from electronic annotation /// 0042802 // identical protein binding // inferred from physical interaction	-5.27733	0.0194348					-5.79621	0.0176912
1624327_at	CG3245	Protein phosphatase N at 58A	PpN58A	0006470 // protein amino acid dephosphorylation // inferred from sequence or structural similarity /// 0006470 // protein amino acid dephosphorylation // non-traceable author statement	0005634 // nucleus // inferred from direct assay	0004721 // phosphoprotein phosphatase activity // inferred from electronic annotation /// 0004722 // protein serine/threonine phosphatase activity // inferred from sequence or structural similarity /// 0004722 // protein serine/threonine phosphatase activity // non-traceable author statement /// 0016787 // hydrolase activity // inferred from electronic annotation	-1.54105	0.0378518	-1.59721	0.0427704
1624330_s_at	CG5694	---	CG5694	---	---	0005515 // protein binding // inferred from physical interaction							-5.8469	0.0385457
1624331_at	CG8674	lethal (2) k14505	l(2)k14505	0043461 // proton-transporting ATP synthase complex assembly // inferred from electronic annotation	---	0005515 // protein binding // inferred from electronic annotation	-2.56834	0.0236603			-3.61038	0.0048769
1624336_at	S.CX001416	---	---	---	---	---			4.87596	0.000316032			-6.17199	9.08153e-05	-4.0406	0.00319009
1624337_at	CG1527	Ribosomal protein S14b	RpS14b	0006412 // translation // inferred from sequence or structural similarity /// 0006412 // translation // inferred from electronic annotation	0005622 // intracellular // inferred from electronic annotation /// 0005840 // ribosome // non-traceable author statement /// 0005840 // ribosome // inferred from electronic annotation /// 0022627 // cytosolic small ribosomal subunit // inferred from sequence or structural similarity /// 0030529 // ribonucleoprotein complex // inferred from electronic annotation	0003735 // structural constituent of ribosome // inferred from sequence or structural similarity /// 0003735 // structural constituent of ribosome // non-traceable author statement /// 0003735 // structural constituent of ribosome // inferred from electronic annotation	-2.50162	0.00052828	-3.78705	1.65209e-05	-2.54765	0.000633899
1624346_at	HDC16753	---	---	---	---	---	-17.0808	0.0016261					-17.5059	0.00241117
1624347_s_at	CG8398	---	CG8398	---	---	---							-2.10509	0.0349293
1624352_at	CG14493	dpr13	dpr13	---	---	---	-2.47185	0.00017207	-3.07981	2.51452e-05	-2.31346	0.000495169
1624353_at	CG32654	CG32654	Sec16	0007029 // endoplasmic reticulum organization // inferred from mutant phenotype /// 0007030 // Golgi organization // inferred from mutant phenotype /// 0032527 // protein exit from endoplasmic reticulum // inferred from mutant phenotype	0005789 // endoplasmic reticulum membrane // inferred from direct assay /// 0044432 // endoplasmic reticulum part // inferred from direct assay	---	-18.727	0.000655744			-12	0.00352388	-5.50745	0.0315122
1624354_at	CG4166	nonstop	not	0006350 // transcription // inferred from electronic annotation /// 0006511 // ubiquitin-dependent protein catabolic process // inferred from genetic interaction /// 0006511 // ubiquitin-dependent protein catabolic process // inferred from electronic annotation /// 0007412 // axon target recognition // inferred from mutant phenotype /// 0008347 // glial cell migration // inferred from mutant phen…	0000124 // SAGA complex // inferred from direct assay /// 0005622 // intracellular // inferred from electronic annotation /// 0005634 // nucleus // inferred from electronic annotation	0004221 // ubiquitin thiolesterase activity // inferred from electronic annotation /// 0004843 // ubiquitin-specific protease activity // inferred from sequence or structural similarity /// 0005515 // protein binding // inferred from physical interaction /// 0008233 // peptidase activity // inferred from electronic annotation /// 0008234 // cysteine-type peptidase activity // inferred from electr…			2.78556	0.00471719			-2.48877	0.00815033	-2.69681	0.0140616
1624358_at	CG12531	---	CG12531	0006810 // transport // inferred from electronic annotation /// 0006865 // amino acid transport // inferred from sequence or structural similarity /// 0006865 // amino acid transport // inferred from electronic annotation /// 0055085 // transmembrane transport // inferred from electronic annotation	0016020 // membrane // inferred from electronic annotation /// 0016021 // integral to membrane // inferred from electronic annotation	0015171 // amino acid transmembrane transporter activity // inferred from sequence or structural similarity /// 0015171 // amino acid transmembrane transporter activity // inferred from electronic annotation /// 0015326 // cationic amino acid transmembrane transporter activity // inferred from sequence or structural similarity	-4.44205	0.00590903					-3.66271	0.0175683
1624361_s_at	CG3845	lethal (2) 01424	NAT1	0016070 // RNA metabolic process // inferred from electronic annotation /// 0035071 // salivary gland cell autophagic cell death // inferred from expression pattern /// 0048102 // autophagic cell death // inferred from expression pattern	0005845 // mRNA cap binding complex // inferred from sequence or structural similarity	0003743 // translation initiation factor activity // inferred from sequence or structural similarity /// 0005488 // binding // inferred from electronic annotation /// 0005515 // protein binding // inferred from electronic annotation	-4.30872	0.000363407	-3.52724	0.00239601	-5.0964	0.000188668
1624363_at	CG15201	---	CG15201	---	---	---	-3.22659	0.000499286	-76.3351	5.43807e-11	-5.74976	1.40543e-05	23.6581	4.67472e-09	13.2762	2.75928e-07
1624365_at	CG10915	---	CG10915	---	---	---	-11.6409	3.89533e-05	-4.53921	0.00538274	-10.6208	8.48257e-05
1624368_at	HDC07599	---	---	---	---	---
1624369_at	CG8330	dtomboy40	tomboy40	0006626 // protein targeting to mitochondrion // inferred from sequence or structural similarity /// 0006810 // transport // inferred from electronic annotation /// 0006811 // ion transport // inferred from electronic annotation /// 0006820 // anion transport // inferred from electronic annotation /// 0015031 // protein transport // inferred from electronic annotation /// 0055085 // transmembrane…	0005739 // mitochondrion // inferred from direct assay /// 0005739 // mitochondrion // inferred from electronic annotation /// 0005741 // mitochondrial outer membrane // inferred from electronic annotation /// 0005742 // mitochondrial outer membrane translocase complex // inferred from sequence or structural similarity /// 0016020 // membrane // inferred from electronic annotation /// 0016021 // …	0008308 // voltage-gated anion channel activity // inferred from electronic annotation /// 0015450 // P-P-bond-hydrolysis-driven protein transmembrane transporter activity // inferred from sequence or structural similarity			-1.73915	0.0255555	-1.78771	0.0149786
1624373_at	CG32788	Circadianly Regulated Gene	Crg-1	0006355 // regulation of transcription, DNA-dependent // inferred from electronic annotation /// 0006357 // regulation of transcription from RNA polymerase II promoter // non-traceable author statement	0005634 // nucleus // inferred from electronic annotation /// 0005634 // nucleus // non-traceable author statement	0003700 // transcription factor activity // inferred from electronic annotation /// 0003702 // RNA polymerase II transcription factor activity // non-traceable author statement /// 0043565 // sequence-specific DNA binding // inferred from electronic annotation			2.72754	0.000146669			-1.8619	0.00739888	-2.65728	0.000704655
1624375_at	CG3227	insensitive	CG3227	---	---	0005515 // protein binding // inferred from physical interaction	-3.26883	4.30904e-05	-2.26086	0.00247083	-1.88908	0.0112234
1624379_s_at	HDC20468	---	---	---	---	---	-15.1494	0.00138503			-6.7698	0.0207981	-5.04964	0.0425156
1624380_at	CG1359	Bet5	Bet5	0006810 // transport // inferred from electronic annotation /// 0006888 // ER to Golgi vesicle-mediated transport // inferred from electronic annotation /// 0016192 // vesicle-mediated transport // inferred from sequence or structural similarity	0005801 // cis-Golgi network // inferred from electronic annotation /// 0030008 // TRAPP complex // inferred from sequence or structural similarity	---	-7.80868	0.0011688			-6.62726	0.00320634	-3.82196	0.0255451
1624387_at	CG30372	---	CG30372	0007264 // small GTPase mediated signal transduction // inferred from sequence or structural similarity /// 0032312 // regulation of ARF GTPase activity // inferred from electronic annotation	---	0008060 // ARF GTPase activator activity // inferred from sequence or structural similarity /// 0008060 // ARF GTPase activator activity // inferred from electronic annotation /// 0008270 // zinc ion binding // inferred from electronic annotation							-2.8333	0.0100955
1624390_a_at	CG17143	thoc7	thoc7	0006406 // mRNA export from nucleus // non-traceable author statement /// 0008283 // cell proliferation // inferred from mutant phenotype /// 0009408 // response to heat // inferred from mutant phenotype	0000347 // THO complex // inferred from direct assay /// 0005634 // nucleus // inferred from electronic annotation /// 0005737 // cytoplasm // inferred from electronic annotation	0005515 // protein binding // inferred from physical interaction							-3.15144	0.00408888
1624391_at	CG32389	CG32387	CG42256	0007155 // cell adhesion // inferred from electronic annotation /// 0007156 // homophilic cell adhesion // inferred from sequence or structural similarity	0016020 // membrane // inferred from electronic annotation /// 0016021 // integral to membrane // inferred from electronic annotation	---	-11.4557	0.000677955			-3.98849	0.0406103	-5.85213	0.0103648
1624392_s_at	CG3671	malvolio	Mvl	0000041 // transition metal ion transport // inferred from mutant phenotype /// 0006810 // transport // inferred from electronic annotation /// 0006825 // copper ion transport // inferred from mutant phenotype /// 0015677 // copper ion import // inferred from mutant phenotype /// 0050916 // sensory perception of sweet taste // inferred from mutant phenotype /// 0055070 // copper ion homeostasis /…	0005886 // plasma membrane // inferred from direct assay /// 0005886 // plasma membrane // non-traceable author statement /// 0005887 // integral to plasma membrane // not recorded /// 0005887 // integral to plasma membrane // non-traceable author statement /// 0016020 // membrane // inferred from direct assay /// 0016020 // membrane // inferred from electronic annotation /// 0016021 // integral …	0005215 // transporter activity // inferred from electronic annotation /// 0005375 // copper ion transmembrane transporter activity // inferred from mutant phenotype /// 0005381 // iron ion transmembrane transporter activity // inferred from mutant phenotype /// 0005384 // manganese ion transmembrane transporter activity // inferred from mutant phenotype /// 0015293 // symporter activity // infer…					-2.48872	0.00610993	2.21593	0.0138642			2.97047	0.0070898
1624393_at	CG2759	white	w	0006726 // eye pigment biosynthetic process // non-traceable author statement /// 0006727 // ommochrome biosynthetic process // inferred from mutant phenotype /// 0006810 // transport // inferred from electronic annotation /// 0006856 // eye pigment precursor transport // non-traceable author statement /// 0006856 // eye pigment precursor transport // traceable author statement /// 0007613 // mem…	0005887 // integral to plasma membrane // non-traceable author statement /// 0016020 // membrane // inferred from electronic annotation /// 0016021 // integral to membrane // inferred from electronic annotation /// 0031410 // cytoplasmic vesicle // inferred from direct assay /// 0043190 // ATP-binding cassette (ABC) transporter complex // inferred from sequence or structural similarity	0000166 // nucleotide binding // inferred from electronic annotation /// 0004888 // transmembrane receptor activity // non-traceable author statement /// 0005395 // eye pigment precursor transporter activity // non-traceable author statement /// 0005524 // ATP binding // inferred from electronic annotation /// 0016887 // ATPase activity // inferred from electronic annotation /// 0017111 // nucleo…	9.9003	6.24096e-08	21.8794	8.26611e-10	10.5271	5.59374e-08	-2.20997	0.00496776	-2.0784	0.0231557
1624395_at	CG31102	---	CG31102	---	---	---	2.54364	0.00980078			2.16748	0.0365723	3.22313	0.00304989	2.74649	0.0227174
1624396_at	CG7927	---	CG7927	---	---	0005515 // protein binding // inferred from physical interaction	2.26901	0.00111908	1.65957	0.0454523							2.28538	0.00669911
1624398_at	CG8630	---	CG8630	0006629 // lipid metabolic process // inferred from electronic annotation /// 0006633 // fatty acid biosynthetic process // inferred from electronic annotation /// 0008610 // lipid biosynthetic process // inferred from electronic annotation /// 0055114 // oxidation reduction // inferred from electronic annotation	0016021 // integral to membrane // inferred from electronic annotation	0004768 // stearoyl-CoA 9-desaturase activity // inferred from sequence or structural similarity /// 0004768 // stearoyl-CoA 9-desaturase activity // inferred from electronic annotation /// 0005515 // protein binding // inferred from physical interaction /// 0016491 // oxidoreductase activity // inferred from electronic annotation /// 0016717 // oxidoreductase activity, acting on paired donors, w…			-2.61404	0.0235013			2.8478	0.010563
1624399_at	CR_tc_GH05710	---	---	---	---	---			2.33321	0.0212763
1624404_a_at	CG1747	Sphingosine kinase I	Sk1	0006665 // sphingolipid metabolic process // inferred from direct assay /// 0007205 // activation of protein kinase C activity by G-protein coupled receptor protein signaling pathway // inferred from electronic annotation /// 0016310 // phosphorylation // inferred from direct assay /// 0016310 // phosphorylation // non-traceable author statement	---	0004143 // diacylglycerol kinase activity // inferred from electronic annotation /// 0004143 // diacylglycerol kinase activity // non-traceable author statement /// 0016301 // kinase activity // inferred from electronic annotation /// 0016740 // transferase activity // inferred from electronic annotation /// 0017050 // D-erythro-sphingosine kinase activity // inferred from direct assay /// 001705…	2.21411	0.0231057					4.15586	0.000628981			3.68688	0.00513548
1624405_a_at	CG7059	---	CG7059	0006096 // glycolysis // inferred from electronic annotation /// 0008152 // metabolic process // inferred from electronic annotation	---	0003824 // catalytic activity // inferred from electronic annotation /// 0004619 // phosphoglycerate mutase activity // inferred from sequence or structural similarity /// 0005515 // protein binding // inferred from physical interaction /// 0016853 // isomerase activity // inferred from electronic annotation /// 0016868 // intramolecular transferase activity, phosphotransferases // inferred from …	-2.0786	0.0432922	-2.24683	0.0447728
1624406_at	CG5168	---	CG5168	---	---	0005515 // protein binding // inferred from physical interaction /// 0008270 // zinc ion binding // inferred from electronic annotation /// 0046872 // metal ion binding // inferred from electronic annotation	-6.19984	0.000314624	-3.37625	0.0137372	-8.08153	0.000126529
1624408_at	CG18657	NETRIN	NetA	0007275 // multicellular organismal development // inferred from electronic annotation /// 0007399 // nervous system development // inferred from electronic annotation /// 0007411 // axon guidance // inferred from sequence or structural similarity /// 0007411 // axon guidance // non-traceable author statement /// 0008045 // motor axon guidance // inferred from mutant phenotype /// 0030154 // cell…	0005576 // extracellular region // inferred from sequence or structural similarity /// 0005576 // extracellular region // inferred from electronic annotation /// 0005578 // proteinaceous extracellular matrix // inferred from sequence or structural similarity /// 0005578 // proteinaceous extracellular matrix // inferred from electronic annotation	0005515 // protein binding // inferred from electronic annotation /// 0005515 // protein binding // inferred from physical interaction			3.08215	0.0242392			-2.98853	0.0199809
1624410_at	CG15658	--- /// ---	CG15658 /// DmirCG15658	---	---	0005515 // protein binding // inferred from electronic annotation /// 0005515 // protein binding // inferred from physical interaction	5.019	2.88967e-05	-3.84562	0.000290049			19.3012	1.82969e-08	3.20726	0.00345171	6.01796	0.000217072
1624412_at	CG8376	apterous	ap	0006350 // transcription // inferred from mutant phenotype /// 0006350 // transcription // traceable author statement /// 0006355 // regulation of transcription, DNA-dependent // inferred from electronic annotation /// 0007275 // multicellular organismal development // inferred from electronic annotation /// 0007399 // nervous system development // inferred from mutant phenotype /// 0007399 // ne…	0005634 // nucleus // inferred from direct assay /// 0005634 // nucleus // non-traceable author statement /// 0005634 // nucleus // inferred from electronic annotation	0003677 // DNA binding // inferred from electronic annotation /// 0003700 // transcription factor activity // inferred from electronic annotation /// 0003704 // specific RNA polymerase II transcription factor activity // inferred from sequence or structural similarity /// 0005515 // protein binding // inferred from physical interaction /// 0008270 // zinc ion binding // inferred from electronic a…	-7.08616	0.000739096			-4.13123	0.0114316	-6.78774	0.00151128	-3.95725	0.0348472
1624413_at	CG14527	---	CG14527	0006508 // proteolysis // inferred from electronic annotation	---	0004222 // metalloendopeptidase activity // inferred from sequence or structural similarity /// 0004222 // metalloendopeptidase activity // inferred from electronic annotation /// 0008237 // metallopeptidase activity // inferred from electronic annotation /// 0016787 // hydrolase activity // inferred from electronic annotation	-2.99096	0.00824145	-2.60736	0.0310881	-2.77515	0.0170025
1624415_s_at	CG8121	---	CG8121	---	---	0005515 // protein binding // inferred from physical interaction	-3.67939	0.00274712					-3.17731	0.00870813			-3.43619	0.0188938
1624417_a_at	CG10186	---	CG10186	---	0005576 // extracellular region // inferred from electronic annotation /// 0016020 // membrane // inferred from sequence or structural similarity	0030414 // peptidase inhibitor activity // inferred from electronic annotation	-1.69645	0.046916
1624418_s_at	CG8580	bhringi	akirin	0007275 // multicellular organismal development // inferred from electronic annotation /// 0007517 // muscle organ development // inferred from mutant phenotype /// 0009790 // embryonic development // inferred from mutant phenotype /// 0016203 // muscle attachment // inferred from mutant phenotype /// 0045087 // innate immune response // inferred from electronic annotation /// 0045089 // positive…	0005634 // nucleus // inferred from direct assay /// 0005634 // nucleus // inferred from electronic annotation	0005515 // protein binding // inferred from physical interaction	2.24519	0.0470929
1624421_at	Stencil:2R:4635930:4634866:GENSCAN	Not1	Not1	0007517 // muscle organ development // inferred from mutant phenotype /// 0048813 // dendrite morphogenesis // inferred from mutant phenotype	---	0017163 // basal transcription repressor activity // inferred from sequence or structural similarity	-3.54674	0.0215232			-13.8305	0.00011213			-5.41427	0.0151097
1624426_at	HDC13364	---	---	---	---	---	-3.04286	0.015429					-4.31991	0.0037203			-5.98747	0.00361441
1624427_at	CG10646	---	CG10646	---	---	---							-1.87442	0.0236643
1624429_at	CG3967	---	CG3967	---	---	---							-3.0159	0.0367751
1624433_at	CG10589	---	CG10589	---	---	0005515 // protein binding // inferred from physical interaction			-1.90341	0.0394656
1624434_at	CG6868	tolloid	tld	0006508 // proteolysis // inferred from electronic annotation /// 0006508 // proteolysis // non-traceable author statement /// 0007275 // multicellular organismal development // inferred from electronic annotation /// 0007313 // maternal specification of dorsal/ventral axis, oocyte, soma encoded // inferred from mutant phenotype /// 0007352 // zygotic specification of dorsal/ventral axis // non-t…	0005576 // extracellular region // non-traceable author statement	0004222 // metalloendopeptidase activity // inferred from sequence or structural similarity /// 0004222 // metalloendopeptidase activity // non-traceable author statement /// 0004222 // metalloendopeptidase activity // inferred from electronic annotation /// 0005509 // calcium ion binding // inferred from electronic annotation /// 0005515 // protein binding // inferred from physical interaction /…
1624435_at	CG12143	CG12143	Tsp42Ej	---	0016020 // membrane // inferred from electronic annotation /// 0016021 // integral to membrane // inferred from electronic annotation /// 0016021 // integral to membrane // inferred from sequence or structural similarity	---	-2.51068	2.34303e-05					-1.97898	0.000772478			-1.85112	0.00670304
1624439_at	CG4169	ubiquinol-cytochrome c reductase	CG4169	0006122 // mitochondrial electron transport, ubiquinol to cytochrome c // inferred from sequence or structural similarity /// 0006508 // proteolysis // inferred from electronic annotation /// 0055114 // oxidation reduction // inferred from electronic annotation	0005750 // mitochondrial respiratory chain complex III // inferred from sequence or structural similarity /// 0005750 // mitochondrial respiratory chain complex III // non-traceable author statement /// 0005811 // lipid particle // inferred from direct assay	0003824 // catalytic activity // inferred from electronic annotation /// 0004222 // metalloendopeptidase activity // inferred from electronic annotation /// 0008121 // ubiquinol-cytochrome-c reductase activity // inferred from sequence or structural similarity /// 0008121 // ubiquinol-cytochrome-c reductase activity // non-traceable author statement /// 0008121 // ubiquinol-cytochrome-c reductase…	-2.097	0.00457081	-2.70621	0.000754678	-2.67925	0.000665338
1624440_at	AM01482	---	---	---	---	---	-5.03676	0.000759481			-3.25259	0.0111725	-3.13959	0.0128542
1624441_at	CG18389	Eip93F	Eip93F	0006911 // phagocytosis, engulfment // traceable author statement /// 0006914 // autophagy // inferred from mutant phenotype /// 0006919 // activation of caspase activity // inferred from mutant phenotype /// 0008628 // induction of apoptosis by hormones // inferred from mutant phenotype /// 0035069 // larval midgut histolysis // traceable author statement /// 0035071 // salivary gland cell autop…	0005634 // nucleus // non-traceable author statement /// 0005634 // nucleus // traceable author statement /// 0005700 // polytene chromosome // non-traceable author statement /// 0005700 // polytene chromosome // traceable author statement	0003677 // DNA binding // inferred from electronic annotation /// 0003677 // DNA binding // non-traceable author statement /// 0003700 // transcription factor activity // non-traceable author statement									-2.84974	0.0285573
1624443_s_at	CG6294	--- /// ---	CG6294 /// CG6299	0046836 // glycolipid transport // inferred from sequence or structural similarity /// 0046836 // glycolipid transport // inferred from electronic annotation	0005737 // cytoplasm // inferred from electronic annotation	0017089 // glycolipid transporter activity // inferred from electronic annotation /// 0051861 // glycolipid binding // inferred from electronic annotation							1.71106	0.0109965
1624447_s_at	CG2048	double-time	dco	0001737 // establishment of imaginal disc-derived wing hair orientation // inferred from mutant phenotype /// 0006468 // protein amino acid phosphorylation // inferred from direct assay /// 0006468 // protein amino acid phosphorylation // non-traceable author statement /// 0006468 // protein amino acid phosphorylation // traceable author statement /// 0006468 // protein amino acid phosphorylation…	0005634 // nucleus // inferred from direct assay /// 0005634 // nucleus // traceable author statement /// 0005737 // cytoplasm // inferred from direct assay /// 0005737 // cytoplasm // traceable author statement /// 0005886 // plasma membrane // inferred from direct assay	0000166 // nucleotide binding // inferred from electronic annotation /// 0004672 // protein kinase activity // inferred from electronic annotation /// 0004674 // protein serine/threonine kinase activity // inferred from electronic annotation /// 0004674 // protein serine/threonine kinase activity // inferred from sequence or structural similarity /// 0004674 // protein serine/threonine kinase act…	-4.32295	0.0159258			-9.30301	0.00111553			-5.51746	0.0234047
1624448_at	CG6356	---	CG6356	0006810 // transport // inferred from electronic annotation /// 0055085 // transmembrane transport // inferred from electronic annotation	0016021 // integral to membrane // inferred from electronic annotation	0005215 // transporter activity // inferred from electronic annotation /// 0008513 // secondary active organic cation transmembrane transporter activity // inferred from sequence or structural similarity	-5.45718	0.00269843	-16.6857	3.75693e-05	-3.09769	0.042385			5.38651	0.012511
1624450_at	CG6331	Organic cation transporter	Orct	0006810 // transport // inferred from electronic annotation /// 0006811 // ion transport // inferred from electronic annotation /// 0006915 // apoptosis // traceable author statement /// 0015695 // organic cation transport // inferred from sequence or structural similarity /// 0055085 // transmembrane transport // inferred from electronic annotation	0016020 // membrane // inferred from electronic annotation /// 0016021 // integral to membrane // non-traceable author statement /// 0016021 // integral to membrane // inferred from electronic annotation	0005215 // transporter activity // inferred from electronic annotation /// 0005515 // protein binding // inferred from physical interaction /// 0015101 // organic cation transmembrane transporter activity // inferred from sequence or structural similarity	2.22116	0.000593821	-5.03746	2.8855e-07	-1.71244	0.0149592	11.189	1.40066e-09	2.94169	0.000183154	3.80359	7.78474e-05
1624452_a_at	CG10118	tyrosine hydroxylase	ple	0006584 // catecholamine metabolic process // non-traceable author statement /// 0007619 // courtship behavior // non-traceable author statement /// 0008049 // male courtship behavior // inferred from mutant phenotype /// 0008344 // adult locomotory behavior // inferred from mutant phenotype /// 0009072 // aromatic amino acid family metabolic process // inferred from electronic annotation /// 004…	---	0004497 // monooxygenase activity // inferred from electronic annotation /// 0004511 // tyrosine 3-monooxygenase activity // inferred from sequence or structural similarity /// 0004511 // tyrosine 3-monooxygenase activity // non-traceable author statement /// 0004511 // tyrosine 3-monooxygenase activity // traceable author statement /// 0004511 // tyrosine 3-monooxygenase activity // inferred fro…	-4.6523	0.00866408					-5.4094	0.00646074
1624454_at	CG10361	---	CG10361	0006520 // cellular amino acid metabolic process // inferred from sequence or structural similarity /// 0008152 // metabolic process // inferred from electronic annotation /// 0009058 // biosynthetic process // inferred from electronic annotation	0005739 // mitochondrion // inferred from sequence or structural similarity	0003824 // catalytic activity // inferred from electronic annotation /// 0008415 // acyltransferase activity // inferred from electronic annotation /// 0008890 // glycine C-acetyltransferase activity // inferred from sequence or structural similarity /// 0008890 // glycine C-acetyltransferase activity // inferred from electronic annotation /// 0016740 // transferase activity // inferred from elec…			-3.18051	0.00143217
1624455_at	HDC12136	---	---	---	---	---
1624457_at	CG5906	---	CG5906	---	0016021 // integral to membrane // inferred from electronic annotation	0005515 // protein binding // inferred from physical interaction	-2.39596	0.00844394			-2.65224	0.00556039
1624461_at	S.C2R002295	---	---	---	---	---									1.7676	0.0195788
1624465_at	CG6850	UDP-glucose:glycoprotein glucosyltransferase	Ugt	0006486 // protein amino acid glycosylation // inferred from electronic annotation /// 0006486 // protein amino acid glycosylation // non-traceable author statement	0005635 // nuclear envelope // inferred from direct assay /// 0005737 // cytoplasm // traceable author statement /// 0005783 // endoplasmic reticulum // non-traceable author statement /// 0005783 // endoplasmic reticulum // inferred from electronic annotation /// 0005788 // endoplasmic reticulum lumen // inferred from electronic annotation /// 0005791 // rough endoplasmic reticulum // inferred fr…	0003980 // UDP-glucose:glycoprotein glucosyltransferase activity // inferred from electronic annotation /// 0003980 // UDP-glucose:glycoprotein glucosyltransferase activity // non-traceable author statement /// 0016740 // transferase activity // inferred from electronic annotation /// 0016757 // transferase activity, transferring glycosyl groups // inferred from electronic annotation	2.78212	0.00398275			2.14744	0.0316255
1624469_at	CG8985	Dromyosuppressin receptor 1	DmsR-1	0007186 // G-protein coupled receptor protein signaling pathway // inferred from electronic annotation /// 0007186 // G-protein coupled receptor protein signaling pathway // inferred from sequence or structural similarity /// 0045932 // negative regulation of muscle contraction // non-traceable author statement	0016021 // integral to membrane // inferred from electronic annotation /// 0016021 // integral to membrane // inferred from sequence or structural similarity	0004872 // receptor activity // inferred from electronic annotation /// 0004930 // G-protein coupled receptor activity // inferred from sequence or structural similarity /// 0008188 // neuropeptide receptor activity // inferred from direct assay /// 0008188 // neuropeptide receptor activity // inferred from sequence or structural similarity /// 0035013 // myosuppressin receptor activity // inferr…	-1.53032	0.020761
1624470_at	CG31670	earmuff	erm	0019827 // stem cell maintenance // inferred from mutant phenotype /// 0050767 // regulation of neurogenesis // inferred from mutant phenotype	0005622 // intracellular // inferred from electronic annotation	0003676 // nucleic acid binding // inferred from electronic annotation /// 0008270 // zinc ion binding // inferred from electronic annotation			3.83098	0.0196995			-8.45071	0.000589909	-4.80903	0.0167487
1624474_at	CG4287	---	CG4287	---	---	---	-4.06828	0.0187497			-3.95766	0.0274573
1624475_at	CG10687	Asparaginyl-tRNA synthetase	Aats-asn	0006412 // translation // inferred from electronic annotation /// 0006418 // tRNA aminoacylation for protein translation // inferred from electronic annotation /// 0006421 // asparaginyl-tRNA aminoacylation // inferred from electronic annotation /// 0006421 // asparaginyl-tRNA aminoacylation // non-traceable author statement /// 0006422 // aspartyl-tRNA aminoacylation // inferred from electronic …	0005737 // cytoplasm // inferred from electronic annotation	0000166 // nucleotide binding // inferred from electronic annotation /// 0003676 // nucleic acid binding // inferred from electronic annotation /// 0004812 // aminoacyl-tRNA ligase activity // inferred from electronic annotation /// 0004815 // aspartate-tRNA ligase activity // inferred from electronic annotation /// 0004816 // asparagine-tRNA ligase activity // inferred from sequence or structura…			-1.77473	0.0165475			1.7041	0.0179119
1624480_at	CG5479	mitochondrial ribosomal protein L43	mRpL43	0006412 // translation // inferred from sequence or structural similarity	0005762 // mitochondrial large ribosomal subunit // inferred from sequence or structural similarity /// 0005840 // ribosome // inferred from electronic annotation	0003735 // structural constituent of ribosome // inferred from sequence or structural similarity	-7.42781	8.6381e-08	-8.02989	4.1589e-08	-6.4029	2.86467e-07
1624481_a_at	CG31534	---	CG31534	---	---	0005515 // protein binding // inferred from physical interaction /// 0008270 // zinc ion binding // inferred from electronic annotation /// 0046872 // metal ion binding // inferred from electronic annotation	-2.98067	0.0164578					-3.20289	0.0144551
1624485_at	CG6867	---	CG6867	---	---	---	-3.18546	0.0222175					-5.10533	0.00371797
1624488_a_at	CG17734	---	CG17734	---	---	---			-1.52328	0.0130803	-1.43205	0.0247729
1624490_s_at	CG9786	hunchback	hb	0001763 // morphogenesis of a branching structure // traceable author statement /// 0007275 // multicellular organismal development // inferred from electronic annotation /// 0007354 // zygotic determination of anterior/posterior axis, embryo // non-traceable author statement /// 0007354 // zygotic determination of anterior/posterior axis, embryo // traceable author statement /// 0007355 // anter…	0005622 // intracellular // inferred from electronic annotation /// 0005634 // nucleus // non-traceable author statement /// 0005634 // nucleus // inferred from electronic annotation	0003677 // DNA binding // inferred from direct assay /// 0003677 // DNA binding // inferred from electronic annotation /// 0003704 // specific RNA polymerase II transcription factor activity // non-traceable author statement /// 0008270 // zinc ion binding // inferred from electronic annotation /// 0016563 // transcription activator activity // inferred from direct assay /// 0032183 // SUMO bindi…							-3.94184	0.0489747
1624492_at	CG9597	CG9597	Pbp45	0042795 // snRNA transcription from RNA polymerase II promoter // inferred from direct assay /// 0042796 // snRNA transcription from RNA polymerase III promoter // inferred from direct assay /// 0065004 // protein-DNA complex assembly // inferred from direct assay	0019185 // snRNA-activating protein complex // inferred from direct assay /// 0019185 // snRNA-activating protein complex // inferred from physical interaction	0003677 // DNA binding // inferred from direct assay /// 0003681 // bent DNA binding // inferred from direct assay /// 0005515 // protein binding // inferred from physical interaction /// 0043565 // sequence-specific DNA binding // inferred from direct assay
1624496_at	CG10203	xl6	xl6	0000398 // nuclear mRNA splicing, via spliceosome // inferred from sequence or structural similarity /// 0000398 // nuclear mRNA splicing, via spliceosome // non-traceable author statement /// 0000398 // nuclear mRNA splicing, via spliceosome // inferred by curator /// 0006376 // mRNA splice site selection // inferred from sequence or structural similarity /// 0007399 // nervous system developmen…	0005634 // nucleus // inferred from direct assay /// 0005634 // nucleus // non-traceable author statement /// 0005681 // spliceosomal complex // non-traceable author statement /// 0071011 // precatalytic spliceosome // inferred from direct assay /// 0071013 // catalytic step 2 spliceosome // inferred from direct assay	0000166 // nucleotide binding // inferred from electronic annotation /// 0003676 // nucleic acid binding // inferred from electronic annotation /// 0003723 // RNA binding // not recorded /// 0003729 // mRNA binding // inferred from sequence or structural similarity /// 0005515 // protein binding // inferred from physical interaction /// 0008270 // zinc ion binding // inferred from electronic anno…	-7.19502	0.0028034					-6.86007	0.0048875
1624497_at	CR31541-RA	---	---	---	---	---	-2.76442	0.0101955					-4.53195	0.000886119			-2.89214	0.0311708
1624499_s_at	CG9911	---	CG9911	0045454 // cell redox homeostasis // inferred from electronic annotation	---	0003756 // protein disulfide isomerase activity // inferred from sequence or structural similarity /// 0003756 // protein disulfide isomerase activity // inferred from electronic annotation /// 0005515 // protein binding // inferred from physical interaction /// 0016853 // isomerase activity // inferred from electronic annotation	2.49954	0.049095					2.57469	0.0483969			3.83156	0.0257197
1624500_at	HDC15114	---	---	---	---	---	2.95548	1.69769e-05	1.9006	0.00408846	3.18941	1.26416e-05	1.55502	0.0290473	1.67811	0.0344164
1624501_at	CG12496	---	CG12496	---	---	0005515 // protein binding // inferred from physical interaction			2.60272	0.00127462			-1.84675	0.0203423
1624502_a_at	CG1104	---	CG1104	---	---	0005515 // protein binding // inferred from physical interaction /// 0016874 // ligase activity // inferred from electronic annotation							-3.3743	0.0261326
1624503_at	CG4786	Reduction in Cnn Dots 2	Rcd2	0007099 // centriole replication // inferred from mutant phenotype	---	---	7.33565	0.00931618					21.9033	0.000568509
1624504_s_at	CG6851	Mitochondrial carrier homolog 1	Mtch	0006810 // transport // inferred from electronic annotation /// 0055085 // transmembrane transport // inferred from electronic annotation	0005739 // mitochondrion // non-traceable author statement /// 0016020 // membrane // inferred from electronic annotation /// 0016021 // integral to membrane // inferred from electronic annotation	0005488 // binding // inferred from electronic annotation /// 0022857 // transmembrane transporter activity // non-traceable author statement							-2.1813	0.0374846
1624508_at	CG13526	---	CG13526	---	---	0005509 // calcium ion binding // inferred from sequence or structural similarity /// 0005509 // calcium ion binding // inferred from electronic annotation	-7.57904	0.000109057			-7.0966	0.0002143	-5.96721	0.000638554	-5.58737	0.00273359
1624513_at	CG4806	lethal (2) SH0542 /// ---	CG33228 /// CG4806	---	---	0000166 // nucleotide binding // inferred from electronic annotation /// 0003676 // nucleic acid binding // inferred from electronic annotation /// 0003729 // mRNA binding // inferred from sequence or structural similarity							-3.02085	0.0180091
1624515_at	CG6461	---	CG6461	---	---	0003840 // gamma-glutamyltransferase activity // inferred from sequence or structural similarity /// 0003840 // gamma-glutamyltransferase activity // inferred from electronic annotation /// 0008415 // acyltransferase activity // inferred from electronic annotation /// 0016740 // transferase activity // inferred from electronic annotation	1.56341	0.0476448
1624516_at	HDC08316	---	---	---	---	---
1624517_at	CG3132	beta-galactosidase	Ect3	0005975 // carbohydrate metabolic process // inferred from electronic annotation /// 0008152 // metabolic process // inferred from electronic annotation /// 0035071 // salivary gland cell autophagic cell death // inferred from expression pattern /// 0048102 // autophagic cell death // inferred from expression pattern	0005764 // lysosome // inferred from sequence or structural similarity	0003824 // catalytic activity // inferred from electronic annotation /// 0004553 // hydrolase activity, hydrolyzing O-glycosyl compounds // inferred from electronic annotation /// 0004565 // beta-galactosidase activity // inferred from sequence or structural similarity /// 0004565 // beta-galactosidase activity // inferred from electronic annotation /// 0016787 // hydrolase activity // inferred f…	14.2265	6.25883e-05					30.5977	6.58501e-06	5.78834	0.0111174	5.28609	0.0174142
1624518_at	CG13369	---	CG13369	0006014 // D-ribose metabolic process // inferred from electronic annotation	---	0004747 // ribokinase activity // inferred from sequence or structural similarity /// 0004747 // ribokinase activity // inferred from electronic annotation /// 0005515 // protein binding // inferred from physical interaction /// 0016301 // kinase activity // inferred from electronic annotation /// 0016740 // transferase activity // inferred from electronic annotation			-1.84175	0.0275799			2.39242	0.00219907
1624519_at	CG8770	guanine nucleotide regulatory protein beta subunit	Gbeta76C	0007165 // signal transduction // inferred from electronic annotation /// 0007186 // G-protein coupled receptor protein signaling pathway // non-traceable author statement /// 0007202 // activation of phospholipase C activity // inferred from mutant phenotype /// 0007601 // visual perception // inferred from electronic annotation /// 0007602 // phototransduction // inferred from direct assay /// …	0005737 // cytoplasm // inferred from direct assay /// 0005834 // heterotrimeric G-protein complex // inferred from direct assay /// 0005834 // heterotrimeric G-protein complex // inferred from physical interaction /// 0005834 // heterotrimeric G-protein complex // non-traceable author statement /// 0016028 // rhabdomere // inferred from direct assay /// 0016028 // rhabdomere // traceable author …	0003924 // GTPase activity // inferred from mutant phenotype /// 0003924 // GTPase activity // non-traceable author statement /// 0004871 // signal transducer activity // inferred from electronic annotation /// 0005515 // protein binding // inferred from physical interaction	2.91198	0.00066102			2.1731	0.0103227	2.25612	0.00759599
1624521_a_at	CG17896	---	CG17896	0006206 // pyrimidine base metabolic process // inferred from sequence or structural similarity /// 0006573 // valine metabolic process // inferred from sequence or structural similarity /// 0006573 // valine metabolic process // inferred from electronic annotation /// 0008152 // metabolic process // inferred from electronic annotation /// 0019859 // thymine metabolic process // inferred from seq…	0005739 // mitochondrion // inferred from sequence or structural similarity /// 0005739 // mitochondrion // inferred from electronic annotation	0000062 // acyl-CoA binding // inferred from sequence or structural similarity /// 0004491 // methylmalonate-semialdehyde dehydrogenase (acylating) activity // inferred from sequence or structural similarity /// 0004491 // methylmalonate-semialdehyde dehydrogenase (acylating) activity // inferred from electronic annotation /// 0005515 // protein binding // inferred from physical interaction /// 0…			-5.18512	0.00783664			5.27847	0.00566552
1624523_at	CG32683	---	CG32683	0007165 // signal transduction // inferred from electronic annotation /// 0007600 // sensory perception // inferred from electronic annotation	---	0005515 // protein binding // inferred from physical interaction	-4.05692	0.0135468					-7.28794	0.00185428			-4.22609	0.0423473
1624524_at	HDC14600	---	---	---	---	---	-3.16384	0.00321358			-2.79772	0.00972827	-4.93621	0.000380798	-4.36498	0.00240371
1624527_at	CG11194	Hairy/E(spl)-related with YRPW motif	Hey	0006350 // transcription // inferred from electronic annotation /// 0006355 // regulation of transcription, DNA-dependent // inferred from electronic annotation /// 0007219 // Notch signaling pathway // inferred from electronic annotation /// 0007275 // multicellular organismal development // inferred from electronic annotation /// 0045449 // regulation of transcription // inferred from electroni…	0005634 // nucleus // inferred from sequence or structural similarity /// 0005634 // nucleus // inferred from electronic annotation	0003677 // DNA binding // inferred from sequence or structural similarity /// 0003677 // DNA binding // inferred from electronic annotation /// 0003700 // transcription factor activity // inferred from sequence or structural similarity /// 0030528 // transcription regulator activity // inferred from electronic annotation			2.30813	0.0191586					-2.72026	0.0139113
1624529_at	CG3922	ribosomal protein S17	RpS17	0006412 // translation // inferred from sequence or structural similarity /// 0006412 // translation // inferred from electronic annotation	0005622 // intracellular // inferred from electronic annotation /// 0005811 // lipid particle // inferred from direct assay /// 0005840 // ribosome // non-traceable author statement /// 0005840 // ribosome // inferred from electronic annotation /// 0022627 // cytosolic small ribosomal subunit // inferred from sequence or structural similarity /// 0030529 // ribonucleoprotein complex // inferred f…	0003735 // structural constituent of ribosome // inferred from sequence or structural similarity /// 0003735 // structural constituent of ribosome // non-traceable author statement /// 0003735 // structural constituent of ribosome // inferred from electronic annotation	-6.82132	3.51218e-05	-8.7037	1.15235e-05	-12.9476	2.00641e-06
1624531_s_at	GH25505	---	---	---	---	---	-2.01303	0.0141849			-1.95658	0.0236004	-1.92001	0.0250773
1624533_s_at	CG8651	trithorax	trx	0006350 // transcription // inferred from electronic annotation /// 0006355 // regulation of transcription, DNA-dependent // inferred from electronic annotation /// 0007275 // multicellular organismal development // inferred from electronic annotation /// 0008354 // germ cell migration // inferred from mutant phenotype /// 0008354 // germ cell migration // traceable author statement /// 0016568 /…	0005634 // nucleus // inferred from direct assay /// 0005634 // nucleus // non-traceable author statement /// 0005634 // nucleus // inferred from electronic annotation /// 0035097 // histone methyltransferase complex // inferred from direct assay /// 0035097 // histone methyltransferase complex // inferred from electronic annotation	0003677 // DNA binding // non-traceable author statement /// 0003677 // DNA binding // inferred from electronic annotation /// 0003700 // transcription factor activity // inferred from electronic annotation /// 0005515 // protein binding // inferred from electronic annotation /// 0005515 // protein binding // inferred from physical interaction /// 0008168 // methyltransferase activity // inferred…			1.86991	0.0356292			-1.9273	0.0199562
1624535_at	CG33229	---	CG33229	---	---	---	-4.52094	0.00918356			-5.83108	0.0043796
1624540_at	CG14642	---	CG14642	0006508 // proteolysis // inferred from electronic annotation /// 0006508 // proteolysis // non-traceable author statement	---	0003824 // catalytic activity // inferred from electronic annotation /// 0004252 // serine-type endopeptidase activity // inferred from electronic annotation /// 0004252 // serine-type endopeptidase activity // non-traceable author statement /// 0008233 // peptidase activity // inferred from electronic annotation /// 0008236 // serine-type peptidase activity // inferred from electronic annotation…	-5.17719	0.0428257					-11.1351	0.00688282
1624541_at	CG1412	RhoGAP19D	RhoGAP19D	0007165 // signal transduction // inferred from electronic annotation	0005622 // intracellular // inferred from electronic annotation	0005515 // protein binding // inferred from electronic annotation					-3.70272	0.0149592
1624542_at	CG31757	---	---	0007165 // signal transduction // inferred from electronic annotation /// 0009187 // cyclic nucleotide metabolic process // inferred from sequence or structural similarity /// 0030162 // regulation of proteolysis // inferred from sequence or structural similarity	---	0003824 // catalytic activity // inferred from electronic annotation /// 0004114 // 3',5'-cyclic-nucleotide phosphodiesterase activity // inferred from sequence or structural similarity /// 0004114 // 3',5'-cyclic-nucleotide phosphodiesterase activity // inferred from electronic annotation /// 0004115 // 3',5'-cyclic-AMP phosphodiesterase activity // inferred from direct assay /// 0004117 // calm…							-4.32434	0.029622
1624543_s_at	AF364549	---	---	---	---	---			-13.1177	1.19927e-05	-9.30654	6.93319e-05	17.1765	5.37982e-06			12.1862	0.000272572
1624546_at	HDC17336	---	---	---	---	---	7.71005	0.000340624			4.74663	0.00449288	3.53815	0.0161602
1624547_s_at	CG10851	Serine/arginine rich protein 55	B52	0000381 // regulation of alternative nuclear mRNA splicing, via spliceosome // inferred from mutant phenotype /// 0000398 // nuclear mRNA splicing, via spliceosome // inferred from direct assay /// 0000398 // nuclear mRNA splicing, via spliceosome // non-traceable author statement /// 0000398 // nuclear mRNA splicing, via spliceosome // inferred by curator /// 0006376 // mRNA splice site selectio…	0005634 // nucleus // inferred by curator /// 0005634 // nucleus // inferred from direct assay /// 0005634 // nucleus // non-traceable author statement /// 0005634 // nucleus // inferred from electronic annotation /// 0016607 // nuclear speck // inferred from direct assay /// 0035062 // omega speckle // inferred from direct assay /// 0071011 // precatalytic spliceosome // inferred from direct ass…	0000166 // nucleotide binding // inferred from electronic annotation /// 0003676 // nucleic acid binding // inferred from electronic annotation /// 0003723 // RNA binding // inferred from electronic annotation /// 0003729 // mRNA binding // inferred from sequence or structural similarity /// 0003729 // mRNA binding // non-traceable author statement /// 0005515 // protein binding // inferred from …	-7.62667	2.76764e-07	-3.19522	0.00021594	-3.96222	3.60371e-05	-2.3869	0.00265837			-1.92485	0.0452305
1624549_at	CG3523	Fatty acid synthetase	CG3523	0008152 // metabolic process // inferred from electronic annotation /// 0009058 // biosynthetic process // inferred from electronic annotation /// 0055114 // oxidation reduction // inferred from electronic annotation	0005811 // lipid particle // inferred from direct assay	0000036 // acyl carrier activity // inferred from electronic annotation /// 0003824 // catalytic activity // inferred from electronic annotation /// 0004312 // fatty acid synthase activity // inferred from sequence or structural similarity /// 0004312 // fatty acid synthase activity // inferred from electronic annotation /// 0005488 // binding // inferred from electronic annotation /// 0008270 //…	-2.55989	0.0463086									-3.60548	0.0349603
1624550_at	CG7562	TBP-related factor	Trf	0006350 // transcription // inferred from electronic annotation /// 0006355 // regulation of transcription, DNA-dependent // inferred from electronic annotation /// 0006357 // regulation of transcription from RNA polymerase II promoter // traceable author statement /// 0006359 // regulation of transcription from RNA polymerase III promoter // inferred from direct assay /// 0006359 // regulation o…	0005634 // nucleus // inferred from electronic annotation /// 0005667 // transcription factor complex // inferred from physical interaction /// 0005669 // transcription factor TFIID complex // inferred from direct assay /// 0005669 // transcription factor TFIID complex // inferred from sequence or structural similarity /// 0005700 // polytene chromosome // inferred from direct assay	0003677 // DNA binding // inferred from direct assay /// 0003677 // DNA binding // traceable author statement /// 0003677 // DNA binding // inferred from electronic annotation /// 0003702 // RNA polymerase II transcription factor activity // inferred from direct assay /// 0003702 // RNA polymerase II transcription factor activity // inferred from electronic annotation /// 0003704 // specific RNA …	-1.88316	0.011607	-1.86629	0.0219161	-1.86578	0.0167665
1624551_at	CG31861	---	CG31861	---	---	---	-1.80871	0.044176
1624552_at	CG3740	---	CG3740	---	---	---	2.03399	0.0377886	2.19411	0.0383831
1624553_a_at	CG14098	Reduction in Cnn Dots 7	Rcd7	0051299 // centrosome separation // inferred from mutant phenotype	---	0005488 // binding // inferred from electronic annotation /// 0005515 // protein binding // inferred from electronic annotation /// 0005515 // protein binding // inferred from physical interaction /// 0008270 // zinc ion binding // inferred from electronic annotation /// 0046872 // metal ion binding // inferred from electronic annotation	-4.20392	1.16789e-05			-3.6831	5.01103e-05	-3.43355	0.000110309	-3.00818	0.00102343
1624554_at	CG3703	---	CG3703	---	---	---	-4.34151	0.00361797			-3.0863	0.0256041	-3.68956	0.0106941
1624555_at	CG6338	tiny	Ets97D	0006355 // regulation of transcription, DNA-dependent // inferred from electronic annotation /// 0006357 // regulation of transcription from RNA polymerase II promoter // inferred from sequence or structural similarity /// 0045451 // pole plasm oskar mRNA localization // inferred from mutant phenotype	0005634 // nucleus // inferred from sequence or structural similarity /// 0005634 // nucleus // non-traceable author statement /// 0005634 // nucleus // inferred from electronic annotation	0003677 // DNA binding // inferred from sequence or structural similarity /// 0003677 // DNA binding // non-traceable author statement /// 0003677 // DNA binding // inferred from electronic annotation /// 0003700 // transcription factor activity // inferred from electronic annotation /// 0005515 // protein binding // inferred from physical interaction /// 0043565 // sequence-specific DNA binding …	-3.1905	0.00270921			-3.52554	0.00197562	-2.19	0.0355328	-2.41997	0.0497568
1624556_s_at	CG4760	boule	bol	0006417 // regulation of translation // inferred from genetic interaction /// 0007140 // male meiosis // inferred from mutant phenotype /// 0007283 // spermatogenesis // inferred from mutant phenotype /// 0007283 // spermatogenesis // traceable author statement /// 0008315 // meiotic G2/MI transition // inferred from mutant phenotype /// 0008315 // meiotic G2/MI transition // traceable author sta…	0005634 // nucleus // inferred from direct assay /// 0005737 // cytoplasm // inferred from direct assay /// 0043204 // perikaryon // inferred from direct assay	0000166 // nucleotide binding // inferred from electronic annotation /// 0003676 // nucleic acid binding // inferred from electronic annotation /// 0003729 // mRNA binding // inferred from mutant phenotype /// 0003729 // mRNA binding // inferred from sequence or structural similarity /// 0003729 // mRNA binding // non-traceable author statement	-24.2329	1.72305e-05	-3.95034	0.0312896	-8.46942	0.0011718	-6.13439	0.00449304
1624559_a_at	CG8295	Myelodysplasia/myeloid leukemia factor	Mlf	---	0005634 // nucleus // inferred from direct assay /// 0005705 // polytene chromosome interband // inferred from direct assay /// 0005737 // cytoplasm // inferred from direct assay /// 0005737 // cytoplasm // non-traceable author statement /// 0005737 // cytoplasm // inferred from electronic annotation /// 0048471 // perinuclear region of cytoplasm // inferred from direct assay	---							-1.44671	0.029196
1624562_s_at	CG6541	Mst33A	Mst33A	---	---	0005515 // protein binding // inferred from physical interaction	-2.96532	0.000487418	-5.1091	9.91505e-06	-3.69277	0.000126538
1624565_a_at	CG16711	---	CG16711	---	---	0005515 // protein binding // inferred from physical interaction	-1.58027	0.0185477					-2.02039	0.00155574	-1.71864	0.0250514
1624568_at	CG7985	---	CG7985	0005975 // carbohydrate metabolic process // inferred from electronic annotation	---	0003824 // catalytic activity // inferred from electronic annotation /// 0004553 // hydrolase activity, hydrolyzing O-glycosyl compounds // inferred from electronic annotation /// 0043169 // cation binding // inferred from electronic annotation							-4.71127	0.00241239			-3.75021	0.0222639
1624571_s_at	CG32857	--- /// --- /// ---	CG32500 /// CG32857 /// CG33502	0016226 // iron-sulfur cluster assembly // inferred from electronic annotation	0005739 // mitochondrion // inferred from electronic annotation	0003676 // nucleic acid binding // inferred from sequence or structural similarity /// 0003676 // nucleic acid binding // inferred from electronic annotation /// 0005506 // iron ion binding // inferred from electronic annotation /// 0005524 // ATP binding // inferred from sequence or structural similarity /// 0005524 // ATP binding // inferred from electronic annotation /// 0008026 // ATP-depende…	-4.19515	0.00102824	-7.68857	5.51957e-05	-5.83574	0.000232186
1624574_at	CG14656	CG17735	CG42574	0006464 // protein modification process // inferred from electronic annotation	0005622 // intracellular // inferred from electronic annotation	0004842 // ubiquitin-protein ligase activity // inferred from electronic annotation /// 0005488 // binding // inferred from electronic annotation /// 0005515 // protein binding // inferred from electronic annotation /// 0008270 // zinc ion binding // inferred from electronic annotation /// 0016874 // ligase activity // inferred from electronic annotation /// 0016881 // acid-amino acid ligase acti…	-3.51705	6.6492e-05	-3.20704	0.000227567	-4.06567	3.21058e-05
1624576_at	CG12994	---	CG12994	---	---	0005515 // protein binding // inferred from physical interaction	-7.05644	3.73195e-07	-7.66343	1.87374e-07	-6.36203	1.00303e-06
1624577_at	CG17907	acetylcholine esterase	Ace	0001507 // acetylcholine catabolic process in synaptic cleft // inferred from electronic annotation /// 0006581 // acetylcholine catabolic process // inferred from direct assay /// 0006581 // acetylcholine catabolic process // inferred from mutant phenotype /// 0006581 // acetylcholine catabolic process // non-traceable author statement /// 0007268 // synaptic transmission // inferred from mutant…	0005737 // cytoplasm // inferred from direct assay /// 0005886 // plasma membrane // inferred from direct assay /// 0005886 // plasma membrane // inferred from electronic annotation /// 0016020 // membrane // non-traceable author statement /// 0016020 // membrane // inferred from electronic annotation /// 0030054 // cell junction // inferred from electronic annotation /// 0031225 // anchored to m…	0003990 // acetylcholinesterase activity // inferred from direct assay /// 0003990 // acetylcholinesterase activity // inferred from mutant phenotype /// 0003990 // acetylcholinesterase activity // inferred from sequence or structural similarity /// 0003990 // acetylcholinesterase activity // non-traceable author statement /// 0003990 // acetylcholinesterase activity // inferred from electronic a…	-2.88307	0.00167893					-2.98265	0.00211237			-2.57533	0.0184786
1624581_at	HDC16683	dpr7	dpr7	---	---	---	-29.5623	9.57513e-06	-5.6466	0.00816948	-18.3696	7.26937e-05	-5.23542	0.00838869
1624583_at	CG6115	---	CG6115	---	---	---	-1.75539	0.00144682	-1.97842	0.000465364	-1.72149	0.00269061
1624586_a_at	CG10078	Phosphoribosylamidotransferase 2	Prat2	0006189 // 'de novo' IMP biosynthetic process // inferred from sequence or structural similarity /// 0008152 // metabolic process // inferred from electronic annotation /// 0009113 // purine base biosynthetic process // inferred from electronic annotation /// 0009116 // nucleoside metabolic process // inferred from electronic annotation	---	0004044 // amidophosphoribosyltransferase activity // inferred from sequence or structural similarity /// 0004044 // amidophosphoribosyltransferase activity // inferred from electronic annotation /// 0005515 // protein binding // inferred from physical interaction /// 0016740 // transferase activity // inferred from electronic annotation /// 0016757 // transferase activity, transferring glycosyl …			8.91734	0.000316179	7.1909	0.000691353	-6.24365	0.00155354			-5.03485	0.0130404
1624590_at	CG17134	---	CG17134	0006508 // proteolysis // inferred from electronic annotation	---	0004190 // aspartic-type endopeptidase activity // inferred from sequence or structural similarity /// 0004190 // aspartic-type endopeptidase activity // inferred from electronic annotation /// 0005515 // protein binding // inferred from physical interaction /// 0008233 // peptidase activity // inferred from electronic annotation /// 0016787 // hydrolase activity // inferred from electronic annot…
1624595_a_at	CG4429	anon-fast-evolving-1B9	Rbp2	0006413 // translational initiation // inferred from sequence or structural similarity	0005829 // cytosol // inferred from sequence or structural similarity	0000166 // nucleotide binding // inferred from electronic annotation /// 0003676 // nucleic acid binding // inferred from electronic annotation /// 0003729 // mRNA binding // inferred from sequence or structural similarity /// 0003729 // mRNA binding // non-traceable author statement /// 0003743 // translation initiation factor activity // inferred from sequence or structural similarity							1.78232	0.0128503
1624599_at	CG12656	---	CG34331	---	---	0005515 // protein binding // inferred from physical interaction	5.6586	0.00730983			7.49273	0.00356851	5.32547	0.0120541	7.05163	0.0137327
1624600_at	CG14772	Futsch	futsch	0000226 // microtubule cytoskeleton organization // inferred from mutant phenotype /// 0007017 // microtubule-based process // inferred from sequence or structural similarity /// 0007275 // multicellular organismal development // inferred from electronic annotation /// 0007399 // nervous system development // non-traceable author statement /// 0007409 // axonogenesis // inferred from mutant pheno…	0005737 // cytoplasm // inferred from electronic annotation /// 0005856 // cytoskeleton // inferred from electronic annotation /// 0005874 // microtubule // inferred from electronic annotation /// 0005875 // microtubule associated complex // inferred from direct assay /// 0005875 // microtubule associated complex // inferred from sequence or structural similarity /// 0015630 // microtubule cytosk…	0005515 // protein binding // inferred from physical interaction /// 0008017 // microtubule binding // inferred from direct assay /// 0008017 // microtubule binding // inferred from sequence or structural similarity			-1.61952	0.0378489
1624602_at	CG13235	---	CG13235	---	---	---			2.46723	0.00396221			-2.70918	0.00162516	-3.20462	0.00137485
1624604_a_at	CG5629	Phosphopantothenoylcysteine synthetase	Ppcs	0007297 // ovarian follicle cell migration // inferred from mutant phenotype /// 0007303 // cytoplasmic transport, nurse cell to oocyte // inferred from mutant phenotype /// 0007476 // imaginal disc-derived wing morphogenesis // inferred from mutant phenotype /// 0015937 // coenzyme A biosynthetic process // not recorded /// 0022416 // bristle development // inferred from mutant phenotype /// 003…	---	0004632 // phosphopantothenate--cysteine ligase activity // not recorded	-10.2541	0.000441534			-8.79831	0.00112503	-4.13743	0.0200367
1624611_a_at	CG2852	---	CG2852	0006457 // protein folding // inferred from electronic annotation	0005811 // lipid particle // inferred from direct assay	0003755 // peptidyl-prolyl cis-trans isomerase activity // inferred from sequence or structural similarity /// 0003755 // peptidyl-prolyl cis-trans isomerase activity // inferred from electronic annotation /// 0016853 // isomerase activity // inferred from electronic annotation	-1.50325	0.0430398	-4.39922	7.28492e-07	-2.13162	0.00112461	2.92647	5.37982e-05	2.06379	0.00585022
1624614_at	CG14894	---	CG14894	---	---	0005488 // binding // inferred from electronic annotation /// 0005515 // protein binding // inferred from physical interaction	-2.09372	0.0131433			-3.58752	0.000264813			-2.30784	0.0229997
1624617_at	CG1665	---	CG1665	---	---	0003824 // catalytic activity // inferred from electronic annotation /// 0030151 // molybdenum ion binding // inferred from electronic annotation /// 0030170 // pyridoxal phosphate binding // inferred from electronic annotation			-3.58672	0.000285809	-1.91249	0.0334152	4.27803	9.07844e-05			2.28111	0.0258632
1624618_at	CG3870	chrowded	chrw	0007264 // small GTPase mediated signal transduction // inferred from electronic annotation /// 0007422 // peripheral nervous system development // inferred from mutant phenotype /// 0015031 // protein transport // inferred from electronic annotation	0005886 // plasma membrane // inferred from sequence or structural similarity	0000166 // nucleotide binding // inferred from electronic annotation /// 0003924 // GTPase activity // inferred from sequence or structural similarity /// 0003924 // GTPase activity // traceable author statement /// 0005525 // GTP binding // inferred from electronic annotation /// 0005525 // GTP binding // inferred from sequence or structural similarity							-2.63513	0.0199036
1624619_s_at	CG31780	--- /// ---	CG18477 /// CG31780	0006508 // proteolysis // inferred from electronic annotation /// 0006508 // proteolysis // inferred from sequence or structural similarity	---	0003824 // catalytic activity // inferred from electronic annotation /// 0004252 // serine-type endopeptidase activity // inferred from electronic annotation /// 0004252 // serine-type endopeptidase activity // non-traceable author statement /// 0008236 // serine-type peptidase activity // inferred from sequence or structural similarity /// 0016787 // hydrolase activity // inferred from electroni…							-3.62327	0.0462525
1624626_at	HDC19956	---	---	---	---	---	-1.72348	0.0153408	-2.56435	0.000402643	-1.6869	0.0252039
1624627_s_at	CG31137	twin	twin	0000288 // nuclear-transcribed mRNA catabolic process, deadenylation-dependent decay // inferred from sequence or structural similarity /// 0000289 // nuclear-transcribed mRNA poly(A) tail shortening // inferred from mutant phenotype /// 0006357 // regulation of transcription from RNA polymerase II promoter // inferred from sequence or structural similarity /// 0048477 // oogenesis // inferred fr…	0005737 // cytoplasm // inferred from direct assay /// 0005737 // cytoplasm // inferred from sequence or structural similarity /// 0030014 // CCR4-NOT complex // inferred from sequence or structural similarity	0005515 // protein binding // inferred from electronic annotation /// 0030528 // transcription regulator activity // inferred from sequence or structural similarity							-3.06849	0.0114452
1624632_at	CG8590	Kinesin-Like-Protein-at-3A	Klp3A	0000073 // spindle pole body separation // inferred from mutant phenotype /// 0000910 // cytokinesis // inferred from mutant phenotype /// 0000910 // cytokinesis // traceable author statement /// 0007018 // microtubule-based movement // inferred from sequence or structural similarity /// 0007018 // microtubule-based movement // inferred from electronic annotation /// 0007052 // mitotic spindle or…	0005634 // nucleus // inferred from direct assay /// 0005737 // cytoplasm // inferred from direct assay /// 0005818 // aster // inferred from direct assay /// 0005819 // spindle // inferred from direct assay /// 0005821 // intermediate layer of spindle pole body // inferred from direct assay /// 0005823 // central plaque of spindle pole body // inferred from direct assay /// 0005871 // kinesin co…	0000166 // nucleotide binding // inferred from electronic annotation /// 0003774 // motor activity // inferred from electronic annotation /// 0003777 // microtubule motor activity // inferred from sequence or structural similarity /// 0003777 // microtubule motor activity // inferred from electronic annotation /// 0005524 // ATP binding // inferred from electronic annotation /// 0008017 // microt…
1624633_at	Stencil:3h:1513136:1535654:GENSCAN	---	---	0006915 // apoptosis // non-traceable author statement /// 0046330 // positive regulation of JNK cascade // inferred from direct assay /// 0046330 // positive regulation of JNK cascade // non-traceable author statement	---	0005509 // calcium ion binding // inferred from sequence or structural similarity /// 0005509 // calcium ion binding // inferred from electronic annotation
1624637_at	CG5124	adipose	adp	0005975 // carbohydrate metabolic process // traceable author statement /// 0006629 // lipid metabolic process // inferred from mutant phenotype /// 0006629 // lipid metabolic process // traceable author statement /// 0009269 // response to desiccation // inferred from mutant phenotype /// 0010891 // negative regulation of sequestering of triglyceride // inferred from mutant phenotype /// 0030730…	---	0005488 // binding // inferred from electronic annotation	-1.79333	0.0058643	-3.16806	1.67211e-05	-2.42352	0.000280948
1624638_a_at	CG4365	---	CG4365	---	---	0004416 // hydroxyacylglutathione hydrolase activity // inferred from sequence or structural similarity /// 0004416 // hydroxyacylglutathione hydrolase activity // inferred from electronic annotation /// 0005515 // protein binding // inferred from physical interaction /// 0008270 // zinc ion binding // inferred from electronic annotation /// 0016787 // hydrolase activity // inferred from electron…			-1.52785	0.0482515
1624640_x_at	CT32593	---	---	---	---	---	-2.79867	0.000200815	-2.10584	0.0056111	-2.65775	0.000463878
1624643_a_at	CG13702	Drosophila allatostatin C receptor 2	AlCR2	0007165 // signal transduction // inferred from electronic annotation /// 0007186 // G-protein coupled receptor protein signaling pathway // inferred from electronic annotation /// 0007186 // G-protein coupled receptor protein signaling pathway // inferred from sequence or structural similarity	0016021 // integral to membrane // inferred from electronic annotation /// 0016021 // integral to membrane // inferred from sequence or structural similarity	0004871 // signal transducer activity // inferred from electronic annotation /// 0004872 // receptor activity // inferred from electronic annotation /// 0004930 // G-protein coupled receptor activity // inferred from sequence or structural similarity /// 0004930 // G-protein coupled receptor activity // inferred from electronic annotation /// 0004994 // somatostatin receptor activity // inferred …	-2.39211	0.0242744
1624645_at	HDC06306	---	---	---	---	---	2.16184	0.00209648			1.8324	0.0150228	1.90317	0.0101717
1624646_at	Stencil:3L:5941245:5946976:GENSCAN	---	---	---	---	---					2.33177	0.000605563
1624648_at	CG40134	---	---	---	---	---							-3.19672	0.0183861
1624649_a_at	CG7725	rogdi	rogdi	0007611 // learning or memory // inferred from mutant phenotype /// 0008355 // olfactory learning // inferred from mutant phenotype	---	0005515 // protein binding // inferred from physical interaction	-3.81868	0.0190689					-6.95295	0.00249834
1624650_at	CG33087	LDLR-like	LRP1	---	0016020 // membrane // inferred from electronic annotation /// 0016021 // integral to membrane // inferred from electronic annotation	0005041 // low-density lipoprotein receptor activity // inferred from sequence or structural similarity /// 0005509 // calcium ion binding // inferred from electronic annotation /// 0016787 // hydrolase activity // inferred from electronic annotation /// 0042624 // ATPase activity, uncoupled // inferred from electronic annotation	-3.02779	0.0066548	-5.60056	0.000310188	-4.78149	0.000642233
1624651_at	HDC13250	---	---	---	---	---	-4.52959	0.0190151			-5.47037	0.0129799	-3.70501	0.0443255
1624665_at	CG9257	---	CG9257	---	---	---	-6.64512	0.00158871			-7.34571	0.00145919
1624667_at	CG31760	---	CG31760	0007165 // signal transduction // inferred from electronic annotation /// 0007186 // G-protein coupled receptor protein signaling pathway // inferred from electronic annotation /// 0007214 // gamma-aminobutyric acid signaling pathway // inferred from sequence or structural similarity	0005886 // plasma membrane // inferred from electronic annotation /// 0016020 // membrane // inferred from electronic annotation /// 0016021 // integral to membrane // inferred from electronic annotation	0004871 // signal transducer activity // inferred from electronic annotation /// 0004872 // receptor activity // inferred from electronic annotation /// 0004930 // G-protein coupled receptor activity // inferred from electronic annotation /// 0005515 // protein binding // inferred from physical interaction /// 0008066 // glutamate receptor activity // inferred from sequence or structural similari…	-9.03031	0.00308046					-7.73057	0.00723677
1624668_s_at	CG9422	---	CG9422	---	---	0003676 // nucleic acid binding // inferred from electronic annotation	-3.39618	9.00122e-05			-1.78139	0.0343186	-2.21982	0.00519173
1624673_at	CG5899	---	CG5899	---	---	0003676 // nucleic acid binding // inferred from electronic annotation /// 0003677 // DNA binding // inferred from electronic annotation /// 0004003 // ATP-dependent DNA helicase activity // inferred from sequence or structural similarity /// 0004386 // helicase activity // inferred from electronic annotation /// 0005524 // ATP binding // inferred from electronic annotation /// 0016787 // hydrola…	-3.05707	0.0411196					-3.43694	0.0302123
1624674_at	CG1411	dihydropyrimidine amidohydrolase	CRMP	0006207 // 'de novo' pyrimidine base biosynthetic process // inferred from genetic interaction	---	0004157 // dihydropyrimidinase activity // inferred from sequence or structural similarity /// 0004157 // dihydropyrimidinase activity // non-traceable author statement /// 0004157 // dihydropyrimidinase activity // inferred from electronic annotation /// 0016787 // hydrolase activity // inferred from electronic annotation /// 0016810 // hydrolase activity, acting on carbon-nitrogen (but not pept…	-7.592	0.000630754			-4.56232	0.00817341	-5.08955	0.00522727
1624681_at	HDC05653	---	---	---	---	---	-4.16454	2.17702e-06	-4.07177	2.78502e-06	-4.22008	2.84039e-06
1624683_at	CG17680	---	CG17680	---	0005739 // mitochondrion // inferred from electronic annotation /// 0016020 // membrane // inferred from electronic annotation /// 0016021 // integral to membrane // inferred from electronic annotation	---	-3.48409	0.0156144
1624684_at	CG6095	exo84	exo84	0000910 // cytokinesis // inferred from mutant phenotype /// 0000916 // contractile ring contraction involved in cell cycle cytokinesis // inferred from mutant phenotype /// 0007110 // cytokinesis after meiosis I // inferred from mutant phenotype /// 0007111 // cytokinesis after meiosis II // inferred from mutant phenotype /// 0007269 // neurotransmitter secretion // non-traceable author statemen…	0000145 // exocyst // inferred from sequence or structural similarity /// 0000145 // exocyst // non-traceable author statement	---	-1.63564	0.0114564
1624685_at	CG32190	NUCB1	NUCB1	---	0005794 // Golgi apparatus // inferred from sequence or structural similarity	0003677 // DNA binding // inferred from sequence or structural similarity /// 0005509 // calcium ion binding // inferred from sequence or structural similarity /// 0005509 // calcium ion binding // inferred from electronic annotation /// 0005515 // protein binding // inferred from physical interaction	-1.66334	0.0181074	-2.38654	0.000616108	-2.26739	0.000860888
1624688_at	CG9360	--- /// ---	CG9360 /// DsimCG9360	0008152 // metabolic process // inferred from electronic annotation /// 0055114 // oxidation reduction // inferred from electronic annotation	---	0003824 // catalytic activity // inferred from electronic annotation /// 0005488 // binding // inferred from electronic annotation /// 0005515 // protein binding // inferred from physical interaction /// 0016491 // oxidoreductase activity // inferred from electronic annotation /// 0016614 // oxidoreductase activity, acting on CH-OH group of donors // inferred from sequence or structural similarity	10.2677	1.06397e-06					54.2836	7.70564e-10	7.64969	2.23605e-05	7.09618	0.000172901
1624689_at	HDC08982	---	---	---	---	---			-1.98712	0.0132084
1624690_at	CG6878	---	CG6878	---	---	---	-2.259	0.000626363			-2.10725	0.00183266
1624693_at	CG11027	ADP ribosylation factor II	Arf102F	0006471 // protein amino acid ADP-ribosylation // inferred from direct assay /// 0006471 // protein amino acid ADP-ribosylation // inferred from sequence or structural similarity /// 0006471 // protein amino acid ADP-ribosylation // non-traceable author statement /// 0006810 // transport // inferred from electronic annotation /// 0007264 // small GTPase mediated signal transduction // inferred fr…	0005622 // intracellular // inferred from electronic annotation /// 0005794 // Golgi apparatus // inferred from electronic annotation	0000166 // nucleotide binding // inferred from electronic annotation /// 0003924 // GTPase activity // non-traceable author statement /// 0003956 // NAD(P)+-protein-arginine ADP-ribosyltransferase activity // inferred from direct assay /// 0005515 // protein binding // inferred from physical interaction /// 0005525 // GTP binding // inferred from sequence or structural similarity /// 0005525 // G…	-7.96094	0.000780046			-11.4509	0.000259829	-3.14362	0.0437192	-4.52175	0.0300761
1624696_a_at	CG12769	---	CG12769	---	0005622 // intracellular // inferred from electronic annotation	0003676 // nucleic acid binding // inferred from electronic annotation /// 0008270 // zinc ion binding // inferred from electronic annotation	-2.57046	0.0275					-3.88761	0.00425639
1624699_s_at	CG6500	Beadex	Bx	0002121 // inter-male aggressive behavior // inferred from mutant phenotype /// 0006911 // phagocytosis, engulfment // inferred from mutant phenotype /// 0007476 // imaginal disc-derived wing morphogenesis // inferred from genetic interaction /// 0007476 // imaginal disc-derived wing morphogenesis // inferred from mutant phenotype /// 0035218 // leg disc development // inferred from mutant phenot…	0005634 // nucleus // non-traceable author statement	0008270 // zinc ion binding // inferred from electronic annotation /// 0046872 // metal ion binding // inferred from electronic annotation	-8.3657	0.00109954					-12.1806	0.000491518
1624702_s_at	CG32057	dpr10	dpr10	---	---	---	-11.249	0.00485102					-13.9704	0.00391059
1624705_a_at	CG4609	failed axon connections	fax	0007409 // axonogenesis // inferred from genetic interaction /// 0007409 // axonogenesis // traceable author statement	---	---	-2.25311	0.000670063			-1.84058	0.00845923
1624706_at	CG11819	CG11819	CG34349	---	---	---			-1.86547	0.0379398
1624708_at	CG15769	CG15768	CG42264	0006508 // proteolysis // inferred from electronic annotation	---	0004180 // carboxypeptidase activity // non-traceable author statement /// 0004180 // carboxypeptidase activity // inferred from electronic annotation /// 0004181 // metallocarboxypeptidase activity // inferred from electronic annotation /// 0008270 // zinc ion binding // inferred from electronic annotation /// 0016787 // hydrolase activity // inferred from electronic annotation
1624710_at	CG11517	Protein tyrosine phosphatase 99A	Ptp99A	0006470 // protein amino acid dephosphorylation // inferred from sequence or structural similarity /// 0006470 // protein amino acid dephosphorylation // non-traceable author statement /// 0006470 // protein amino acid dephosphorylation // inferred from electronic annotation /// 0007414 // axonal defasciculation // traceable author statement /// 0007415 // defasciculation of motor neuron axon // …	0005886 // plasma membrane // inferred from sequence or structural similarity /// 0005886 // plasma membrane // non-traceable author statement /// 0016020 // membrane // inferred from electronic annotation /// 0016021 // integral to membrane // inferred from electronic annotation /// 0030424 // axon // inferred from direct assay	0004721 // phosphoprotein phosphatase activity // inferred from electronic annotation /// 0004725 // protein tyrosine phosphatase activity // inferred from sequence or structural similarity /// 0004725 // protein tyrosine phosphatase activity // non-traceable author statement /// 0004725 // protein tyrosine phosphatase activity // inferred from electronic annotation /// 0005001 // transmembrane r…	-3.04805	0.0162429					-4.23454	0.00439793			-3.19813	0.0460239
1624713_at	CG13548	---	---	---	0016020 // membrane // inferred from electronic annotation	---	-1.62415	0.0434654
1624714_at	CG5965	without children	woc	0006355 // regulation of transcription, DNA-dependent // inferred from mutant phenotype /// 0006697 // ecdysone biosynthetic process // inferred from mutant phenotype /// 0016233 // telomere capping // inferred from mutant phenotype	0000791 // euchromatin // inferred from direct assay /// 0000792 // heterochromatin // inferred from direct assay /// 0005705 // polytene chromosome interband // inferred from direct assay /// 0035012 // polytene chromosome, telomeric region // inferred from direct assay /// 0043234 // protein complex // inferred from direct assay	0003677 // DNA binding // inferred from electronic annotation /// 0005515 // protein binding // inferred from physical interaction /// 0008270 // zinc ion binding // inferred from electronic annotation	-4.76164	0.000436285					-2.73853	0.0149186
1624715_at	CG9160	NADH-ubiquinone oxidoreductase acyl-carrier subunit	mtacp1	0006120 // mitochondrial electron transport, NADH to ubiquinone // not recorded /// 0006633 // fatty acid biosynthetic process // inferred from electronic annotation /// 0006633 // fatty acid biosynthetic process // not recorded /// 0006810 // transport // inferred from electronic annotation /// 0008610 // lipid biosynthetic process // inferred from electronic annotation /// 0022900 // electron t…	0005739 // mitochondrion // not recorded /// 0005739 // mitochondrion // inferred from electronic annotation /// 0070469 // respiratory chain // inferred from electronic annotation	0000036 // acyl carrier activity // inferred from electronic annotation /// 0000036 // acyl carrier activity // not recorded /// 0005515 // protein binding // inferred from physical interaction /// 0031177 // phosphopantetheine binding // not recorded /// 0048037 // cofactor binding // inferred from electronic annotation	-18.0476	4.63207e-05	-3.75821	0.0366114	-5.10044	0.00871112	-4.80218	0.0106661
1624717_s_at	CG32647	---	CG32647	---	---	0005515 // protein binding // inferred from physical interaction /// 0008168 // methyltransferase activity // inferred from electronic annotation /// 0016740 // transferase activity // inferred from electronic annotation	-8.68383	2.37007e-05	-7.65069	6.55734e-05	-14.7024	3.04255e-06
1624719_at	CG10777	---	CG10777	---	---	0000166 // nucleotide binding // inferred from electronic annotation /// 0003676 // nucleic acid binding // inferred from electronic annotation /// 0003724 // RNA helicase activity // inferred from sequence or structural similarity /// 0004386 // helicase activity // inferred from electronic annotation /// 0005524 // ATP binding // inferred from electronic annotation /// 0008026 // ATP-dependent …							-1.57182	0.0445957
1624721_at	CG3572	visceral mesodermal armadillo-repeats	vimar	---	---	0005488 // binding // inferred from electronic annotation /// 0017160 // Ral GTPase binding // inferred from sequence or structural similarity							-5.01306	0.00742799
1624724_at	CG3100	b6	b6	---	---	0008030 // neuronal pentraxin receptor activity // inferred from sequence or structural similarity			2.37282	0.0160539			-2.0581	0.0297293	-2.29568	0.038336
1624726_s_at	CG7145	---	CG7145	0006560 // proline metabolic process // inferred from sequence or structural similarity /// 0006561 // proline biosynthetic process // inferred from electronic annotation /// 0008152 // metabolic process // inferred from electronic annotation /// 0055114 // oxidation reduction // inferred from electronic annotation	0005759 // mitochondrial matrix // inferred from sequence or structural similarity /// 0005759 // mitochondrial matrix // inferred from electronic annotation	0003842 // 1-pyrroline-5-carboxylate dehydrogenase activity // inferred from sequence or structural similarity /// 0003842 // 1-pyrroline-5-carboxylate dehydrogenase activity // inferred from electronic annotation /// 0005515 // protein binding // inferred from physical interaction /// 0016491 // oxidoreductase activity // inferred from electronic annotation	1.50425	0.00808421	1.38256	0.0491508	1.6409	0.00286173
1624729_at	CG12052	longitudinals lacking	lola	0001964 // startle response // inferred from mutant phenotype /// 0002121 // inter-male aggressive behavior // inferred from mutant phenotype /// 0006350 // transcription // inferred from electronic annotation /// 0006357 // regulation of transcription from RNA polymerase II promoter // non-traceable author statement /// 0007275 // multicellular organismal development // inferred from electronic …	0005622 // intracellular // inferred from electronic annotation /// 0005634 // nucleus // inferred from direct assay /// 0005634 // nucleus // non-traceable author statement /// 0005634 // nucleus // inferred from electronic annotation	0003677 // DNA binding // inferred from electronic annotation /// 0003702 // RNA polymerase II transcription factor activity // non-traceable author statement /// 0003704 // specific RNA polymerase II transcription factor activity // inferred from sequence or structural similarity /// 0003704 // specific RNA polymerase II transcription factor activity // non-traceable author statement /// 0005515…	-4.24755	0.000198572	-3.40391	0.0016033	-4.25281	0.000278689
1624731_s_at	CG33205	---	CG33205	0007498 // mesoderm development // inferred from expression pattern	---	0005515 // protein binding // inferred from electronic annotation	4.71304	0.0290062					7.60645	0.00833353
1624736_a_at	CG5819	---	CG5819	---	---	0005515 // protein binding // inferred from electronic annotation
1624737_at	CG31001	---	---	---	---	---	-3.62989	0.000156308	-6.04367	5.24424e-06	-5.72128	1.02742e-05
1624739_at	CG3081	---	CG3081	---	---	0005515 // protein binding // inferred from physical interaction	2.44708	0.000584132					1.79684	0.0163512
1624743_s_at	CG8402	protein phosphatase from PCR fragment D3	PpD3	0000278 // mitotic cell cycle // inferred from mutant phenotype /// 0006470 // protein amino acid dephosphorylation // inferred from electronic annotation /// 0006470 // protein amino acid dephosphorylation // inferred from sequence or structural similarity /// 0006470 // protein amino acid dephosphorylation // non-traceable author statement	0005634 // nucleus // inferred from electronic annotation /// 0005737 // cytoplasm // inferred from electronic annotation	0004721 // phosphoprotein phosphatase activity // inferred from electronic annotation /// 0004722 // protein serine/threonine phosphatase activity // inferred from sequence or structural similarity /// 0004722 // protein serine/threonine phosphatase activity // non-traceable author statement /// 0004722 // protein serine/threonine phosphatase activity // inferred from electronic annotation /// 00…	-5.08785	0.0057112					-6.3447	0.00346387
1624744_a_at	CG7867	nuclear-fallout	nuf	0000915 // cytokinesis, actomyosin contractile ring assembly // non-traceable author statement /// 0007017 // microtubule-based process // inferred from sequence or structural similarity /// 0015031 // protein transport // inferred from electronic annotation /// 0016360 // sensory organ precursor cell fate determination // inferred from mutant phenotype /// 0031532 // actin cytoskeleton reorganiz…	0005813 // centrosome // inferred from direct assay /// 0005813 // centrosome // traceable author statement /// 0005875 // microtubule associated complex // inferred from sequence or structural similarity /// 0043231 // intracellular membrane-bounded organelle // inferred from electronic annotation /// 0048471 // perinuclear region of cytoplasm // inferred from direct assay	0005515 // protein binding // inferred from physical interaction /// 0008017 // microtubule binding // inferred from sequence or structural similarity					-7.39471	0.00379929	3.68194	0.0417763			11.5034	0.00393981
1624745_at	HDC09365	Drosophila insulin-like peptide 5	Ilp5	0008286 // insulin receptor signaling pathway // inferred from sequence or structural similarity	0005576 // extracellular region // inferred from sequence or structural similarity /// 0005576 // extracellular region // inferred from electronic annotation	0005158 // insulin receptor binding // inferred from sequence or structural similarity /// 0005179 // hormone activity // inferred from electronic annotation	-52.0511	8.65544e-11	-100.646	4.27983e-12	-63.9381	5.102e-11
1624748_a_at	CG13778	Menin 1	Mnn1	0001666 // response to hypoxia // inferred from mutant phenotype /// 0006289 // nucleotide-excision repair // inferred from mutant phenotype /// 0006974 // response to DNA damage stimulus // inferred from mutant phenotype /// 0006979 // response to oxidative stress // inferred from mutant phenotype /// 0008340 // determination of adult lifespan // inferred from mutant phenotype /// 0009408 // res…	0005634 // nucleus // inferred from direct assay /// 0005634 // nucleus // inferred from electronic annotation	---	-17.6834	7.24664e-05			-4.56254	0.0167124	-6.83384	0.00378529
1624751_at	CG10478	Importin alpha4	CG10478	0006606 // protein import into nucleus // inferred from sequence or structural similarity	0005643 // nuclear pore // inferred from sequence or structural similarity	0005488 // binding // inferred from electronic annotation /// 0005515 // protein binding // inferred from physical interaction /// 0008320 // protein transmembrane transporter activity // inferred from sequence or structural similarity	-4.45718	3.66815e-06	-4.05102	9.1854e-06	-4.88961	2.71275e-06
1624753_at	CG13136	---	CG13136	---	---	---					-1.79357	0.0486822
[truncated: 6,994 more rows]
