# Supplementary material for: The Drosophila surface glia transcriptome: evolutionary conserved blood-brain barrier processes
Source: Front Neurosci. 2014 Nov 7;8:346. doi: 10.3389/fnins.2014.00346 (PMC4224204; doi:10.3389/fnins.2014.00346)
Supplement: Supplementary file 3 [file Table3.XLSX]

## Sheet: sg-enriched rel brain
Category	Term	Count	%	PValue	Genes	List Total	Pop Hits	Pop Total	Fold Enrichment	Bonferroni	Benjamini	FDR
GOTERM_CC_FAT	GO:0005604~basement membrane	11	1.57593	4.18278e-11	1630150_S_AT, 1630515_S_AT, 1631380_S_AT, 1639229_AT, 1626934_A_AT, 1633428_AT, 1625825_AT, 1640223_A_AT, 1632666_AT, 1641324_AT, 1625116_AT, 1635210_A_AT	297	12	4786	14.7716	1.21301e-08	1.21301e-08	5.56055e-08
GOTERM_CC_FAT	GO:0044420~extracellular matrix part	11	1.57593	1.71392e-10	1630150_S_AT, 1630515_S_AT, 1631380_S_AT, 1639229_AT, 1626934_A_AT, 1633428_AT, 1625825_AT, 1640223_A_AT, 1632666_AT, 1641324_AT, 1625116_AT, 1635210_A_AT	297	13	4786	13.6353	4.97037e-08	2.48518e-08	2.27847e-07
GOTERM_CC_FAT	GO:0005578~proteinaceous extracellular matrix	18	2.5788	2.75487e-09	1630150_S_AT, 1637410_S_AT, 1626934_A_AT, 1623624_AT, 1625825_AT, 1632666_AT, 1635403_AT, 1641324_AT, 1635210_A_AT, 1630515_S_AT, 1631380_S_AT, 1641530_S_AT, 1626383_AT, 1639229_AT, 1633428_AT, 1632533_AT, 1640223_A_AT, 1625116_AT, 1641490_S_AT	297	50	4786	5.80121	7.98911e-07	2.66304e-07	3.6623e-06
GOTERM_CC_FAT	GO:0031012~extracellular matrix	18	2.5788	7.62178e-09	1630150_S_AT, 1637410_S_AT, 1626934_A_AT, 1623624_AT, 1625825_AT, 1632666_AT, 1635403_AT, 1641324_AT, 1635210_A_AT, 1630515_S_AT, 1631380_S_AT, 1641530_S_AT, 1626383_AT, 1639229_AT, 1633428_AT, 1632533_AT, 1640223_A_AT, 1625116_AT, 1641490_S_AT	297	53	4786	5.47284	2.21031e-06	5.52579e-07	1.01323e-05
GOTERM_CC_FAT	GO:0005811~lipid particle	39	5.58739	1.07154e-07	1634844_AT, 1629430_S_AT, 1629889_S_AT, 1631379_A_AT, 1640303_A_AT, 1634096_AT, 1631058_S_AT, 1640466_S_AT, 1630132_AT, 1638607_S_AT, 1630408_S_AT, 1628777_AT, 1635782_AT, 1625755_AT, 1631637_A_AT, 1639252_S_AT, 1630236_S_AT, 1637359_AT, 1636510_A_AT, 1623655_AT, 1640223_A_AT, 1623788_AT, 1626566_AT, 1637444_S_AT, 1632532_S_AT, 1635745_A_AT, 1628432_AT, 1623518_S_AT, 1636180_AT, 1638325_AT, 16392…	297	249	4786	2.52395	3.10742e-05	6.21492e-06	0.00014245
SP_PIR_KEYWORDS	alternative splicing	64	9.16905	9.89815e-08	1637955_A_AT, 1640547_AT, 1634440_S_AT, 1623252_A_AT, 1626319_A_AT, 1630741_S_AT, 1625276_A_AT, 1631948_S_AT, 1629072_AT, 1623244_AT, 1625988_A_AT, 1633229_A_AT, 1625264_S_AT, 1630236_S_AT, 1633948_A_AT, 1623344_AT, 1628730_AT, 1623415_AT, 1639692_S_AT, 1630160_AT, 1637410_S_AT, 1641396_A_AT, 1636673_S_AT, 1641555_AT, 1637444_S_AT, 1640200_AT, 1625204_A_AT, 1636926_S_AT, 1637089_AT, 1641487_A_AT,…	666	616	12980	2.02488	2.91991e-05	2.91991e-05	0.00013193
GOTERM_CC_FAT	GO:0044421~extracellular region part	27	3.86819	1.25374e-06	1630150_S_AT, 1626319_A_AT, 1632666_AT, 1641324_AT, 1628658_AT, 1630515_S_AT, 1631380_S_AT, 1626383_AT, 1640223_A_AT, 1630067_A_AT, 1630320_AT, 1637410_S_AT, 1626934_A_AT, 1623624_AT, 1639806_AT, 1625825_AT, 1635403_AT, 1635210_A_AT, 1635576_AT, 1626345_AT, 1641530_S_AT, 1636202_S_AT, 1639229_AT, 1633428_AT, 1632533_AT, 1630026_S_AT, 1625116_AT, 1641490_S_AT	297	151	4786	2.8814	0.000363519	6.05958e-05	0.0016667
GOTERM_CC_FAT	GO:0005912~adherens junction	14	2.00573	3.10462e-06	1623379_AT, 1631905_A_AT, 1628141_AT, 1626624_S_AT, 1630457_S_AT, 1639613_AT, 1627191_A_AT, 1635252_A_AT, 1631535_AT, 1639139_A_AT, 1632207_A_AT, 1633353_S_AT, 1625014_AT, 1641490_S_AT	297	47	4786	4.80006	0.000899935	0.000112536	0.00412717
GOTERM_CC_FAT	GO:0070161~anchoring junction	14	2.00573	4.0245e-06	1623379_AT, 1631905_A_AT, 1628141_AT, 1626624_S_AT, 1630457_S_AT, 1639613_AT, 1627191_A_AT, 1635252_A_AT, 1631535_AT, 1639139_A_AT, 1632207_A_AT, 1633353_S_AT, 1625014_AT, 1641490_S_AT	297	48	4786	4.70006	0.00116643	0.000116704	0.00535001
GOTERM_CC_FAT	GO:0005924~cell-substrate adherens junction	9	1.2894	2.90189e-06	1631535_AT, 1632207_A_AT, 1633353_S_AT, 1628141_AT, 1625014_AT, 1626624_S_AT, 1630457_S_AT, 1641490_S_AT, 1635252_A_AT	297	17	4786	8.53119	0.000841195	0.000120214	0.00385768
GOTERM_CC_FAT	GO:0044459~plasma membrane part	49	7.02006	5.07907e-06	1640547_AT, 1639040_S_AT, 1623379_AT, 1630741_S_AT, 1632337_AT, 1625023_A_AT, 1626624_S_AT, 1630457_S_AT, 1625988_A_AT, 1639613_AT, 1636991_S_AT, 1641427_AT, 1626839_S_AT, 1633948_A_AT, 1632207_A_AT, 1637410_S_AT, 1641396_A_AT, 1631905_A_AT, 1640200_AT, 1628141_AT, 1625204_A_AT, 1624519_AT, 1637089_AT, 1631535_AT, 1636612_A_AT, 1638649_AT, 1633353_S_AT, 1638200_AT, 1640364_AT, 1627458_AT, 1636274…	297	405	4786	1.94965	0.00147185	0.000122737	0.00675186
GOTERM_CC_FAT	GO:0005925~focal adhesion	8	1.14613	4.01065e-06	1631535_AT, 1632207_A_AT, 1633353_S_AT, 1628141_AT, 1625014_AT, 1626624_S_AT, 1630457_S_AT, 1635252_A_AT	297	13	4786	9.9166	0.00116241	0.000129224	0.00533159
GOTERM_CC_FAT	GO:0030055~cell-substrate junction	9	1.2894	4.94492e-06	1631535_AT, 1632207_A_AT, 1633353_S_AT, 1628141_AT, 1625014_AT, 1626624_S_AT, 1630457_S_AT, 1641490_S_AT, 1635252_A_AT	297	18	4786	8.05724	0.001433	0.000130358	0.00657354
SP_PIR_KEYWORDS	basement membrane	6	0.859599	1.99924e-06	1630150_S_AT, 1630515_S_AT, 1631380_S_AT, 1632666_AT, 1641324_AT, 1635210_A_AT	666	6	12980	19.4895	0.000589601	0.000294844	0.0026647
GOTERM_CC_FAT	GO:0016323~basolateral plasma membrane	10	1.43266	1.43744e-05	1637410_S_AT, 1631535_AT, 1632207_A_AT, 1633353_S_AT, 1628141_AT, 1625014_AT, 1626624_S_AT, 1630457_S_AT, 1641490_S_AT, 1635252_A_AT	297	26	4786	6.19788	0.00415994	0.000320611	0.0191076
GOTERM_BP_FAT	GO:0051235~maintenance of location	14	2.00573	4.72487e-07	1639806_AT, 1628141_AT, 1624275_AT, 1636926_S_AT, 1626624_S_AT, 1630457_S_AT, 1623451_AT, 1635252_A_AT, 1636612_A_AT, 1631535_AT, 1637359_AT, 1632207_A_AT, 1625014_AT, 1632744_A_AT	414	47	7937	5.71066	0.000836425	0.000836425	0.000800817
GOTERM_CC_FAT	GO:0005605~basal lamina	5	0.716332	6.82655e-05	1631380_S_AT, 1626934_A_AT, 1633428_AT, 1632666_AT, 1641324_AT	297	5	4786	16.1145	0.019603	0.00141312	0.0907136
GOTERM_BP_FAT	GO:0045185~maintenance of protein location	12	1.7192	1.65952e-06	1636612_A_AT, 1631535_AT, 1632207_A_AT, 1639806_AT, 1628141_AT, 1636926_S_AT, 1625014_AT, 1626624_S_AT, 1632744_A_AT, 1630457_S_AT, 1623451_AT, 1635252_A_AT	414	37	7937	6.21778	0.00293469	0.00146842	0.00281268
SP_PIR_KEYWORDS	signal	43	6.16046	3.28887e-05	1637955_A_AT, 1640547_AT, 1630150_S_AT, 1629180_AT, 1626319_A_AT, 1630741_S_AT, 1635007_AT, 1632666_AT, 1641324_AT, 1639613_AT, 1641427_AT, 1630515_S_AT, 1628658_AT, 1625264_S_AT, 1631380_S_AT, 1633948_A_AT, 1623655_AT, 1624465_AT, 1638956_AT, 1630067_A_AT, 1632744_A_AT, 1630320_AT, 1630160_AT, 1631200_AT, 1640509_S_AT, 1637421_AT, 1625825_AT, 1635636_AT, 1624774_A_AT, 1640163_AT, 1635403_AT, 163…	666	425	12980	1.97188	0.00965541	0.00161575	0.0438277
SP_PIR_KEYWORDS	Secreted	27	3.86819	3.18312e-05	1630150_S_AT, 1626319_A_AT, 1630741_S_AT, 1632666_AT, 1641324_AT, 1628658_AT, 1630515_S_AT, 1631380_S_AT, 1623655_AT, 1630320_AT, 1631200_AT, 1640509_S_AT, 1637410_S_AT, 1635636_AT, 1635403_AT, 1635210_A_AT, 1635576_AT, 1640565_AT, 1626345_AT, 1636202_S_AT, 1641578_AT, 1632533_AT, 1629545_AT, 1633048_AT, 1629317_AT, 1630026_S_AT, 1631419_AT	666	212	12980	2.48215	0.00934639	0.00187631	0.0424187
SP_PIR_KEYWORDS	extracellular matrix	8	1.14613	2.63291e-05	1630150_S_AT, 1630515_S_AT, 1631380_S_AT, 1637410_S_AT, 1632666_AT, 1635403_AT, 1641324_AT, 1635210_A_AT	666	19	12980	8.2061	0.00773711	0.00193991	0.0350878
SP_PIR_KEYWORDS	glycoprotein	44	6.30372	2.63276e-05	1637955_A_AT, 1630150_S_AT, 1640547_AT, 1629180_AT, 1626319_A_AT, 1638200_AT, 1630741_S_AT, 1635007_AT, 1632666_AT, 1641324_AT, 1636800_AT, 1640364_AT, 1627458_AT, 1639613_AT, 1641427_AT, 1630515_S_AT, 1628658_AT, 1625264_S_AT, 1631380_S_AT, 1632377_AT, 1630142_AT, 1633948_A_AT, 1628659_AT, 1624465_AT, 1638956_AT, 1624393_AT, 1635196_AT, 1632744_A_AT, 1630160_AT, 1640509_S_AT, 1624166_X_AT, 16247…	666	435	12980	1.97135	0.00773666	0.00258557	0.0350858
SP_PIR_KEYWORDS	sulfation	5	0.716332	9.42861e-05	1630515_S_AT, 1623655_AT, 1629545_AT, 1631419_AT, 1635210_A_AT	666	6	12980	16.2412	0.0274324	0.00396579	0.125599
GOTERM_BP_FAT	GO:0051651~maintenance of location in cell	11	1.57593	7.40876e-06	1631535_AT, 1632207_A_AT, 1639806_AT, 1624275_AT, 1628141_AT, 1636926_S_AT, 1625014_AT, 1626624_S_AT, 1630457_S_AT, 1623451_AT, 1635252_A_AT	414	35	7937	6.02533	0.0130353	0.0043641	0.0125564
GOTERM_BP_FAT	GO:0007016~cytoskeletal anchoring at plasma membrane	8	1.14613	1.21179e-05	1631535_AT, 1632207_A_AT, 1628141_AT, 1625014_AT, 1626624_S_AT, 1630457_S_AT, 1623451_AT, 1635252_A_AT	414	17	7937	9.02188	0.0212323	0.00535087	0.0205367
PIR_SUPERFAMILY	PIRSF036514:alpha-crystallin-related small heat shock protein	6	0.859599	3.52551e-05	1641055_AT, 1629061_S_AT, 1635044_AT, 1626416_A_AT, 1628117_AT, 1630049_AT	189	7	2596	11.7732	0.00674624	0.00674624	0.0438843
SP_PIR_KEYWORDS	disulfide bond	29	4.15473	0.000223837	1637955_A_AT, 1640547_AT, 1630150_S_AT, 1630741_S_AT, 1632666_AT, 1641324_AT, 1640364_AT, 1639613_AT, 1628658_AT, 1630515_S_AT, 1625264_S_AT, 1631380_S_AT, 1638956_AT, 1632744_A_AT, 1630320_AT, 1630160_AT, 1624166_X_AT, 1624774_A_AT, 1640163_AT, 1636337_S_AT, 1635403_AT, 1635210_A_AT, 1641487_A_AT, 1636202_S_AT, 1641578_AT, 1632680_AT, 1624032_AT, 1632533_AT, 1624219_S_AT, 1630026_S_AT, 1640867_S…	666	265	12980	2.13281	0.0639058	0.00822092	0.297935
GOTERM_CC_FAT	GO:0005887~integral to plasma membrane	26	3.72493	0.00043159	1640547_AT, 1639040_S_AT, 1638200_AT, 1630741_S_AT, 1632337_AT, 1640364_AT, 1627458_AT, 1625023_A_AT, 1639613_AT, 1636991_S_AT, 1641427_AT, 1636274_AT, 1626839_S_AT, 1633948_A_AT, 1628659_AT, 1623083_AT, 1624393_AT, 1632744_A_AT, 1641474_S_AT, 1624166_X_AT, 1631925_AT, 1641566_S_AT, 1638649_AT, 1634913_S_AT, 1632160_S_AT, 1625514_S_AT	297	198	4786	2.11604	0.117669	0.00831115	0.572233
KEGG_PATHWAY	dme00280:Valine, leucine and isoleucine degradation	11	1.57593	9.63951e-05	1626566_AT, 1632980_AT, 1637190_AT, 1630236_S_AT, 1634096_AT, 1640466_S_AT, 1635996_AT, 1629939_A_AT, 1626489_S_AT, 1635745_A_AT, 1636180_AT	157	33	2054	4.36093	0.00844729	0.00844729	0.104362
GOTERM_CC_FAT	GO:0030054~cell junction	20	2.86533	0.0005063	1637410_S_AT, 1623379_AT, 1631905_A_AT, 1628141_AT, 1626624_S_AT, 1637089_AT, 1630457_S_AT, 1625023_A_AT, 1639613_AT, 1627191_A_AT, 1635252_A_AT, 1631535_AT, 1638649_AT, 1632207_A_AT, 1639139_A_AT, 1639406_AT, 1633353_S_AT, 1629937_A_AT, 1625014_AT, 1641490_S_AT	297	134	4786	2.40515	0.136589	0.00860185	0.67098
GOTERM_CC_FAT	GO:0031226~intrinsic to plasma membrane	26	3.72493	0.000543079	1640547_AT, 1639040_S_AT, 1638200_AT, 1630741_S_AT, 1632337_AT, 1640364_AT, 1627458_AT, 1625023_A_AT, 1639613_AT, 1636991_S_AT, 1641427_AT, 1636274_AT, 1626839_S_AT, 1633948_A_AT, 1628659_AT, 1623083_AT, 1624393_AT, 1632744_A_AT, 1641474_S_AT, 1624166_X_AT, 1631925_AT, 1641566_S_AT, 1638649_AT, 1634913_S_AT, 1632160_S_AT, 1625514_S_AT	297	201	4786	2.08446	0.145754	0.00871379	0.719559
GOTERM_CC_FAT	GO:0005886~plasma membrane	71	10.1719	0.000485951	1640547_AT, 1639040_S_AT, 1623379_AT, 1630741_S_AT, 1632337_AT, 1639480_AT, 1625988_A_AT, 1630457_S_AT, 1625023_A_AT, 1626624_S_AT, 1639613_AT, 1624873_AT, 1623451_AT, 1636991_S_AT, 1641427_AT, 1631569_S_AT, 1626839_S_AT, 1630142_AT, 1632207_A_AT, 1633948_A_AT, 1638143_A_AT, 1639542_AT, 1635196_AT, 1630160_AT, 1637410_S_AT, 1641396_A_AT, 1638808_AT, 1631905_A_AT, 1639961_AT, 1628141_AT, 1640200_A…	297	781	4786	1.46495	0.131476	0.00877131	0.644093
GOTERM_BP_FAT	GO:0032507~maintenance of protein location in cell	10	1.43266	3.23353e-05	1631535_AT, 1632207_A_AT, 1639806_AT, 1628141_AT, 1636926_S_AT, 1625014_AT, 1626624_S_AT, 1630457_S_AT, 1623451_AT, 1635252_A_AT	414	33	7937	5.80954	0.0556579	0.011388	0.0547911
KEGG_PATHWAY	dme00071:Fatty acid metabolism	11	1.57593	0.000277737	1626566_AT, 1632980_AT, 1637109_S_AT, 1637190_AT, 1626147_S_AT, 1634096_AT, 1640466_S_AT, 1623788_AT, 1635745_A_AT, 1627839_AT, 1636180_AT	157	37	2054	3.88948	0.0241479	0.0121478	0.300423
SP_PIR_KEYWORDS	heat shock	5	0.716332	0.000405018	1641055_AT, 1629061_S_AT, 1635044_AT, 1628117_AT, 1629827_S_AT	666	8	12980	12.1809	0.11264	0.0131905	0.538494
SP_PIR_KEYWORDS	stress-induced protein	5	0.716332	0.000405018	1641055_AT, 1629061_S_AT, 1635044_AT, 1628117_AT, 1629827_S_AT	666	8	12980	12.1809	0.11264	0.0131905	0.538494
SP_PIR_KEYWORDS	cell binding	4	0.573066	0.000515107	1630150_S_AT, 1631380_S_AT, 1632666_AT, 1641324_AT	666	4	12980	19.4895	0.141008	0.0150846	0.684398
INTERPRO	IPR011701:Major facilitator superfamily MFS-1	20	2.86533	1.7016e-05	1633536_AT, 1641320_S_AT, 1640896_AT, 1625760_AT, 1638282_AT, 1626727_AT, 1627000_S_AT, 1636747_AT, 1634767_AT, 1636800_AT, 1632317_AT, 1624873_AT, 1636620_S_AT, 1624450_AT, 1628739_AT, 1630968_AT, 1626645_AT, 1638008_S_AT, 1637772_AT, 1624273_AT	589	111	10196	3.11904	0.0159182	0.0159182	0.0266804
GOTERM_BP_FAT	GO:0035295~tube development	16	2.29226	0.000165877	1640547_AT, 1632532_S_AT, 1631905_A_AT, 1624839_AT, 1625844_S_AT, 1622970_AT, 1637089_AT, 1639613_AT, 1638592_AT, 1641427_AT, 1625516_AT, 1633948_A_AT, 1630026_S_AT, 1632744_A_AT, 1629229_A_AT, 1623901_S_AT	414	99	7937	3.09842	0.254569	0.0223459	0.280773
GOTERM_BP_FAT	GO:0016203~muscle attachment	8	1.14613	0.000156918	1640547_AT, 1637943_AT, 1633948_A_AT, 1624418_S_AT, 1638639_A_AT, 1625014_AT, 1632744_A_AT, 1641490_S_AT, 1639106_AT	414	24	7937	6.3905	0.242646	0.0228942	0.265629
GOTERM_BP_FAT	GO:0001894~tissue homeostasis	7	1.00287	0.000145006	1640547_AT, 1625516_AT, 1633948_A_AT, 1622949_AT, 1632744_A_AT, 1639613_AT, 1629229_A_AT	414	17	7937	7.89415	0.226496	0.0230772	0.245487
GOTERM_BP_FAT	GO:0048871~multicellular organismal homeostasis	7	1.00287	0.000145006	1640547_AT, 1625516_AT, 1633948_A_AT, 1622949_AT, 1632744_A_AT, 1639613_AT, 1629229_A_AT	414	17	7937	7.89415	0.226496	0.0230772	0.245487
GOTERM_BP_FAT	GO:0019318~hexose metabolic process	15	2.149	0.00010936	1640801_AT, 1641681_S_AT, 1629180_AT, 1631588_AT, 1641396_A_AT, 1633454_S_AT, 1627227_AT, 1623200_AT, 1625204_A_AT, 1634739_A_AT, 1630236_S_AT, 1637816_S_AT, 1625638_A_AT, 1640629_S_AT, 1636351_AT	414	85	7937	3.38321	0.176084	0.0239201	0.185193
GOTERM_MF_FAT	GO:0015293~symporter activity	16	2.29226	7.54757e-05	1639040_S_AT, 1625857_AT, 1626461_AT, 1632317_AT, 1636835_AT, 1636620_S_AT, 1625902_AT, 1629271_AT, 1626839_S_AT, 1631168_AT, 1623083_AT, 1632160_S_AT, 1629256_A_AT, 1638008_S_AT, 1641474_S_AT, 1637772_AT	457	84	7918	3.3002	0.0475176	0.0240479	0.112516
GOTERM_BP_FAT	GO:0060538~skeletal muscle organ development	12	1.7192	0.000139506	1640547_AT, 1630160_AT, 1638513_S_AT, 1638639_A_AT, 1624774_A_AT, 1640163_AT, 1623594_AT, 1637943_AT, 1639229_AT, 1624418_S_AT, 1633948_A_AT, 1638956_AT, 1625014_AT, 1632744_A_AT, 1641490_S_AT, 1639106_AT	414	57	7937	4.0361	0.218923	0.0244055	0.236186
GOTERM_BP_FAT	GO:0048732~gland development	22	3.15186	0.000101797	1640547_AT, 1639411_AT, 1631493_AT, 1637410_S_AT, 1634440_S_AT, 1624839_AT, 1625276_A_AT, 1624275_AT, 1638607_S_AT, 1632684_S_AT, 1639613_AT, 1636991_S_AT, 1623676_AT, 1625264_S_AT, 1630142_AT, 1633948_A_AT, 1638143_A_AT, 1624219_S_AT, 1633107_AT, 1630026_S_AT, 1632744_A_AT, 1640867_S_AT, 1629229_A_AT	414	163	7937	2.58756	0.164974	0.0254272	0.172397
GOTERM_BP_FAT	GO:0035160~maintenance of epithelial integrity, open tracheal system	6	0.859599	0.000132523	1640547_AT, 1625516_AT, 1633948_A_AT, 1622949_AT, 1632744_A_AT, 1639613_AT	414	11	7937	10.4572	0.209203	0.0257422	0.224376
GOTERM_MF_FAT	GO:0015294~solute:cation symporter activity	16	2.29226	4.18318e-05	1639040_S_AT, 1625857_AT, 1626461_AT, 1632317_AT, 1636835_AT, 1636620_S_AT, 1625902_AT, 1629271_AT, 1626839_S_AT, 1631168_AT, 1623083_AT, 1632160_S_AT, 1629256_A_AT, 1638008_S_AT, 1641474_S_AT, 1637772_AT	457	80	7918	3.46521	0.0266213	0.0266213	0.0623755
GOTERM_BP_FAT	GO:0010669~epithelial structure maintenance	6	0.859599	0.000217515	1640547_AT, 1625516_AT, 1633948_A_AT, 1622949_AT, 1632744_A_AT, 1639613_AT	414	12	7937	9.58575	0.319726	0.0271434	0.368027
GOTERM_BP_FAT	GO:0006952~defense response	22	3.15186	0.000237999	1635900_AT, 1626319_A_AT, 1630741_S_AT, 1624867_AT, 1636926_S_AT, 1623244_AT, 1636991_S_AT, 1626345_AT, 1636706_AT, 1632067_AT, 1624418_S_AT, 1628229_AT, 1639071_A_AT, 1634913_S_AT, 1637481_AT, 1623344_AT, 1629019_S_AT, 1627376_AT, 1636653_AT, 1633359_A_AT, 1630067_A_AT, 1630987_AT, 1629229_A_AT	414	173	7937	2.43799	0.343969	0.0277119	0.402621
GOTERM_BP_FAT	GO:0007155~cell adhesion	22	3.15186	0.00025793	1640547_AT, 1638639_A_AT, 1632666_AT, 1641324_AT, 1639480_AT, 1639613_AT, 1636991_S_AT, 1631380_S_AT, 1637943_AT, 1633948_A_AT, 1640223_A_AT, 1638956_AT, 1632744_A_AT, 1630160_AT, 1626934_A_AT, 1631905_A_AT, 1625825_AT, 1624774_A_AT, 1640163_AT, 1625145_A_AT, 1631535_AT, 1636202_S_AT, 1634913_S_AT, 1632533_AT, 1625014_AT, 1625116_AT, 1641490_S_AT	414	174	7937	2.42398	0.366726	0.0281495	0.436268
GOTERM_BP_FAT	GO:0007431~salivary gland development	20	2.86533	9.7766e-05	1640547_AT, 1631493_AT, 1639411_AT, 1637410_S_AT, 1634440_S_AT, 1624839_AT, 1625276_A_AT, 1624275_AT, 1638607_S_AT, 1632684_S_AT, 1639613_AT, 1636991_S_AT, 1623676_AT, 1625264_S_AT, 1633948_A_AT, 1638143_A_AT, 1624219_S_AT, 1633107_AT, 1632744_A_AT, 1640867_S_AT, 1629229_A_AT	414	139	7937	2.75849	0.15899	0.0284462	0.165575
GOTERM_BP_FAT	GO:0035272~exocrine system development	20	2.86533	9.7766e-05	1640547_AT, 1631493_AT, 1639411_AT, 1637410_S_AT, 1634440_S_AT, 1624839_AT, 1625276_A_AT, 1624275_AT, 1638607_S_AT, 1632684_S_AT, 1639613_AT, 1636991_S_AT, 1623676_AT, 1625264_S_AT, 1633948_A_AT, 1638143_A_AT, 1624219_S_AT, 1633107_AT, 1632744_A_AT, 1640867_S_AT, 1629229_A_AT	414	139	7937	2.75849	0.15899	0.0284462	0.165575
GOTERM_BP_FAT	GO:0001666~response to hypoxia	7	1.00287	0.000290822	1641487_A_AT, 1641055_AT, 1636620_S_AT, 1624839_AT, 1628659_AT, 1632337_AT, 1629827_S_AT	414	19	7937	7.06318	0.402571	0.0298467	0.491773
GOTERM_BP_FAT	GO:0070482~response to oxygen levels	7	1.00287	0.000290822	1641487_A_AT, 1641055_AT, 1636620_S_AT, 1624839_AT, 1628659_AT, 1632337_AT, 1629827_S_AT	414	19	7937	7.06318	0.402571	0.0298467	0.491773
SP_PIR_KEYWORDS	developmental protein	45	6.44699	0.00152242	1634440_S_AT, 1640129_AT, 1641244_AT, 1641427_AT, 1633229_A_AT, 1628658_AT, 1625264_S_AT, 1630142_AT, 1633948_A_AT, 1626362_AT, 1623344_AT, 1623415_AT, 1623909_S_AT, 1639692_S_AT, 1630160_AT, 1637410_S_AT, 1639806_AT, 1626836_AT, 1636926_S_AT, 1628008_A_AT, 1636612_A_AT, 1624818_S_AT, 1624418_S_AT, 1637070_AT, 1638200_AT, 1638639_A_AT, 1632684_S_AT, 1628991_AT, 1623676_AT, 1637943_AT, 1637359_AT,…	666	540	12980	1.62412	0.362025	0.0339827	2.01027
SP_PIR_KEYWORDS	membrane	82	11.7479	0.00142937	1640547_AT, 1623379_AT, 1628345_AT, 1636800_AT, 1641244_AT, 1625988_A_AT, 1625023_A_AT, 1639613_AT, 1641427_AT, 1635191_AT, 1631637_A_AT, 1630142_AT, 1633948_A_AT, 1627582_A_AT, 1638143_A_AT, 1637564_A_AT, 1634970_AT, 1635196_AT, 1628052_AT, 1638859_AT, 1628730_AT, 1630160_AT, 1637410_S_AT, 1641396_A_AT, 1635870_AT, 1638808_AT, 1639961_AT, 1630145_S_AT, 1640200_AT, 1625204_A_AT, 1637089_AT, 16275…	666	1139	12980	1.40311	0.344243	0.0345526	1.88847
GOTERM_BP_FAT	GO:0035239~tube morphogenesis	14	2.00573	0.000361989	1640547_AT, 1632532_S_AT, 1631905_A_AT, 1624839_AT, 1622970_AT, 1625844_S_AT, 1637089_AT, 1639613_AT, 1638592_AT, 1641427_AT, 1625516_AT, 1633948_A_AT, 1630026_S_AT, 1632744_A_AT	414	84	7937	3.19525	0.473339	0.0349951	0.611768
SP_PIR_KEYWORDS	transmembrane	76	10.8883	0.0013957	1640547_AT, 1639040_S_AT, 1625477_A_AT, 1636800_AT, 1641244_AT, 1625023_A_AT, 1639613_AT, 1629395_AT, 1641427_AT, 1635191_AT, 1626839_S_AT, 1630142_AT, 1633948_A_AT, 1627582_A_AT, 1638143_A_AT, 1637564_A_AT, 1634970_AT, 1635196_AT, 1638859_AT, 1630160_AT, 1635870_AT, 1638808_AT, 1639961_AT, 1630145_S_AT, 1627000_S_AT, 1637089_AT, 1631798_S_AT, 1638649_AT, 1640185_AT, 1624450_AT, 1639836_AT, 16248…	666	1039	12980	1.4256	0.337688	0.0367634	1.84437
GOTERM_MF_FAT	GO:0015370~solute:sodium symporter activity	13	1.86246	0.00017794	1639040_S_AT, 1625857_AT, 1636835_AT, 1636620_S_AT, 1625902_AT, 1629271_AT, 1626839_S_AT, 1631168_AT, 1623083_AT, 1638008_S_AT, 1632160_S_AT, 1641474_S_AT, 1637772_AT	457	62	7918	3.63288	0.108439	0.0375378	0.265076
GOTERM_BP_FAT	GO:0048729~tissue morphogenesis	27	3.86819	0.000455634	1630150_S_AT, 1639040_S_AT, 1640129_AT, 1622949_AT, 1625844_S_AT, 1628779_A_AT, 1639613_AT, 1638592_AT, 1641427_AT, 1628658_AT, 1626839_S_AT, 1625516_AT, 1633948_A_AT, 1637410_S_AT, 1631518_AT, 1632532_S_AT, 1631905_A_AT, 1627651_A_AT, 1622970_AT, 1627191_A_AT, 1636612_A_AT, 1641578_AT, 1639139_A_AT, 1633428_AT, 1630026_S_AT, 1640867_S_AT, 1629229_A_AT	414	247	7937	2.09567	0.553855	0.0395521	0.769455
GOTERM_BP_FAT	GO:0005996~monosaccharide metabolic process	15	2.149	0.000455041	1640801_AT, 1641681_S_AT, 1629180_AT, 1631588_AT, 1641396_A_AT, 1633454_S_AT, 1627227_AT, 1623200_AT, 1625204_A_AT, 1634739_A_AT, 1630236_S_AT, 1637816_S_AT, 1625638_A_AT, 1640629_S_AT, 1636351_AT	414	97	7937	2.96466	0.553386	0.0415369	0.768457
SP_PIR_KEYWORDS	heterotrimer	4	0.573066	0.00238296	1631380_S_AT, 1632666_AT, 1641324_AT, 1624519_AT	666	6	12980	12.993	0.505305	0.0430349	3.12996
SP_PIR_KEYWORDS	cell adhesion	9	1.2894	0.00210674	1640547_AT, 1630160_AT, 1631380_S_AT, 1631535_AT, 1636202_S_AT, 1624774_A_AT, 1640163_AT, 1638956_AT, 1632666_AT, 1641324_AT, 1632744_A_AT, 1639613_AT	666	46	12980	3.81316	0.463208	0.043466	2.77185
SP_PIR_KEYWORDS	ATP	11	1.57593	0.00229402	1629886_S_AT, 1623676_AT, 1633948_A_AT, 1626523_A_AT, 1639139_A_AT, 1628659_AT, 1631925_AT, 1624393_AT, 1633107_AT, 1634739_A_AT, 1629827_S_AT, 1640867_S_AT	666	68	12980	3.15271	0.492122	0.0441627	3.01478
SP_PIR_KEYWORDS	duplication	6	0.859599	0.00283352	1630150_S_AT, 1627916_S_AT, 1633948_A_AT, 1630286_AT, 1632744_A_AT, 1635252_A_AT	666	20	12980	5.84685	0.567025	0.048047	3.71146
GOTERM_BP_FAT	GO:0002009~morphogenesis of an epithelium	25	3.58166	0.000619163	1630150_S_AT, 1639040_S_AT, 1622949_AT, 1625844_S_AT, 1628779_A_AT, 1639613_AT, 1638592_AT, 1641427_AT, 1628658_AT, 1626839_S_AT, 1625516_AT, 1633948_A_AT, 1637410_S_AT, 1631518_AT, 1631905_A_AT, 1632532_S_AT, 1627651_A_AT, 1622970_AT, 1627191_A_AT, 1636612_A_AT, 1641578_AT, 1639139_A_AT, 1633428_AT, 1630026_S_AT, 1629229_A_AT	414	225	7937	2.13017	0.666088	0.0486355	1.04426
INTERPRO	IPR001140:ABC transporter, transmembrane region	8	1.14613	0.000163022	1637439_AT, 1628659_AT, 1632273_AT, 1632676_S_AT, 1632337_AT, 1631925_AT, 1636634_A_AT, 1632500_AT	589	22	10196	6.2948	0.142507	0.0499563	0.255337

## Sheet: sg-enriched rel elav
Category	Term	Count	%	PValue	Genes	List Total	Pop Hits	Pop Total	Fold Enrichment	Bonferroni	Benjamini	FDR
GOTERM_CC_FAT	GO:0005811~lipid particle	73	8.50816	9.04899e-24	1629430_S_AT, 1631379_A_AT, 1631058_S_AT, 1640466_S_AT, 1634720_AT, 1627493_AT, 1628777_AT, 1635782_AT, 1631637_A_AT, 1630236_S_AT, 1623655_AT, 1639949_S_AT, 1624983_S_AT, 1634935_A_AT, 1634869_AT, 1637576_S_AT, 1634095_AT, 1634917_AT, 1627014_A_AT, 1638351_S_AT, 1637444_S_AT, 1632532_S_AT, 1638693_S_AT, 1641111_S_AT, 1635745_A_AT, 1628432_AT, 1639441_AT, 1624611_A_AT, 1641659_S_AT, 1626503_AT, 1…	389	249	4786	3.607	2.43418e-21	2.43418e-21	1.18909e-20
GOTERM_CC_FAT	GO:0022626~cytosolic ribosome	31	3.61305	8.60976e-12	1623836_AT, 1636056_AT, 1623644_S_AT, 1634313_S_AT, 1628775_S_AT, 1627988_AT, 1639270_AT, 1631739_AT, 1622893_AT, 1639312_AT, 1628603_AT, 1630813_AT, 1639377_AT, 1640446_S_AT, 1624983_S_AT, 1639949_S_AT, 1626964_AT, 1629107_AT, 1634917_AT, 1630455_AT, 1632962_AT, 1628028_S_AT, 1630270_S_AT, 1625425_A_AT, 1630031_AT, 1638615_S_AT, 1625337_S_AT, 1626931_A_AT, 1623606_AT, 1641355_A_AT, 1638570_A_AT	389	92	4786	4.14569	2.31603e-09	1.15802e-09	1.13137e-08
SP_PIR_KEYWORDS	oxidoreductase	80	9.32401	6.99868e-12	1624398_AT, 1635110_AT, 1641714_AT, 1632530_S_AT, 1625276_A_AT, 1631205_A_AT, 1634720_AT, 1632114_AT, 1628345_AT, 1639480_AT, 1636961_A_AT, 1629395_AT, 1625686_S_AT, 1628777_AT, 1632980_AT, 1631637_A_AT, 1630236_S_AT, 1640451_AT, 1623291_AT, 1626248_AT, 1632676_S_AT, 1634869_AT, 1623957_S_AT, 1628052_AT, 1639857_AT, 1629207_AT, 1640775_A_AT, 1631588_AT, 1630503_AT, 1637444_S_AT, 1627117_A_AT, 162…	817	561	12980	2.26558	2.32354e-09	2.32354e-09	9.49671e-09
SP_PIR_KEYWORDS	ribonucleoprotein	32	3.7296	8.50368e-11	1623836_AT, 1636056_AT, 1628775_S_AT, 1627988_AT, 1639270_AT, 1631739_AT, 1622893_AT, 1639312_AT, 1630813_AT, 1639377_AT, 1640446_S_AT, 1624983_S_AT, 1639949_S_AT, 1627364_S_AT, 1626964_AT, 1628723_AT, 1635915_AT, 1629107_AT, 1634917_AT, 1630455_AT, 1632962_AT, 1628028_S_AT, 1630270_S_AT, 1632263_AT, 1625425_A_AT, 1630031_AT, 1638615_S_AT, 1625337_S_AT, 1626931_A_AT, 1637263_AT, 1623606_AT, 16385…	817	131	12980	3.88089	2.82322e-08	1.41161e-08	1.1539e-07
GOTERM_CC_FAT	GO:0022625~cytosolic large ribosomal subunit	22	2.5641	4.60249e-10	1626964_AT, 1629107_AT, 1634917_AT, 1623836_AT, 1630455_AT, 1632962_AT, 1636056_AT, 1634313_S_AT, 1628028_S_AT, 1628775_S_AT, 1627988_AT, 1630270_S_AT, 1631739_AT, 1639312_AT, 1628603_AT, 1630813_AT, 1639377_AT, 1640446_S_AT, 1625337_S_AT, 1623606_AT, 1641355_A_AT, 1638570_A_AT	389	55	4786	4.92134	1.23807e-07	4.1269e-08	6.04794e-07
GOTERM_CC_FAT	GO:0005604~basement membrane	11	1.28205	6.26026e-10	1630150_S_AT, 1626934_A_AT, 1625825_AT, 1632666_AT, 1641324_AT, 1635210_A_AT, 1630515_S_AT, 1631380_S_AT, 1639229_AT, 1633428_AT, 1640223_A_AT, 1640189_AT, 1641442_A_AT, 1625116_AT	389	12	4786	11.2781	1.68401e-07	4.21003e-08	8.22634e-07
GOTERM_BP_FAT	GO:0055114~oxidation reduction	86	10.0233	4.31878e-11	1624398_AT, 1635110_AT, 1641714_AT, 1632530_S_AT, 1625276_A_AT, 1631205_A_AT, 1628345_AT, 1634720_AT, 1632114_AT, 1639480_AT, 1636961_A_AT, 1629395_AT, 1625686_S_AT, 1628777_AT, 1632980_AT, 1631637_A_AT, 1630236_S_AT, 1639424_AT, 1640451_AT, 1623291_AT, 1626248_AT, 1632676_S_AT, 1634869_AT, 1623957_S_AT, 1628052_AT, 1639857_AT, 1629207_AT, 1640775_A_AT, 1631588_AT, 1630503_AT, 1637444_S_AT, 16271…	531	620	7937	2.07333	8.01997e-08	8.01997e-08	7.36104e-08
GOTERM_BP_FAT	GO:0051231~spindle elongation	25	2.91375	1.31265e-10	1623836_AT, 1636056_AT, 1634313_S_AT, 1628775_S_AT, 1639270_AT, 1639312_AT, 1638143_A_AT, 1630813_AT, 1639377_AT, 1628603_AT, 1640446_S_AT, 1624983_S_AT, 1639949_S_AT, 1626964_AT, 1629107_AT, 1630455_AT, 1632962_AT, 1628028_S_AT, 1630270_S_AT, 1625425_A_AT, 1630031_AT, 1625337_S_AT, 1625150_S_AT, 1641355_A_AT, 1638570_A_AT	531	79	7937	4.73015	2.43759e-07	8.1253e-08	2.23731e-07
GOTERM_BP_FAT	GO:0000022~mitotic spindle elongation	25	2.91375	9.7364e-11	1623836_AT, 1636056_AT, 1634313_S_AT, 1628775_S_AT, 1639270_AT, 1639312_AT, 1638143_A_AT, 1630813_AT, 1639377_AT, 1628603_AT, 1640446_S_AT, 1624983_S_AT, 1639949_S_AT, 1626964_AT, 1629107_AT, 1630455_AT, 1632962_AT, 1628028_S_AT, 1630270_S_AT, 1625425_A_AT, 1630031_AT, 1625337_S_AT, 1625150_S_AT, 1641355_A_AT, 1638570_A_AT	531	78	7937	4.79079	1.80805e-07	9.04025e-08	1.6595e-07
GOTERM_CC_FAT	GO:0044420~extracellular matrix part	11	1.28205	2.51777e-09	1630150_S_AT, 1626934_A_AT, 1625825_AT, 1632666_AT, 1641324_AT, 1635210_A_AT, 1630515_S_AT, 1631380_S_AT, 1639229_AT, 1633428_AT, 1640223_A_AT, 1640189_AT, 1641442_A_AT, 1625116_AT	389	13	4786	10.4105	6.77281e-07	1.35456e-07	3.3085e-06
KEGG_PATHWAY	dme03010:Ribosome	32	3.7296	1.91225e-09	1623836_AT, 1636056_AT, 1623644_S_AT, 1634313_S_AT, 1628775_S_AT, 1627988_AT, 1639270_AT, 1631739_AT, 1622893_AT, 1639312_AT, 1628603_AT, 1630813_AT, 1639377_AT, 1640446_S_AT, 1624983_S_AT, 1639949_S_AT, 1627364_S_AT, 1626964_AT, 1629107_AT, 1634917_AT, 1630455_AT, 1632962_AT, 1628028_S_AT, 1630270_S_AT, 1625425_A_AT, 1630031_AT, 1638615_S_AT, 1625337_S_AT, 1626931_A_AT, 1623606_AT, 1641355_A_AT,…	238	88	2054	3.13827	1.72103e-07	1.72103e-07	2.08029e-06
SP_PIR_KEYWORDS	alternative splicing	79	9.20746	1.66211e-09	1637955_A_AT, 1626319_A_AT, 1630741_S_AT, 1625276_A_AT, 1627932_AT, 1625264_S_AT, 1630236_S_AT, 1623344_AT, 1633112_AT, 1639692_S_AT, 1637410_S_AT, 1640775_A_AT, 1636673_S_AT, 1641555_AT, 1631143_AT, 1637089_AT, 1630010_A_AT, 1638105_AT, 1641487_A_AT, 1627370_AT, 1636332_AT, 1634955_AT, 1640642_AT, 1624867_AT, 1634739_A_AT, 1634188_A_AT, 1639682_AT, 1624392_S_AT, 1623676_AT, 1635126_A_AT, 1637943…	817	616	12980	2.03751	5.5182e-07	1.8394e-07	2.25538e-06
SP_PIR_KEYWORDS	ribosomal protein	33	3.84615	2.43468e-09	1623836_AT, 1636056_AT, 1623644_S_AT, 1628775_S_AT, 1627988_AT, 1639270_AT, 1631739_AT, 1622893_AT, 1639312_AT, 1628603_AT, 1630813_AT, 1639377_AT, 1640446_S_AT, 1624983_S_AT, 1639949_S_AT, 1627364_S_AT, 1626964_AT, 1629107_AT, 1634917_AT, 1630455_AT, 1632962_AT, 1628028_S_AT, 1630270_S_AT, 1632263_AT, 1625425_A_AT, 1630031_AT, 1638615_S_AT, 1625337_S_AT, 1626931_A_AT, 1637263_AT, 1623606_AT, 164…	817	157	12980	3.33939	8.08313e-07	2.02078e-07	3.30371e-06
SP_PIR_KEYWORDS	Secreted	39	4.54545	3.6373e-09	1630150_S_AT, 1626301_AT, 1641259_AT, 1626319_A_AT, 1630741_S_AT, 1640202_AT, 1632666_AT, 1641324_AT, 1636242_AT, 1630515_S_AT, 1628658_AT, 1631380_S_AT, 1637290_AT, 1623643_S_AT, 1623655_AT, 1625334_AT, 1633237_AT, 1640360_AT, 1630320_AT, 1631200_AT, 1637410_S_AT, 1640509_S_AT, 1638345_AT, 1635636_AT, 1635389_S_AT, 1635403_AT, 1635210_A_AT, 1635576_AT, 1627060_S_AT, 1640565_AT, 1632431_S_AT, 163…	817	212	12980	2.92268	1.20758e-06	2.41517e-07	4.93559e-06
SP_PIR_KEYWORDS	disulfide bond	44	5.12821	7.91732e-09	1637955_A_AT, 1626301_AT, 1641259_AT, 1630741_S_AT, 1641324_AT, 1636242_AT, 1639613_AT, 1628658_AT, 1630515_S_AT, 1625264_S_AT, 1631380_S_AT, 1625334_AT, 1633112_AT, 1625486_A_AT, 1630320_AT, 1634576_AT, 1630160_AT, 1635389_S_AT, 1641734_AT, 1641487_A_AT, 1629803_A_AT, 1639441_AT, 1632431_S_AT, 1632680_AT, 1632533_AT, 1634786_AT, 1630150_S_AT, 1640642_AT, 1640202_AT, 1632666_AT, 1640364_AT, 16236…	817	265	12980	2.63791	2.62855e-06	4.38092e-07	1.07433e-05
GOTERM_CC_FAT	GO:0044445~cytosolic part	32	3.7296	1.21312e-08	1623836_AT, 1636056_AT, 1623644_S_AT, 1634313_S_AT, 1634739_A_AT, 1628775_S_AT, 1627988_AT, 1639270_AT, 1631739_AT, 1622893_AT, 1639312_AT, 1628603_AT, 1630813_AT, 1639377_AT, 1640446_S_AT, 1624983_S_AT, 1639949_S_AT, 1626964_AT, 1629107_AT, 1634917_AT, 1630455_AT, 1632962_AT, 1628028_S_AT, 1630270_S_AT, 1625425_A_AT, 1630031_AT, 1638615_S_AT, 1625337_S_AT, 1626931_A_AT, 1623606_AT, 1641355_A_AT,…	389	127	4786	3.10005	3.26328e-06	5.4388e-07	1.5941e-05
GOTERM_CC_FAT	GO:0005578~proteinaceous extracellular matrix	19	2.21445	2.48624e-08	1630150_S_AT, 1637410_S_AT, 1638345_AT, 1626934_A_AT, 1623624_AT, 1625825_AT, 1632666_AT, 1635403_AT, 1641324_AT, 1635210_A_AT, 1630515_S_AT, 1631380_S_AT, 1641530_S_AT, 1626383_AT, 1639229_AT, 1641476_A_AT, 1633428_AT, 1632533_AT, 1640189_AT, 1640223_A_AT, 1641442_A_AT, 1625116_AT, 1641490_S_AT	389	50	4786	4.67527	6.68796e-06	9.55426e-07	3.26706e-05
GOTERM_BP_FAT	GO:0005996~monosaccharide metabolic process	26	3.0303	2.54902e-09	1631597_AT, 1640801_AT, 1641681_S_AT, 1629180_AT, 1639766_AT, 1631620_AT, 1633454_S_AT, 1629515_AT, 1640907_AT, 1634739_A_AT, 1640549_AT, 1630236_S_AT, 1625638_A_AT, 1635125_A_AT, 1636351_AT, 1631588_AT, 1641396_A_AT, 1623200_AT, 1625204_A_AT, 1633473_S_AT, 1624518_AT, 1637847_AT, 1630147_AT, 1638550_S_AT, 1638880_AT, 1623842_A_AT, 1633599_A_AT	531	97	7937	4.00648	4.73351e-06	1.18338e-06	4.34461e-06
GOTERM_BP_FAT	GO:0019318~hexose metabolic process	24	2.7972	4.01324e-09	1640801_AT, 1631597_AT, 1629180_AT, 1641681_S_AT, 1639766_AT, 1631620_AT, 1633454_S_AT, 1629515_AT, 1640907_AT, 1634739_A_AT, 1630236_S_AT, 1640549_AT, 1625638_A_AT, 1635125_A_AT, 1636351_AT, 1631588_AT, 1641396_A_AT, 1625204_A_AT, 1623200_AT, 1633473_S_AT, 1630147_AT, 1637847_AT, 1638550_S_AT, 1623842_A_AT, 1633599_A_AT	531	85	7937	4.22041	7.45255e-06	1.49051e-06	6.84026e-06
GOTERM_CC_FAT	GO:0031012~extracellular matrix	19	2.21445	7.07989e-08	1630150_S_AT, 1637410_S_AT, 1638345_AT, 1626934_A_AT, 1623624_AT, 1625825_AT, 1632666_AT, 1635403_AT, 1641324_AT, 1635210_A_AT, 1630515_S_AT, 1631380_S_AT, 1641530_S_AT, 1626383_AT, 1639229_AT, 1641476_A_AT, 1633428_AT, 1632533_AT, 1640189_AT, 1640223_A_AT, 1641442_A_AT, 1625116_AT, 1641490_S_AT	389	53	4786	4.41063	1.90447e-05	2.38061e-06	9.30338e-05
GOTERM_BP_FAT	GO:0016052~carbohydrate catabolic process	23	2.68065	1.33263e-08	1631588_AT, 1626301_AT, 1639766_AT, 1637421_AT, 1641259_AT, 1631620_AT, 1630741_S_AT, 1635389_S_AT, 1640202_AT, 1640907_AT, 1634739_A_AT, 1633473_S_AT, 1637847_AT, 1630147_AT, 1638550_S_AT, 1623643_S_AT, 1630236_S_AT, 1640549_AT, 1639424_AT, 1633237_AT, 1623842_A_AT, 1625638_A_AT, 1625486_A_AT, 1636351_AT	531	83	7937	4.14201	2.47466e-05	4.12448e-06	2.27137e-05
GOTERM_BP_FAT	GO:0006006~glucose metabolic process	19	2.21445	4.61748e-08	1631597_AT, 1640801_AT, 1631588_AT, 1639766_AT, 1641396_A_AT, 1631620_AT, 1629515_AT, 1640907_AT, 1625204_A_AT, 1633473_S_AT, 1634739_A_AT, 1637847_AT, 1630147_AT, 1638550_S_AT, 1630236_S_AT, 1640549_AT, 1623842_A_AT, 1625638_A_AT, 1633599_A_AT, 1636351_AT	531	61	7937	4.65571	8.5743e-05	1.22494e-05	7.87015e-05
SP_PIR_KEYWORDS	signal	54	6.29371	1.22372e-06	1637955_A_AT, 1629180_AT, 1626301_AT, 1641259_AT, 1626319_A_AT, 1630741_S_AT, 1627838_AT, 1641324_AT, 1636242_AT, 1639613_AT, 1628658_AT, 1630515_S_AT, 1625264_S_AT, 1631380_S_AT, 1633948_A_AT, 1623655_AT, 1625334_AT, 1630067_A_AT, 1630320_AT, 1634576_AT, 1630160_AT, 1631200_AT, 1638345_AT, 1625825_AT, 1635636_AT, 1635389_S_AT, 1639441_AT, 1635576_AT, 1629803_A_AT, 1640565_AT, 1632431_S_AT, 16305…	817	425	12980	2.01863	0.000406193	5.07831e-05	0.0016605
SP_PIR_KEYWORDS	glycoprotein	55	6.41026	1.12035e-06	1637955_A_AT, 1629180_AT, 1626301_AT, 1641259_AT, 1626319_A_AT, 1630741_S_AT, 1627838_AT, 1641324_AT, 1636800_AT, 1639613_AT, 1630515_S_AT, 1628658_AT, 1625264_S_AT, 1631380_S_AT, 1630142_AT, 1633948_A_AT, 1625334_AT, 1635196_AT, 1625486_A_AT, 1634576_AT, 1630160_AT, 1638345_AT, 1641734_AT, 1635389_S_AT, 1627041_S_AT, 1629803_A_AT, 1632431_S_AT, 1624450_AT, 1630502_AT, 1632680_AT, 1634786_AT, 164…	817	435	12980	2.00875	0.000371889	5.31354e-05	0.00152024
GOTERM_CC_FAT	GO:0044459~plasma membrane part	60	6.99301	3.29163e-06	1639040_S_AT, 1623379_AT, 1637710_AT, 1630741_S_AT, 1639928_A_AT, 1632337_AT, 1625988_A_AT, 1630457_S_AT, 1625023_A_AT, 1626624_S_AT, 1639613_AT, 1636991_S_AT, 1626839_S_AT, 1633948_A_AT, 1625486_A_AT, 1625923_S_AT, 1634576_AT, 1637410_S_AT, 1641396_A_AT, 1640200_AT, 1641734_AT, 1625204_A_AT, 1624519_AT, 1627041_S_AT, 1624004_S_AT, 1637089_AT, 1638105_AT, 1629803_A_AT, 1628323_S_AT, 1631535_AT, 1…	389	405	4786	1.82272	0.000885057	9.83784e-05	0.0043253
GOTERM_CC_FAT	GO:0005840~ribosome	35	4.07925	3.94342e-06	1623836_AT, 1636056_AT, 1623644_S_AT, 1634313_S_AT, 1628775_S_AT, 1627988_AT, 1639270_AT, 1631739_AT, 1622893_AT, 1639312_AT, 1628603_AT, 1630813_AT, 1639377_AT, 1640446_S_AT, 1624983_S_AT, 1639949_S_AT, 1627364_S_AT, 1626964_AT, 1629107_AT, 1634917_AT, 1630455_AT, 1632962_AT, 1628028_S_AT, 1629387_S_AT, 1630270_S_AT, 1632263_AT, 1625425_A_AT, 1630031_AT, 1638615_S_AT, 1625337_S_AT, 1626931_A_AT,…	389	186	4786	2.31514	0.00106022	0.000106073	0.00518176
GOTERM_CC_FAT	GO:0033279~ribosomal subunit	32	3.7296	5.22724e-06	1623836_AT, 1636056_AT, 1623644_S_AT, 1634313_S_AT, 1628775_S_AT, 1627988_AT, 1639270_AT, 1631739_AT, 1622893_AT, 1639312_AT, 1628603_AT, 1630813_AT, 1639377_AT, 1640446_S_AT, 1624983_S_AT, 1639949_S_AT, 1626964_AT, 1629107_AT, 1634917_AT, 1630455_AT, 1632962_AT, 1628028_S_AT, 1630270_S_AT, 1625425_A_AT, 1630031_AT, 1638615_S_AT, 1625337_S_AT, 1626931_A_AT, 1637263_AT, 1623606_AT, 1641355_A_AT, 1…	389	164	4786	2.40065	0.00140514	0.000127822	0.00686867
SP_PIR_KEYWORDS	sulfation	6	0.699301	5.52077e-06	1630515_S_AT, 1637290_AT, 1623655_AT, 1629545_AT, 1631419_AT, 1635210_A_AT	817	6	12980	15.8874	0.00183122	0.000203635	0.00749109
SP_PIR_KEYWORDS	basement membrane	6	0.699301	5.52077e-06	1630150_S_AT, 1630515_S_AT, 1631380_S_AT, 1632666_AT, 1641324_AT, 1635210_A_AT	817	6	12980	15.8874	0.00183122	0.000203635	0.00749109
KEGG_PATHWAY	dme00280:Valine, leucine and isoleucine degradation	15	1.74825	5.56337e-06	1626566_AT, 1637190_AT, 1623770_AT, 1634096_AT, 1640466_S_AT, 1626489_S_AT, 1635745_A_AT, 1636180_AT, 1632980_AT, 1630236_S_AT, 1634869_AT, 1634433_AT, 1635996_AT, 1629939_A_AT, 1624521_A_AT	238	33	2054	3.92284	0.000500579	0.000250321	0.00605208
GOTERM_MF_FAT	GO:0003735~structural constituent of ribosome	34	3.9627	7.02911e-07	1623836_AT, 1636056_AT, 1623644_S_AT, 1634313_S_AT, 1628775_S_AT, 1627988_AT, 1639270_AT, 1631739_AT, 1622893_AT, 1639312_AT, 1628603_AT, 1630813_AT, 1639377_AT, 1640446_S_AT, 1624983_S_AT, 1639949_S_AT, 1627364_S_AT, 1626964_AT, 1629107_AT, 1634917_AT, 1630455_AT, 1632962_AT, 1628028_S_AT, 1629387_S_AT, 1630270_S_AT, 1625425_A_AT, 1630031_AT, 1638615_S_AT, 1625337_S_AT, 1626931_A_AT, 1637263_AT,…	589	178	7918	2.56779	0.000531259	0.000265665	0.00107094
SP_PIR_KEYWORDS	extracellular matrix	9	1.04895	9.56278e-06	1630150_S_AT, 1630515_S_AT, 1631380_S_AT, 1637410_S_AT, 1638345_AT, 1632666_AT, 1635403_AT, 1641324_AT, 1635210_A_AT	817	19	12980	7.52561	0.00316982	0.000317435	0.0129753
GOTERM_CC_FAT	GO:0015934~large ribosomal subunit	23	2.68065	1.49978e-05	1626964_AT, 1629107_AT, 1634917_AT, 1623836_AT, 1630455_AT, 1632962_AT, 1636056_AT, 1634313_S_AT, 1628028_S_AT, 1628775_S_AT, 1627988_AT, 1630270_S_AT, 1631739_AT, 1639312_AT, 1628603_AT, 1630813_AT, 1639377_AT, 1640446_S_AT, 1625337_S_AT, 1637263_AT, 1623606_AT, 1641355_A_AT, 1638570_A_AT	389	102	4786	2.77428	0.0040263	0.000336146	0.0197061
GOTERM_MF_FAT	GO:0048037~cofactor binding	35	4.07925	5.8851e-07	1624617_AT, 1631620_AT, 1637491_S_AT, 1623864_AT, 1640907_AT, 1626489_S_AT, 1632980_AT, 1631637_A_AT, 1630236_S_AT, 1623291_AT, 1625572_S_AT, 1627352_AT, 1628611_AT, 1623788_AT, 1629055_A_AT, 1629207_AT, 1640489_AT, 1626566_AT, 1630503_AT, 1631588_AT, 1631072_AT, 1625613_AT, 1632532_S_AT, 1628719_AT, 1638132_AT, 1635745_A_AT, 1634314_S_AT, 1631817_A_AT, 1638882_AT, 1641487_A_AT, 1631333_S_AT, 162…	589	185	7918	2.54329	0.000444815	0.000444815	0.000896646
GOTERM_CC_FAT	GO:0044421~extracellular region part	29	3.37995	2.20224e-05	1630150_S_AT, 1626319_A_AT, 1632666_AT, 1641324_AT, 1628658_AT, 1630515_S_AT, 1631380_S_AT, 1626383_AT, 1640189_AT, 1640223_A_AT, 1630067_A_AT, 1630320_AT, 1637410_S_AT, 1638345_AT, 1626934_A_AT, 1623624_AT, 1625825_AT, 1625947_AT, 1635403_AT, 1635210_A_AT, 1635576_AT, 1632431_S_AT, 1626345_AT, 1641530_S_AT, 1636202_S_AT, 1639229_AT, 1641476_A_AT, 1633428_AT, 1632533_AT, 1641442_A_AT, 1630026_S_A…	389	151	4786	2.36289	0.00590658	0.000455595	0.0289348
GOTERM_BP_FAT	GO:0046164~alcohol catabolic process	15	1.74825	3.81924e-06	1631588_AT, 1639766_AT, 1640907_AT, 1633473_S_AT, 1634739_A_AT, 1630147_AT, 1637847_AT, 1638550_S_AT, 1630236_S_AT, 1640549_AT, 1639424_AT, 1631333_S_AT, 1625638_A_AT, 1623842_A_AT, 1636351_AT	531	51	7937	4.39626	0.00706725	0.000787728	0.00650941
GOTERM_BP_FAT	GO:0044275~cellular carbohydrate catabolic process	15	1.74825	3.81924e-06	1631588_AT, 1639766_AT, 1631620_AT, 1640907_AT, 1633473_S_AT, 1634739_A_AT, 1630147_AT, 1637847_AT, 1638550_S_AT, 1630236_S_AT, 1640549_AT, 1639424_AT, 1625638_A_AT, 1623842_A_AT, 1636351_AT	531	51	7937	4.39626	0.00706725	0.000787728	0.00650941
GOTERM_BP_FAT	GO:0007155~cell adhesion	30	3.4965	3.66711e-06	1638639_A_AT, 1632666_AT, 1641324_AT, 1639480_AT, 1639613_AT, 1636991_S_AT, 1627932_AT, 1631380_S_AT, 1637943_AT, 1636146_AT, 1633948_A_AT, 1640189_AT, 1640223_A_AT, 1638956_AT, 1631183_AT, 1632744_A_AT, 1625923_S_AT, 1634576_AT, 1630160_AT, 1624256_AT, 1626934_A_AT, 1635522_A_AT, 1625825_AT, 1624774_A_AT, 1640163_AT, 1630010_A_AT, 1629803_A_AT, 1625145_A_AT, 1631535_AT, 1636202_S_AT, 1637463_A_A…	531	174	7937	2.57712	0.0067867	0.000850867	0.00625013
GOTERM_CC_FAT	GO:0005912~adherens junction	14	1.6317	5.86896e-05	1634576_AT, 1623379_AT, 1639928_A_AT, 1624004_S_AT, 1626624_S_AT, 1630457_S_AT, 1639613_AT, 1627191_A_AT, 1629803_A_AT, 1631535_AT, 1639139_A_AT, 1633353_S_AT, 1625014_AT, 1641490_S_AT	389	47	4786	3.66483	0.015664	0.00112708	0.077094
GOTERM_CC_FAT	GO:0070161~anchoring junction	14	1.6317	7.46735e-05	1634576_AT, 1623379_AT, 1639928_A_AT, 1624004_S_AT, 1626624_S_AT, 1630457_S_AT, 1639613_AT, 1627191_A_AT, 1629803_A_AT, 1631535_AT, 1639139_A_AT, 1633353_S_AT, 1625014_AT, 1641490_S_AT	389	48	4786	3.58847	0.0198875	0.0013383	0.0980808
SMART	SM00587:CHK	14	1.6317	7.85258e-06	1639660_S_AT, 1632802_AT, 1625997_S_AT, 1627516_AT, 1630452_AT, 1639359_AT, 1637125_AT, 1635770_AT, 1633857_AT, 1638226_AT, 1626678_AT, 1638852_AT, 1622946_AT, 1624272_AT, 1625042_AT, 1624395_AT	304	50	4824	4.44316	0.0013811	0.0013811	0.00963566
SP_PIR_KEYWORDS	membrane	105	12.2378	5.34578e-05	1626170_AT, 1628345_AT, 1627838_AT, 1641244_AT, 1625023_A_AT, 1635191_AT, 1630142_AT, 1635196_AT, 1633112_AT, 1634576_AT, 1637410_S_AT, 1635870_AT, 1639961_AT, 1637089_AT, 1638105_AT, 1630170_AT, 1628323_S_AT, 1640185_AT, 1634786_AT, 1633639_AT, 1640642_AT, 1639381_AT, 1640364_AT, 1627458_AT, 1633086_S_AT, 1624392_S_AT, 1628991_AT, 1641552_AT, 1634845_AT, 1637430_S_AT, 1632744_A_AT, 1633087_AT, 1…	817	1139	12980	1.4646	0.0175919	0.0016122	0.0725147
KEGG_PATHWAY	dme00980:Metabolism of xenobiotics by cytochrome P450	20	2.331	5.39517e-05	1635701_AT, 1639868_AT, 1638051_AT, 1641481_AT, 1626970_AT, 1637129_AT, 1631058_S_AT, 1625744_AT, 1623256_AT, 1640065_AT, 1625873_AT, 1636174_AT, 1631333_S_AT, 1627659_AT, 1627662_AT, 1632070_AT, 1641191_S_AT, 1628353_AT, 1630066_AT, 1623957_S_AT, 1639944_AT	238	64	2054	2.69695	0.00484401	0.00161729	0.058677
KEGG_PATHWAY	dme00982:Drug metabolism	20	2.331	8.62929e-05	1635701_AT, 1639868_AT, 1638051_AT, 1641481_AT, 1626970_AT, 1637129_AT, 1631058_S_AT, 1625744_AT, 1623256_AT, 1640065_AT, 1625873_AT, 1636174_AT, 1631333_S_AT, 1627659_AT, 1627662_AT, 1632070_AT, 1641191_S_AT, 1628353_AT, 1630066_AT, 1623957_S_AT, 1639944_AT	238	66	2054	2.61523	0.00773662	0.00193979	0.0938359
KEGG_PATHWAY	dme00071:Fatty acid metabolism	14	1.6317	0.000129737	1626566_AT, 1637190_AT, 1634096_AT, 1632952_AT, 1640466_S_AT, 1635745_A_AT, 1636180_AT, 1637109_S_AT, 1632980_AT, 1626147_S_AT, 1631333_S_AT, 1634869_AT, 1623788_AT, 1627839_AT	238	37	2054	3.2655	0.0116092	0.00233269	0.141047
SP_PIR_KEYWORDS	ribosome	9	1.04895	9.75585e-05	1629107_AT, 1623836_AT, 1639377_AT, 1636056_AT, 1639949_S_AT, 1625337_S_AT, 1623606_AT, 1627988_AT, 1627364_S_AT	817	25	12980	5.71946	0.031872	0.00269561	0.1323
GOTERM_BP_FAT	GO:0006007~glucose catabolic process	13	1.51515	1.57181e-05	1631588_AT, 1639766_AT, 1640907_AT, 1633473_S_AT, 1634739_A_AT, 1630147_AT, 1637847_AT, 1630236_S_AT, 1640549_AT, 1638550_S_AT, 1625638_A_AT, 1623842_A_AT, 1636351_AT	531	43	7937	4.51894	0.0287669	0.00291463	0.026787
GOTERM_BP_FAT	GO:0019320~hexose catabolic process	13	1.51515	1.57181e-05	1631588_AT, 1639766_AT, 1640907_AT, 1633473_S_AT, 1634739_A_AT, 1630147_AT, 1637847_AT, 1630236_S_AT, 1640549_AT, 1638550_S_AT, 1625638_A_AT, 1623842_A_AT, 1636351_AT	531	43	7937	4.51894	0.0287669	0.00291463	0.026787
GOTERM_BP_FAT	GO:0022610~biological adhesion	30	3.4965	1.73074e-05	1638639_A_AT, 1632666_AT, 1641324_AT, 1639480_AT, 1639613_AT, 1636991_S_AT, 1627932_AT, 1631380_S_AT, 1637943_AT, 1636146_AT, 1633948_A_AT, 1640189_AT, 1640223_A_AT, 1638956_AT, 1631183_AT, 1632744_A_AT, 1625923_S_AT, 1634576_AT, 1630160_AT, 1624256_AT, 1626934_A_AT, 1635522_A_AT, 1625825_AT, 1624774_A_AT, 1640163_AT, 1630010_A_AT, 1629803_A_AT, 1625145_A_AT, 1631535_AT, 1636202_S_AT, 1637463_A_A…	531	188	7937	2.3852	0.0316291	0.00291756	0.029495
GOTERM_BP_FAT	GO:0046365~monosaccharide catabolic process	13	1.51515	2.03214e-05	1631588_AT, 1639766_AT, 1640907_AT, 1633473_S_AT, 1634739_A_AT, 1630147_AT, 1637847_AT, 1630236_S_AT, 1640549_AT, 1638550_S_AT, 1625638_A_AT, 1623842_A_AT, 1636351_AT	531	44	7937	4.41624	0.037034	0.00313982	0.0346306
GOTERM_CC_FAT	GO:0005924~cell-substrate adherens junction	8	0.932401	0.000207326	1629803_A_AT, 1631535_AT, 1633353_S_AT, 1639928_A_AT, 1625014_AT, 1626624_S_AT, 1630457_S_AT, 1641490_S_AT	389	17	4786	5.78981	0.0542495	0.00327559	0.272096
GOTERM_CC_FAT	GO:0005605~basal lamina	5	0.582751	0.000199241	1631380_S_AT, 1626934_A_AT, 1633428_AT, 1632666_AT, 1641324_AT	389	5	4786	12.3033	0.0521899	0.00334447	0.261498
GOTERM_BP_FAT	GO:0048732~gland development	27	3.14685	2.59808e-05	1623644_S_AT, 1625276_A_AT, 1624321_AT, 1638607_S_AT, 1632684_S_AT, 1639613_AT, 1636991_S_AT, 1625264_S_AT, 1623676_AT, 1630142_AT, 1633948_A_AT, 1638143_A_AT, 1638036_AT, 1624971_AT, 1632744_A_AT, 1631493_AT, 1634576_AT, 1635915_AT, 1637410_S_AT, 1638345_AT, 1624839_AT, 1635522_A_AT, 1624275_AT, 1629803_A_AT, 1633107_AT, 1630026_S_AT, 1640867_S_AT, 1629229_A_AT	531	163	7937	2.47593	0.0471015	0.00344028	0.044273
GOTERM_BP_FAT	GO:0007498~mesoderm development	19	2.21445	2.52431e-05	1624731_S_AT, 1634576_AT, 1638345_AT, 1638639_A_AT, 1625825_AT, 1640129_AT, 1636450_AT, 1641324_AT, 1635000_AT, 1633473_S_AT, 1639613_AT, 1627932_AT, 1638063_AT, 1623594_AT, 1637943_AT, 1623785_A_AT, 1634063_A_AT, 1626221_AT, 1628465_A_AT, 1640922_A_AT, 1630026_S_AT, 1631183_AT, 1640867_S_AT, 1629229_A_AT	531	91	7937	3.12086	0.0457953	0.00359943	0.0430163
GOTERM_CC_FAT	GO:0030055~cell-substrate junction	8	0.932401	0.000315851	1629803_A_AT, 1631535_AT, 1633353_S_AT, 1639928_A_AT, 1625014_AT, 1626624_S_AT, 1630457_S_AT, 1641490_S_AT	389	18	4786	5.46815	0.0814669	0.00470983	0.414251
SP_PIR_KEYWORDS	heterotrimer	5	0.582751	0.000209989	1631380_S_AT, 1632666_AT, 1641324_AT, 1624519_AT, 1627491_AT	817	6	12980	13.2395	0.0673484	0.00534899	0.284566
GOTERM_CC_FAT	GO:0030054~cell junction	24	2.7972	0.000395765	1623379_AT, 1639928_A_AT, 1626624_S_AT, 1630457_S_AT, 1625023_A_AT, 1639613_AT, 1635944_A_AT, 1625215_S_AT, 1636146_AT, 1639406_AT, 1634576_AT, 1637410_S_AT, 1624004_S_AT, 1637089_AT, 1627191_A_AT, 1640798_A_AT, 1629803_A_AT, 1628323_S_AT, 1631535_AT, 1638649_AT, 1639139_A_AT, 1637463_A_AT, 1629937_A_AT, 1633353_S_AT, 1625014_AT, 1641490_S_AT	389	134	4786	2.20358	0.101009	0.00558863	0.51881
SP_PIR_KEYWORDS	transmembrane	94	10.9557	0.000262344	1625477_A_AT, 1639040_S_AT, 1626170_AT, 1627277_S_AT, 1627838_AT, 1641244_AT, 1625023_A_AT, 1629395_AT, 1635191_AT, 1626839_S_AT, 1630142_AT, 1635196_AT, 1633112_AT, 1634576_AT, 1635870_AT, 1639961_AT, 1637089_AT, 1628323_S_AT, 1640185_AT, 1634786_AT, 1640642_AT, 1640364_AT, 1627458_AT, 1634704_AT, 1633086_S_AT, 1624392_S_AT, 1628991_AT, 1637430_S_AT, 1634845_AT, 1632744_A_AT, 1633087_AT, 1638466…	817	1039	12980	1.43736	0.0834235	0.00620281	0.355399
GOTERM_MF_FAT	GO:0015293~symporter activity	19	2.21445	3.34895e-05	1639040_S_AT, 1625857_AT, 1626461_AT, 1627041_S_AT, 1632317_AT, 1636835_AT, 1624392_S_AT, 1636620_S_AT, 1625902_AT, 1629271_AT, 1630249_AT, 1626839_S_AT, 1631168_AT, 1623083_AT, 1639830_S_AT, 1632160_S_AT, 1629256_A_AT, 1641474_S_AT, 1637772_AT	589	84	7918	3.04071	0.0250007	0.00840399	0.0510123
KEGG_PATHWAY	dme00030:Pentose phosphate pathway	10	1.1655	0.000592933	1631588_AT, 1638550_S_AT, 1630236_S_AT, 1640549_AT, 1633473_S_AT, 1634739_A_AT, 1624518_AT, 1627910_S_AT, 1638942_AT, 1636351_AT	238	23	2054	3.75228	0.0519801	0.00885717	0.643151
SP_PIR_KEYWORDS	cell adhesion	11	1.28205	0.000468367	1630160_AT, 1624774_A_AT, 1640163_AT, 1632666_AT, 1641324_AT, 1639613_AT, 1629803_A_AT, 1631535_AT, 1631380_S_AT, 1636202_S_AT, 1636146_AT, 1637463_A_AT, 1638956_AT, 1632744_A_AT, 1625923_S_AT	817	46	12980	3.79916	0.144042	0.00910734	0.633678
SP_PIR_KEYWORDS	gluconeogenesis	5	0.582751	0.00046555	1638550_S_AT, 1639766_AT, 1640907_AT, 1633473_S_AT, 1633599_A_AT	817	7	12980	11.3481	0.143241	0.00961587	0.629878
GOTERM_CC_FAT	GO:0016323~basolateral plasma membrane	9	1.04895	0.000735687	1629803_A_AT, 1637410_S_AT, 1631535_AT, 1633353_S_AT, 1639928_A_AT, 1625014_AT, 1626624_S_AT, 1630457_S_AT, 1641490_S_AT	389	26	4786	4.25885	0.179608	0.0098498	0.962429
SP_PIR_KEYWORDS	transport	49	5.71096	0.000458136	1633254_AT, 1639040_S_AT, 1627277_S_AT, 1636800_AT, 1625023_A_AT, 1629786_A_AT, 1626839_S_AT, 1627582_A_AT, 1635196_AT, 1634961_S_AT, 1635870_AT, 1627014_A_AT, 1638808_AT, 1627041_S_AT, 1641111_S_AT, 1624450_AT, 1638649_AT, 1631168_AT, 1634955_AT, 1639023_AT, 1630575_AT, 1640364_AT, 1627458_AT, 1633086_S_AT, 1624392_S_AT, 1628991_AT, 1637359_AT, 1630249_AT, 1625215_S_AT, 1636510_A_AT, 1625572_S_A…	817	465	12980	1.67416	0.141128	0.0100911	0.619876
GOTERM_MF_FAT	GO:0015294~solute:cation symporter activity	18	2.0979	6.17062e-05	1639040_S_AT, 1625857_AT, 1626461_AT, 1627041_S_AT, 1632317_AT, 1636835_AT, 1636620_S_AT, 1625902_AT, 1629271_AT, 1630249_AT, 1626839_S_AT, 1631168_AT, 1623083_AT, 1639830_S_AT, 1632160_S_AT, 1629256_A_AT, 1641474_S_AT, 1637772_AT	589	80	7918	3.0247	0.0455799	0.0115951	0.0939738
UP_SEQ_FEATURE	disulfide bond	42	4.8951	3.06076e-05	1637955_A_AT, 1626301_AT, 1641259_AT, 1630741_S_AT, 1641324_AT, 1636242_AT, 1639613_AT, 1628658_AT, 1630515_S_AT, 1625264_S_AT, 1631380_S_AT, 1625334_AT, 1633112_AT, 1625486_A_AT, 1630320_AT, 1634576_AT, 1630160_AT, 1635389_S_AT, 1641734_AT, 1641487_A_AT, 1639441_AT, 1632431_S_AT, 1632680_AT, 1632533_AT, 1634786_AT, 1630150_S_AT, 1640642_AT, 1640202_AT, 1632666_AT, 1640364_AT, 1623643_S_AT, 16361…	253	258	2975	1.91424	0.0231132	0.0116242	0.0466883
GOTERM_CC_FAT	GO:0005576~extracellular region	62	7.22611	0.000953131	1625026_AT, 1626301_AT, 1641259_AT, 1626319_A_AT, 1630741_S_AT, 1628778_AT, 1641324_AT, 1636242_AT, 1630515_S_AT, 1628658_AT, 1631380_S_AT, 1623655_AT, 1625334_AT, 1630067_A_AT, 1630320_AT, 1629572_A_AT, 1634388_AT, 1631200_AT, 1637410_S_AT, 1638345_AT, 1632430_AT, 1623624_AT, 1625825_AT, 1635636_AT, 1635389_S_AT, 1635576_AT, 1640565_AT, 1632431_S_AT, 1641530_S_AT, 1633428_AT, 1630502_AT, 1632533…	389	512	4786	1.48986	0.226256	0.0121407	1.24525
SP_PIR_KEYWORDS	nad	11	1.28205	0.00067051	1635848_AT, 1637847_AT, 1640775_A_AT, 1630236_S_AT, 1627916_S_AT, 1631333_S_AT, 1635976_AT, 1634433_AT, 1640907_AT, 1638882_AT, 1624521_A_AT	817	48	12980	3.64086	0.199632	0.0122951	0.906018
GOTERM_CC_FAT	GO:0005887~integral to plasma membrane	30	3.4965	0.00112258	1639040_S_AT, 1630741_S_AT, 1632337_AT, 1640364_AT, 1627458_AT, 1625023_A_AT, 1639613_AT, 1636991_S_AT, 1624392_S_AT, 1636274_AT, 1626839_S_AT, 1633948_A_AT, 1625215_S_AT, 1628659_AT, 1623083_AT, 1639830_S_AT, 1632744_A_AT, 1625486_A_AT, 1641474_S_AT, 1634576_AT, 1635522_A_AT, 1631925_AT, 1627041_S_AT, 1641566_S_AT, 1629803_A_AT, 1638649_AT, 1634913_S_AT, 1634702_AT, 1632160_S_AT, 1625514_S_AT	389	198	4786	1.86414	0.260769	0.01364	1.46513
SP_PIR_KEYWORDS	Aminotransferase	6	0.699301	0.00081627	1625613_AT, 1623770_AT, 1627352_AT, 1628611_AT, 1629055_A_AT, 1631817_A_AT	817	13	12980	7.33264	0.237469	0.0141678	1.10197
UP_SEQ_FEATURE	splice variant	79	9.20746	1.87229e-05	1637955_A_AT, 1626319_A_AT, 1630741_S_AT, 1625276_A_AT, 1627932_AT, 1625264_S_AT, 1630236_S_AT, 1623344_AT, 1633112_AT, 1639692_S_AT, 1631200_AT, 1637410_S_AT, 1640775_A_AT, 1641555_AT, 1631143_AT, 1637089_AT, 1630010_A_AT, 1638105_AT, 1641487_A_AT, 1627370_AT, 1636332_AT, 1634955_AT, 1640642_AT, 1624867_AT, 1634739_A_AT, 1634188_A_AT, 1639682_AT, 1624392_S_AT, 1623676_AT, 1635126_A_AT, 1637943_A…	253	604	2975	1.538	0.0142026	0.0142026	0.0285621
SP_PIR_KEYWORDS	pyridoxal phosphate	8	0.932401	0.000865701	1625613_AT, 1631620_AT, 1623770_AT, 1623238_AT, 1627352_AT, 1628611_AT, 1626489_S_AT, 1629055_A_AT	817	26	12980	4.88843	0.249891	0.014274	1.16833
SP_PIR_KEYWORDS	cell binding	4	0.4662	0.000943859	1630150_S_AT, 1631380_S_AT, 1632666_AT, 1641324_AT	817	4	12980	15.8874	0.269122	0.0148181	1.27319
GOTERM_CC_FAT	GO:0031226~intrinsic to plasma membrane	30	3.4965	0.00142812	1639040_S_AT, 1630741_S_AT, 1632337_AT, 1640364_AT, 1627458_AT, 1625023_A_AT, 1639613_AT, 1636991_S_AT, 1624392_S_AT, 1636274_AT, 1626839_S_AT, 1633948_A_AT, 1625215_S_AT, 1628659_AT, 1623083_AT, 1639830_S_AT, 1632744_A_AT, 1625486_A_AT, 1641474_S_AT, 1634576_AT, 1635522_A_AT, 1631925_AT, 1627041_S_AT, 1641566_S_AT, 1629803_A_AT, 1638649_AT, 1634913_S_AT, 1634702_AT, 1632160_S_AT, 1625514_S_AT	389	201	4786	1.83632	0.319167	0.0165758	1.86044
GOTERM_CC_FAT	GO:0005886~plasma membrane	86	10.0233	0.00163053	1639040_S_AT, 1623379_AT, 1637710_AT, 1630741_S_AT, 1639928_A_AT, 1632337_AT, 1627838_AT, 1639480_AT, 1625988_A_AT, 1630457_S_AT, 1626624_S_AT, 1625023_A_AT, 1624873_AT, 1639613_AT, 1636991_S_AT, 1631569_S_AT, 1626839_S_AT, 1630142_AT, 1638143_A_AT, 1633948_A_AT, 1639542_AT, 1635196_AT, 1639857_AT, 1633112_AT, 1625486_A_AT, 1625923_S_AT, 1634576_AT, 1630160_AT, 1637410_S_AT, 1641396_A_AT, 1638808…	389	781	4786	1.35479	0.355301	0.0181242	2.12154
GOTERM_MF_FAT	GO:0015370~solute:sodium symporter activity	15	1.74825	0.000137232	1639040_S_AT, 1625857_AT, 1627041_S_AT, 1636835_AT, 1636620_S_AT, 1625902_AT, 1629271_AT, 1630249_AT, 1626839_S_AT, 1631168_AT, 1623083_AT, 1639830_S_AT, 1632160_S_AT, 1641474_S_AT, 1637772_AT	589	62	7918	3.25237	0.0985532	0.020537	0.208881
SP_PIR_KEYWORDS	transferase	78	9.09091	0.00142378	1635701_AT, 1629180_AT, 1639766_AT, 1629515_AT, 1623864_AT, 1625744_AT, 1627868_AT, 1640549_AT, 1624404_A_AT, 1626147_S_AT, 1633948_A_AT, 1635770_AT, 1638143_A_AT, 1627352_AT, 1634869_AT, 1625638_A_AT, 1623957_S_AT, 1628611_AT, 1627839_AT, 1628730_AT, 1637190_AT, 1641396_A_AT, 1626970_AT, 1623770_AT, 1634374_AT, 1624275_AT, 1625997_S_AT, 1625859_AT, 1631392_AT, 1624518_AT, 1632146_A_AT, 1640065_A…	817	873	12980	1.41949	0.37689	0.0212719	1.91479
SP_PIR_KEYWORDS	amino-acid biosynthesis	5	0.582751	0.00151358	1625613_AT, 1637444_S_AT, 1623770_AT, 1639857_AT, 1633488_AT	817	9	12980	8.82633	0.39522	0.0216275	2.03442
INTERPRO	IPR010987:Glutathione S-transferase, C-terminal-like	12	1.3986	6.22933e-05	1635701_AT, 1640065_AT, 1639868_AT, 1636174_AT, 1637129_AT, 1628353_AT, 1638607_S_AT, 1631073_AT, 1623957_S_AT, 1625744_AT, 1623256_AT, 1639769_AT	732	39	10196	4.28583	0.0646578	0.0220346	0.0992592
INTERPRO	IPR016040:NAD(P)-binding domain	26	3.0303	4.18027e-05	1635848_AT, 1641714_AT, 1635006_AT, 1625686_S_AT, 1630236_S_AT, 1623291_AT, 1629207_AT, 1623020_AT, 1631588_AT, 1640775_A_AT, 1624688_AT, 1629614_AT, 1637444_S_AT, 1627117_A_AT, 1628013_AT, 1634041_AT, 1635987_AT, 1635745_A_AT, 1628432_AT, 1637847_AT, 1633503_AT, 1628271_AT, 1631333_S_AT, 1638695_AT, 1626503_AT, 1634433_AT	732	147	10196	2.46363	0.0438641	0.022178	0.0666193
SP_PIR_KEYWORDS	iron	23	2.68065	0.00167473	1640489_AT, 1624398_AT, 1635110_AT, 1632021_AT, 1639381_AT, 1629009_AT, 1628345_AT, 1632114_AT, 1631994_A_AT, 1639480_AT, 1638882_AT, 1629395_AT, 1630170_AT, 1627868_AT, 1638325_AT, 1635727_A_AT, 1641552_AT, 1626653_A_AT, 1634143_AT, 1628052_AT, 1637309_A_AT, 1639944_AT, 1633639_AT	817	177	12980	2.06446	0.426775	0.0229198	2.24874
GOTERM_BP_FAT	GO:0006952~defense response	26	3.0303	0.000191526	1626319_A_AT, 1630741_S_AT, 1624321_AT, 1624867_AT, 1623244_AT, 1636991_S_AT, 1635126_A_AT, 1636706_AT, 1632067_AT, 1628229_AT, 1639071_A_AT, 1623344_AT, 1627376_AT, 1636653_AT, 1633359_A_AT, 1640360_AT, 1630067_A_AT, 1625486_A_AT, 1635900_AT, 1627489_A_AT, 1632430_AT, 1635522_A_AT, 1636926_S_AT, 1626345_AT, 1634913_S_AT, 1639442_A_AT, 1631613_AT, 1637481_AT, 1634702_AT, 1629229_A_AT	531	173	7937	2.24641	0.299316	0.0234343	0.325941
GOTERM_CC_FAT	GO:0005925~focal adhesion	6	0.699301	0.00254202	1629803_A_AT, 1631535_AT, 1633353_S_AT, 1625014_AT, 1626624_S_AT, 1630457_S_AT	389	13	4786	5.67847	0.495745	0.0270153	3.2893
INTERPRO	IPR011701:Major facilitator superfamily MFS-1	21	2.44755	0.000105939	1626901_AT, 1636275_A_AT, 1633536_AT, 1641320_S_AT, 1640896_AT, 1638282_AT, 1627000_S_AT, 1636747_AT, 1634767_AT, 1636800_AT, 1623276_AT, 1632317_AT, 1624873_AT, 1636620_S_AT, 1624450_AT, 1630335_S_AT, 1628739_AT, 1630968_AT, 1626645_AT, 1640917_AT, 1637772_AT, 1624273_AT	732	111	10196	2.63521	0.107455	0.0280196	0.168749
SP_PIR_KEYWORDS	FAD	8	0.932401	0.00215019	1626566_AT, 1632980_AT, 1641487_A_AT, 1631637_A_AT, 1635996_AT, 1628719_AT, 1623788_AT, 1638882_AT	817	30	12980	4.23664	0.510628	0.0281806	2.87858
SP_PIR_KEYWORDS	autophosphorylation	4	0.4662	0.00224913	1623676_AT, 1637717_AT, 1633948_A_AT, 1639139_A_AT, 1633107_AT	817	5	12980	12.7099	0.526476	0.0283426	3.00917
GOTERM_BP_FAT	GO:0007010~cytoskeleton organization	52	6.06061	0.000254934	1624744_A_AT, 1636056_AT, 1626624_S_AT, 1630457_S_AT, 1624503_AT, 1638143_A_AT, 1624983_S_AT, 1639949_S_AT, 1624830_AT, 1633112_AT, 1628730_AT, 1626964_AT, 1634576_AT, 1637410_S_AT, 1632962_AT, 1638763_AT, 1624275_AT, 1628028_S_AT, 1622970_AT, 1631535_AT, 1630031_AT, 1625337_S_AT, 1623836_AT, 1634313_S_AT, 1624321_AT, 1628775_S_AT, 1639270_AT, 1634973_S_AT, 1639312_AT, 1628603_AT, 1639377_AT, 163…	531	465	7937	1.67152	0.377164	0.0291585	0.433628
GOTERM_MF_FAT	GO:0004364~glutathione transferase activity	11	1.28205	0.000261946	1635701_AT, 1640065_AT, 1639868_AT, 1636174_AT, 1627659_AT, 1637129_AT, 1631058_S_AT, 1628353_AT, 1623957_S_AT, 1625744_AT, 1623256_AT, 1639769_AT	589	37	7918	3.9966	0.179677	0.0324706	0.398356
GOTERM_BP_FAT	GO:0035272~exocrine system development	22	2.5641	0.000332999	1631493_AT, 1637410_S_AT, 1638345_AT, 1624839_AT, 1635522_A_AT, 1625276_A_AT, 1624275_AT, 1624321_AT, 1638607_S_AT, 1632684_S_AT, 1639613_AT, 1636991_S_AT, 1629803_A_AT, 1625264_S_AT, 1623676_AT, 1633948_A_AT, 1638143_A_AT, 1638036_AT, 1624971_AT, 1633107_AT, 1632744_A_AT, 1640867_S_AT, 1629229_A_AT	531	139	7937	2.36575	0.461239	0.0357275	0.566059
GOTERM_BP_FAT	GO:0007431~salivary gland development	22	2.5641	0.000332999	1631493_AT, 1637410_S_AT, 1638345_AT, 1624839_AT, 1635522_A_AT, 1625276_A_AT, 1624275_AT, 1624321_AT, 1638607_S_AT, 1632684_S_AT, 1639613_AT, 1636991_S_AT, 1629803_A_AT, 1625264_S_AT, 1623676_AT, 1633948_A_AT, 1638143_A_AT, 1638036_AT, 1624971_AT, 1633107_AT, 1632744_A_AT, 1640867_S_AT, 1629229_A_AT	531	139	7937	2.36575	0.461239	0.0357275	0.566059
SP_PIR_KEYWORDS	Monooxygenase	15	1.74825	0.00316987	1635110_AT, 1632021_AT, 1639381_AT, 1629009_AT, 1632114_AT, 1628345_AT, 1630170_AT, 1638325_AT, 1635727_A_AT, 1641552_AT, 1634143_AT, 1628052_AT, 1637309_A_AT, 1639944_AT, 1633639_AT	817	98	12980	2.43174	0.651483	0.0369455	4.21667
INTERPRO	IPR004119:Protein of unknown function DUF227	14	1.6317	3.51748e-05	1639660_S_AT, 1632802_AT, 1625997_S_AT, 1627516_AT, 1630452_AT, 1639359_AT, 1637125_AT, 1635770_AT, 1633857_AT, 1638226_AT, 1626678_AT, 1638852_AT, 1622946_AT, 1624272_AT, 1625042_AT, 1624395_AT	732	50	10196	3.90011	0.0370399	0.0370399	0.0560595
INTERPRO	IPR015897:CHK kinase-like	14	1.6317	3.51748e-05	1639660_S_AT, 1632802_AT, 1625997_S_AT, 1627516_AT, 1630452_AT, 1639359_AT, 1637125_AT, 1635770_AT, 1633857_AT, 1638226_AT, 1626678_AT, 1638852_AT, 1622946_AT, 1624272_AT, 1625042_AT, 1624395_AT	732	50	10196	3.90011	0.0370399	0.0370399	0.0560595
SP_PIR_KEYWORDS	glycolysis	7	0.815851	0.00306562	1630147_AT, 1638550_S_AT, 1639766_AT, 1640907_AT, 1625638_A_AT, 1633473_S_AT, 1634739_A_AT	817	24	12980	4.63382	0.639171	0.0370499	4.08066
SP_PIR_KEYWORDS	cytoplasm	43	5.01166	0.00373424	1635848_AT, 1639766_AT, 1623379_AT, 1628610_AT, 1623244_AT, 1625988_A_AT, 1622893_AT, 1640549_AT, 1638036_AT, 1624983_S_AT, 1624830_AT, 1638738_S_AT, 1639692_S_AT, 1641555_AT, 1637444_S_AT, 1638351_S_AT, 1628580_A_AT, 1640200_AT, 1631143_AT, 1636926_S_AT, 1638105_AT, 1641487_A_AT, 1631535_AT, 1636332_AT, 1631468_A_AT, 1639023_AT, 1631597_AT, 1631313_AT, 1640907_AT, 1628775_S_AT, 1634188_A_AT, 163…	817	436	12980	1.56688	0.71122	0.0419264	4.94992
GOTERM_MF_FAT	GO:0070279~vitamin B6 binding	11	1.28205	0.000417589	1624617_AT, 1625613_AT, 1631620_AT, 1623238_AT, 1627352_AT, 1623864_AT, 1628611_AT, 1638132_AT, 1626489_S_AT, 1629055_A_AT, 1631817_A_AT	589	39	7918	3.79165	0.270768	0.0441067	0.634348
GOTERM_MF_FAT	GO:0030170~pyridoxal phosphate binding	11	1.28205	0.000417589	1624617_AT, 1625613_AT, 1631620_AT, 1623238_AT, 1627352_AT, 1623864_AT, 1628611_AT, 1638132_AT, 1626489_S_AT, 1629055_A_AT, 1631817_A_AT	589	39	7918	3.79165	0.270768	0.0441067	0.634348
GOTERM_BP_FAT	GO:0048598~embryonic morphogenesis	30	3.4965	0.000485862	1630150_S_AT, 1624321_AT, 1640129_AT, 1622949_AT, 1632666_AT, 1641324_AT, 1636800_AT, 1639613_AT, 1628658_AT, 1631380_S_AT, 1630142_AT, 1633948_A_AT, 1627315_S_AT, 1634576_AT, 1635241_AT, 1637410_S_AT, 1638345_AT, 1632532_S_AT, 1638663_AT, 1636245_AT, 1640798_A_AT, 1627191_A_AT, 1629803_A_AT, 1639139_A_AT, 1623785_A_AT, 1634063_A_AT, 1623842_A_AT, 1630026_S_AT, 1640867_S_AT, 1629229_A_AT	531	226	7937	1.98415	0.594432	0.0441204	0.824897
GOTERM_BP_FAT	GO:0048729~tissue morphogenesis	32	3.7296	0.000462825	1630150_S_AT, 1639040_S_AT, 1624321_AT, 1640129_AT, 1622949_AT, 1625844_S_AT, 1628779_A_AT, 1639613_AT, 1638592_AT, 1628658_AT, 1626839_S_AT, 1633948_A_AT, 1634576_AT, 1637410_S_AT, 1638345_AT, 1632532_S_AT, 1638663_AT, 1627651_A_AT, 1622970_AT, 1627191_A_AT, 1640798_A_AT, 1630010_A_AT, 1629803_A_AT, 1636612_A_AT, 1641578_AT, 1639139_A_AT, 1633428_AT, 1626594_S_AT, 1623785_A_AT, 1634063_A_AT, 163…	531	247	7937	1.93649	0.576696	0.0442372	0.785928
GOTERM_MF_FAT	GO:0016769~transferase activity, transferring nitrogenous groups	8	0.932401	0.000556402	1625613_AT, 1623770_AT, 1627352_AT, 1623864_AT, 1628611_AT, 1626489_S_AT, 1629055_A_AT, 1631817_A_AT	589	21	7918	5.12119	0.34345	0.0456748	0.844381
GOTERM_MF_FAT	GO:0015171~amino acid transmembrane transporter activity	12	1.3986	0.000618494	1635870_AT, 1641207_S_AT, 1634383_A_AT, 1627509_S_AT, 1627964_S_AT, 1639830_S_AT, 1626461_AT, 1623083_AT, 1634200_A_AT, 1632160_S_AT, 1629256_A_AT, 1636835_AT	589	48	7918	3.36078	0.373575	0.0456957	0.938196
KEGG_PATHWAY	dme00040:Pentose and glucuronate interconversions	12	1.3986	0.00416664	1638051_AT, 1625873_AT, 1641481_AT, 1626970_AT, 1633870_AT, 1640451_AT, 1627662_AT, 1641191_S_AT, 1632070_AT, 1631205_A_AT, 1630066_AT, 1638942_AT	238	40	2054	2.58908	0.313247	0.0458865	4.44063
GOTERM_MF_FAT	GO:0008483~transaminase activity	7	0.815851	0.00068664	1625613_AT, 1623770_AT, 1627352_AT, 1628611_AT, 1626489_S_AT, 1629055_A_AT, 1631817_A_AT	589	16	7918	5.88137	0.40505	0.0461102	1.04106
GOTERM_BP_FAT	GO:0008652~cellular amino acid biosynthetic process	9	1.04895	0.00045943	1625613_AT, 1637444_S_AT, 1623770_AT, 1639857_AT, 1629055_A_AT, 1633488_AT, 1631817_A_AT, 1633765_AT, 1629207_AT	531	29	7937	4.63881	0.574018	0.0463025	0.780185
GOTERM_BP_FAT	GO:0046942~carboxylic acid transport	12	1.3986	0.000617652	1628991_AT, 1635870_AT, 1641207_S_AT, 1634383_A_AT, 1627509_S_AT, 1627964_S_AT, 1626461_AT, 1641566_S_AT, 1634200_A_AT, 1629256_A_AT, 1636835_AT, 1630575_AT	531	53	7937	3.38429	0.682518	0.0466809	1.04754
GOTERM_BP_FAT	GO:0015849~organic acid transport	12	1.3986	0.000617652	1628991_AT, 1635870_AT, 1641207_S_AT, 1634383_A_AT, 1627509_S_AT, 1627964_S_AT, 1626461_AT, 1641566_S_AT, 1634200_A_AT, 1629256_A_AT, 1636835_AT, 1630575_AT	531	53	7937	3.38429	0.682518	0.0466809	1.04754
GOTERM_BP_FAT	GO:0007602~phototransduction	11	1.28205	0.000614466	1633616_AT, 1640642_AT, 1628323_S_AT, 1627315_S_AT, 1632111_AT, 1635522_A_AT, 1641734_AT, 1628719_AT, 1625743_AT, 1624519_AT, 1634786_AT, 1628730_AT	531	45	7937	3.65378	0.680633	0.0484154	1.04217
SMART	SM00209:TSP1	7	0.815851	0.000569296	1626383_AT, 1623624_AT, 1639542_AT, 1635807_AT, 1635210_A_AT, 1634620_A_AT, 1629572_A_AT	304	18	4824	6.17105	0.0953658	0.0488774	0.69636
GOTERM_BP_FAT	GO:0007167~enzyme linked receptor protein signaling pathway	22	2.5641	0.00059501	1631597_AT, 1637410_S_AT, 1623379_AT, 1638345_AT, 1630380_AT, 1637638_S_AT, 1637717_AT, 1622949_AT, 1632684_S_AT, 1626766_S_AT, 1636242_AT, 1630010_A_AT, 1629387_S_AT, 1628658_AT, 1631569_S_AT, 1630142_AT, 1633948_A_AT, 1637463_A_AT, 1638143_A_AT, 1636146_AT, 1634063_A_AT, 1630026_S_AT, 1640867_S_AT	531	145	7937	2.26786	0.668876	0.0489981	1.00932
SP_PIR_KEYWORDS	phosphotransferase	8	0.932401	0.00456449	1629886_S_AT, 1623676_AT, 1639766_AT, 1637717_AT, 1633948_A_AT, 1639139_A_AT, 1633107_AT, 1634739_A_AT, 1628730_AT	817	34	12980	3.73821	0.781043	0.049369	6.01915
GOTERM_MF_FAT	GO:0050662~coenzyme binding	23	2.68065	0.000542265	1640489_AT, 1626566_AT, 1631588_AT, 1630503_AT, 1631072_AT, 1632532_S_AT, 1637491_S_AT, 1628719_AT, 1640907_AT, 1635745_A_AT, 1638882_AT, 1634314_S_AT, 1641487_A_AT, 1632980_AT, 1631637_A_AT, 1630236_S_AT, 1623291_AT, 1631333_S_AT, 1625572_S_AT, 1635996_AT, 1623788_AT, 1624521_A_AT, 1629207_AT	589	139	7918	2.2244	0.336392	0.0499664	0.82301

## Sheet: sg-enriched rel repo
Category	Term	Count	%	PValue	Genes	List Total	Pop Hits	Pop Total	Fold Enrichment	Bonferroni	Benjamini	FDR
SP_PIR_KEYWORDS	alternative splicing	47	10.2174	2.53435e-07	1634440_S_AT, 1626319_A_AT, 1625276_A_AT, 1631948_S_AT, 1636614_A_AT, 1623244_AT, 1625988_A_AT, 1633229_A_AT, 1625264_S_AT, 1640262_AT, 1633948_A_AT, 1640280_AT, 1625923_S_AT, 1623415_AT, 1639692_S_AT, 1637410_S_AT, 1636673_S_AT, 1641396_A_AT, 1640200_AT, 1625204_A_AT, 1636926_S_AT, 1637089_AT, 1629803_A_AT, 1631468_A_AT, 1640892_A_AT, 1639944_AT, 1623271_A_AT, 1630286_AT, 1630877_A_AT, 1628779_A…	435	616	12980	2.27668	6.15829e-05	6.15829e-05	0.000327765
SP_PIR_KEYWORDS	membrane	69	15	1.57185e-06	1626170_AT, 1624322_AT, 1636800_AT, 1641244_AT, 1625988_A_AT, 1635191_AT, 1631637_A_AT, 1640262_AT, 1629644_S_AT, 1633948_A_AT, 1627582_A_AT, 1635196_AT, 1638859_AT, 1625923_S_AT, 1637410_S_AT, 1641396_A_AT, 1635870_AT, 1638808_AT, 1639961_AT, 1630145_S_AT, 1640200_AT, 1629009_AT, 1625204_A_AT, 1637089_AT, 1627536_AT, 1630170_AT, 1629803_A_AT, 1628323_S_AT, 1631535_AT, 1624450_AT, 1639836_AT, 164…	435	1139	12980	1.80764	0.000381887	0.000190962	0.00203284
SP_PIR_KEYWORDS	transmembrane	60	13.0435	3.76087e-05	1625477_A_AT, 1626170_AT, 1624322_AT, 1636800_AT, 1641244_AT, 1629395_AT, 1635191_AT, 1640262_AT, 1626839_S_AT, 1633948_A_AT, 1627582_A_AT, 1635196_AT, 1638859_AT, 1635870_AT, 1638808_AT, 1639961_AT, 1630145_S_AT, 1627000_S_AT, 1637089_AT, 1629803_A_AT, 1628323_S_AT, 1624450_AT, 1639836_AT, 1641207_S_AT, 1631168_AT, 1630575_AT, 1641320_S_AT, 1630877_A_AT, 1640364_AT, 1632503_AT, 1627458_AT, 16347…	435	1039	12980	1.72314	0.00909746	0.00304173	0.0486281
SP_PIR_KEYWORDS	oxidoreductase	38	8.26087	6.23726e-05	1628404_AT, 1635006_AT, 1632530_S_AT, 1625276_A_AT, 1639381_AT, 1629395_AT, 1628777_AT, 1625686_S_AT, 1632980_AT, 1631420_AT, 1631637_A_AT, 1640451_AT, 1637309_A_AT, 1639857_AT, 1623788_AT, 1629207_AT, 1623020_AT, 1626566_AT, 1628705_AT, 1624688_AT, 1629614_AT, 1624976_AT, 1627916_S_AT, 1632021_AT, 1627117_A_AT, 1640695_AT, 1629009_AT, 1635745_A_AT, 1635280_AT, 1628432_AT, 1630170_AT, 1637847_AT,…	435	561	12980	2.02119	0.0150427	0.00378208	0.0806358
GOTERM_CC_FAT	GO:0031012~extracellular matrix	11	2.3913	3.69262e-05	1630150_S_AT, 1637410_S_AT, 1626934_A_AT, 1623624_AT, 1635403_AT, 1635210_A_AT, 1641530_S_AT, 1626383_AT, 1641476_A_AT, 1632533_AT, 1640223_A_AT, 1640189_AT, 1641442_A_AT, 1625116_AT, 1641490_S_AT	193	53	4786	5.14674	0.00816425	0.00409049	0.047063
GOTERM_BP_FAT	GO:0007155~cell adhesion	21	4.56522	3.04425e-06	1636614_A_AT, 1636146_AT, 1633948_A_AT, 1640223_A_AT, 1640189_AT, 1638956_AT, 1632744_A_AT, 1625923_S_AT, 1624256_AT, 1631231_AT, 1626934_A_AT, 1635522_A_AT, 1624774_A_AT, 1640163_AT, 1639629_AT, 1629803_A_AT, 1625145_A_AT, 1631535_AT, 1636202_S_AT, 1634044_AT, 1641476_A_AT, 1634913_S_AT, 1632533_AT, 1641442_A_AT, 1629988_AT, 1625116_AT, 1641490_S_AT	282	174	7937	3.39686	0.00451354	0.00451354	0.00505227
GOTERM_CC_FAT	GO:0005578~proteinaceous extracellular matrix	11	2.3913	2.16094e-05	1630150_S_AT, 1637410_S_AT, 1626934_A_AT, 1623624_AT, 1635403_AT, 1635210_A_AT, 1641530_S_AT, 1626383_AT, 1641476_A_AT, 1632533_AT, 1640223_A_AT, 1640189_AT, 1641442_A_AT, 1625116_AT, 1641490_S_AT	193	50	4786	5.45554	0.00478585	0.00478585	0.027544
GOTERM_BP_FAT	GO:0022610~biological adhesion	21	4.56522	9.97733e-06	1636614_A_AT, 1636146_AT, 1633948_A_AT, 1640223_A_AT, 1640189_AT, 1638956_AT, 1632744_A_AT, 1625923_S_AT, 1624256_AT, 1631231_AT, 1626934_A_AT, 1635522_A_AT, 1624774_A_AT, 1640163_AT, 1639629_AT, 1629803_A_AT, 1625145_A_AT, 1631535_AT, 1636202_S_AT, 1634044_AT, 1641476_A_AT, 1634913_S_AT, 1632533_AT, 1641442_A_AT, 1629988_AT, 1625116_AT, 1641490_S_AT	282	188	7937	3.1439	0.014717	0.00738578	0.0165576
GOTERM_BP_FAT	GO:0048732~gland development	19	4.13043	1.67758e-05	1631493_AT, 1637410_S_AT, 1634440_S_AT, 1631231_AT, 1624839_AT, 1635522_A_AT, 1625276_A_AT, 1623644_S_AT, 1624275_AT, 1635827_S_AT, 1629803_A_AT, 1623676_AT, 1625264_S_AT, 1623605_A_AT, 1629644_S_AT, 1633948_A_AT, 1630026_S_AT, 1640892_A_AT, 1632744_A_AT, 1640867_S_AT	282	163	7937	3.28075	0.0246209	0.00827526	0.0278384
GOTERM_CC_FAT	GO:0044459~plasma membrane part	33	7.17391	0.000123176	1632337_AT, 1640364_AT, 1627458_AT, 1630457_S_AT, 1625988_A_AT, 1624392_S_AT, 1636274_AT, 1626839_S_AT, 1636146_AT, 1633948_A_AT, 1639406_AT, 1623083_AT, 1632744_A_AT, 1625923_S_AT, 1637410_S_AT, 1641396_A_AT, 1631231_AT, 1635522_A_AT, 1640200_AT, 1631925_AT, 1625204_A_AT, 1641566_S_AT, 1637089_AT, 1627191_A_AT, 1640798_A_AT, 1629803_A_AT, 1628323_S_AT, 1631535_AT, 1634044_AT, 1639139_A_AT, 16349…	193	405	4786	2.02057	0.0269762	0.00907416	0.15691
SMART	SM00587:CHK	10	2.17391	7.02047e-05	1639359_AT, 1635770_AT, 1639660_S_AT, 1633857_AT, 1638852_AT, 1638226_AT, 1626678_AT, 1622946_AT, 1627516_AT, 1625042_AT	179	50	4824	5.38994	0.0092941	0.0092941	0.0820581
GOTERM_MF_FAT	GO:0015293~symporter activity	14	3.04348	2.63741e-05	1625857_AT, 1628494_A_AT, 1626461_AT, 1632317_AT, 1636835_AT, 1624392_S_AT, 1636620_S_AT, 1629271_AT, 1626839_S_AT, 1631168_AT, 1623083_AT, 1629256_A_AT, 1632160_S_AT, 1637772_AT	319	84	7918	4.13689	0.0138552	0.0138552	0.0382739
GOTERM_BP_FAT	GO:0035152~regulation of tube architecture, open tracheal system	9	1.95652	4.3295e-05	1629015_A_AT, 1633948_A_AT, 1636146_AT, 1624774_A_AT, 1622949_AT, 1640163_AT, 1638956_AT, 1632541_AT, 1630026_S_AT, 1632744_A_AT, 1637089_AT	282	38	7937	6.66601	0.0623117	0.0159558	0.0718303
KEGG_PATHWAY	dme00410:beta-Alanine metabolism	7	1.52174	0.000442657	1626566_AT, 1623335_A_AT, 1640466_S_AT, 1630038_AT, 1626489_S_AT, 1635745_A_AT, 1625686_S_AT	118	19	2054	6.41302	0.0348005	0.0175543	0.469594
UP_SEQ_FEATURE	splice variant	45	9.78261	4.28565e-05	1626319_A_AT, 1625276_A_AT, 1631948_S_AT, 1636614_A_AT, 1623244_AT, 1625988_A_AT, 1633229_A_AT, 1625264_S_AT, 1640262_AT, 1633948_A_AT, 1640280_AT, 1625923_S_AT, 1623415_AT, 1639692_S_AT, 1637410_S_AT, 1641396_A_AT, 1640200_AT, 1625204_A_AT, 1636926_S_AT, 1637089_AT, 1629803_A_AT, 1631468_A_AT, 1640892_A_AT, 1639944_AT, 1623271_A_AT, 1630286_AT, 1630877_A_AT, 1628779_A_AT, 1629886_S_AT, 1624392_S…	125	604	2975	1.77318	0.0177128	0.0177128	0.0601216
SP_PIR_KEYWORDS	transport	31	6.73913	0.000454421	1633254_AT, 1636800_AT, 1640364_AT, 1627458_AT, 1624392_S_AT, 1637359_AT, 1640262_AT, 1626839_S_AT, 1627582_A_AT, 1625572_S_AT, 1623083_AT, 1635196_AT, 1634961_S_AT, 1635870_AT, 1638808_AT, 1625857_AT, 1638663_AT, 1631925_AT, 1628494_A_AT, 1641566_S_AT, 1625950_A_AT, 1623518_S_AT, 1629271_AT, 1624450_AT, 1634044_AT, 1640161_AT, 1631168_AT, 1639023_AT, 1631655_A_AT, 1632160_S_AT, 1630575_AT	435	465	12980	1.98927	0.104568	0.0182398	0.586108
INTERPRO	IPR011701:Major facilitator superfamily MFS-1	16	3.47826	2.6751e-05	1633536_AT, 1640896_AT, 1641320_S_AT, 1638282_AT, 1628494_A_AT, 1636747_AT, 1627000_S_AT, 1634767_AT, 1636800_AT, 1632317_AT, 1624873_AT, 1636620_S_AT, 1624450_AT, 1630968_AT, 1626645_AT, 1637772_AT	401	111	10196	3.66507	0.0187354	0.0187354	0.0403882
GOTERM_CC_FAT	GO:0005811~lipid particle	23	5	0.000341077	1640303_A_AT, 1640466_S_AT, 1628777_AT, 1626196_AT, 1631637_A_AT, 1637359_AT, 1623655_AT, 1640189_AT, 1640223_A_AT, 1623788_AT, 1637576_S_AT, 1634095_AT, 1626566_AT, 1632532_S_AT, 1635745_A_AT, 1628432_AT, 1623518_S_AT, 1637847_AT, 1641659_S_AT, 1634433_AT, 1629545_AT, 1635589_AT, 1641442_A_AT, 1625116_AT, 1630575_AT, 1631419_AT	193	249	4786	2.29057	0.0729354	0.0187549	0.433933
GOTERM_MF_FAT	GO:0015294~solute:cation symporter activity	13	2.82609	7.38629e-05	1625857_AT, 1628494_A_AT, 1626461_AT, 1632317_AT, 1636835_AT, 1636620_S_AT, 1629271_AT, 1626839_S_AT, 1631168_AT, 1623083_AT, 1629256_A_AT, 1632160_S_AT, 1637772_AT	319	80	7918	4.03346	0.0383214	0.0193478	0.107155
SP_PIR_KEYWORDS	duplication	6	1.30435	0.000417628	1630150_S_AT, 1627916_S_AT, 1633948_A_AT, 1636146_AT, 1630286_AT, 1632744_A_AT	435	20	12980	8.95172	0.0965232	0.0200963	0.53877
KEGG_PATHWAY	dme00071:Fatty acid metabolism	9	1.95652	0.000835954	1626566_AT, 1632980_AT, 1637109_S_AT, 1637190_AT, 1626147_S_AT, 1640466_S_AT, 1623788_AT, 1635745_A_AT, 1627839_AT	118	37	2054	4.23408	0.0647153	0.0220546	0.885148
SP_PIR_KEYWORDS	sulfation	4	0.869565	0.000688585	1623655_AT, 1629545_AT, 1631419_AT, 1635210_A_AT	435	6	12980	19.8927	0.154125	0.0236283	0.88689
SMART	SM00209:TSP1	6	1.30435	0.000374555	1626383_AT, 1623624_AT, 1635807_AT, 1635210_A_AT, 1634620_A_AT, 1629572_A_AT	179	18	4824	8.98324	0.0486043	0.0246048	0.437084
KEGG_PATHWAY	dme00280:Valine, leucine and isoleucine degradation	9	1.95652	0.000364491	1626566_AT, 1632980_AT, 1637190_AT, 1623335_A_AT, 1640466_S_AT, 1634433_AT, 1629939_A_AT, 1626489_S_AT, 1635745_A_AT	118	33	2054	4.7473	0.0287434	0.0287434	0.386817
GOTERM_BP_FAT	GO:0035222~wing disc pattern formation	11	2.3913	0.000124447	1634973_S_AT, 1624744_A_AT, 1636620_S_AT, 1623605_A_AT, 1637439_AT, 1625195_S_AT, 1633948_A_AT, 1630286_AT, 1622949_AT, 1623200_AT, 1630026_S_AT, 1623144_AT	282	68	7937	4.55293	0.168846	0.0303531	0.206339
GOTERM_BP_FAT	GO:0007431~salivary gland development	16	3.47826	0.000111166	1631493_AT, 1637410_S_AT, 1634440_S_AT, 1631231_AT, 1624839_AT, 1635522_A_AT, 1625276_A_AT, 1624275_AT, 1629803_A_AT, 1623676_AT, 1625264_S_AT, 1629644_S_AT, 1623605_A_AT, 1633948_A_AT, 1640892_A_AT, 1632744_A_AT, 1640867_S_AT	282	139	7937	3.23976	0.152277	0.0325004	0.184337
GOTERM_BP_FAT	GO:0035272~exocrine system development	16	3.47826	0.000111166	1631493_AT, 1637410_S_AT, 1634440_S_AT, 1631231_AT, 1624839_AT, 1635522_A_AT, 1625276_A_AT, 1624275_AT, 1629803_A_AT, 1623676_AT, 1625264_S_AT, 1629644_S_AT, 1623605_A_AT, 1633948_A_AT, 1640892_A_AT, 1632744_A_AT, 1640867_S_AT	282	139	7937	3.23976	0.152277	0.0325004	0.184337
INTERPRO	IPR015897:CHK kinase-like	10	2.17391	0.000120668	1639359_AT, 1635770_AT, 1639660_S_AT, 1633857_AT, 1638852_AT, 1638226_AT, 1626678_AT, 1622946_AT, 1627516_AT, 1625042_AT	401	50	10196	5.08529	0.0817789	0.0417615	0.182062
INTERPRO	IPR004119:Protein of unknown function DUF227	10	2.17391	0.000120668	1639359_AT, 1635770_AT, 1639660_S_AT, 1633857_AT, 1638852_AT, 1638226_AT, 1626678_AT, 1622946_AT, 1627516_AT, 1625042_AT	401	50	10196	5.08529	0.0817789	0.0417615	0.182062
GOTERM_BP_FAT	GO:0006820~anion transport	9	1.95652	0.000211111	1625041_AT, 1627509_S_AT, 1638244_S_AT, 1628494_A_AT, 1626461_AT, 1641566_S_AT, 1632317_AT, 1629256_A_AT, 1630575_AT	282	47	7937	5.38954	0.269294	0.043831	0.349795
GOTERM_CC_FAT	GO:0031224~intrinsic to membrane	76	16.5217	0.00124922	1625477_A_AT, 1626170_AT, 1627509_S_AT, 1632530_S_AT, 1639286_S_AT, 1626382_S_AT, 1624322_AT, 1632337_AT, 1636800_AT, 1641244_AT, 1623244_AT, 1629395_AT, 1635191_AT, 1640262_AT, 1626839_S_AT, 1627582_A_AT, 1633948_A_AT, 1635196_AT, 1638859_AT, 1635870_AT, 1638808_AT, 1637439_AT, 1639961_AT, 1630145_S_AT, 1626461_AT, 1632317_AT, 1637089_AT, 1629803_A_AT, 1628323_S_AT, 1624450_AT, 1639836_AT, 16412…	193	1382	4786	1.36371	0.242325	0.0451969	1.58087
GOTERM_CC_FAT	GO:0005886~plasma membrane	49	10.6522	0.00107991	1632337_AT, 1630457_S_AT, 1625988_A_AT, 1624873_AT, 1626839_S_AT, 1631569_S_AT, 1633948_A_AT, 1635196_AT, 1639857_AT, 1625923_S_AT, 1637410_S_AT, 1641396_A_AT, 1638808_AT, 1639961_AT, 1640200_AT, 1625204_A_AT, 1637089_AT, 1629803_A_AT, 1631535_AT, 1628323_S_AT, 1639836_AT, 1633353_S_AT, 1640364_AT, 1627458_AT, 1634704_AT, 1624392_S_AT, 1629886_S_AT, 1636274_AT, 1640957_AT, 1636146_AT, 1639406_AT,…	193	781	4786	1.55582	0.21327	0.0468415	1.36797

## Sheet: brain-enriched rel sg
Category	Term	Count	%	PValue	Genes	List Total	Pop Hits	Pop Total	Fold Enrichment	Bonferroni	Benjamini	FDR
SP_PIR_KEYWORDS	ribosomal protein	95	2.90342	1.53237e-22	1635528_S_AT, 1626534_AT, 1625665_AT, 1639893_S_AT, 1628481_AT, 1630634_S_AT, 1624983_S_AT, 1631015_S_AT, 1639715_AT, 1626964_AT, 1634917_AT, 1634656_S_AT, 1640375_AT, 1635706_AT, 1627308_S_AT, 1625337_S_AT, 1623754_S_AT, 1641579_AT, 1623836_AT, 1626924_A_AT, 1629400_AT, 1633486_AT, 1634764_AT, 1639312_AT, 1628603_AT, 1624070_AT, 1637546_AT, 1622898_A_AT, 1638073_AT, 1629984_S_AT, 1633083_AT, 163…	3070	157	12980	2.55835	5.97625e-20	5.97625e-20	2.12949e-19
GOTERM_CC_FAT	GO:0033279~ribosomal subunit	99	3.02567	1.23505e-20	1635528_S_AT, 1626534_AT, 1625665_AT, 1639893_S_AT, 1628481_AT, 1630634_S_AT, 1624983_S_AT, 1631015_S_AT, 1639715_AT, 1626964_AT, 1634917_AT, 1640375_AT, 1635706_AT, 1627308_S_AT, 1625337_S_AT, 1623754_S_AT, 1641579_AT, 1623836_AT, 1626924_A_AT, 1629400_AT, 1623997_S_AT, 1634313_S_AT, 1633486_AT, 1634764_AT, 1639312_AT, 1635917_AT, 1628603_AT, 1624070_AT, 1622898_A_AT, 1637546_AT, 1629984_S_AT, 1…	1245	164	4786	2.32057	6.75572e-18	6.75572e-18	1.80098e-17
GOTERM_MF_FAT	GO:0003735~structural constituent of ribosome	103	3.14792	7.14301e-21	1635528_S_AT, 1626534_AT, 1625665_AT, 1639893_S_AT, 1635924_AT, 1628481_AT, 1630634_S_AT, 1624983_S_AT, 1631015_S_AT, 1639715_AT, 1626964_AT, 1634917_AT, 1640375_AT, 1635706_AT, 1627308_S_AT, 1625337_S_AT, 1623754_S_AT, 1641579_AT, 1629400_AT, 1623836_AT, 1626924_A_AT, 1623997_S_AT, 1634313_S_AT, 1633486_AT, 1624906_AT, 1634764_AT, 1639312_AT, 1635917_AT, 1628603_AT, 1624070_AT, 1622898_A_AT, 163…	1964	178	7918	2.33287	8.82876e-18	8.82876e-18	1.15903e-17
GOTERM_CC_FAT	GO:0005840~ribosome	106	3.23961	1.89424e-19	1635528_S_AT, 1626534_AT, 1625665_AT, 1639893_S_AT, 1635924_AT, 1628481_AT, 1630634_S_AT, 1624983_S_AT, 1631015_S_AT, 1639715_AT, 1626964_AT, 1634917_AT, 1634656_S_AT, 1640375_AT, 1635706_AT, 1627308_S_AT, 1625337_S_AT, 1623754_S_AT, 1641579_AT, 1629400_AT, 1623836_AT, 1626924_A_AT, 1623997_S_AT, 1634313_S_AT, 1633486_AT, 1624906_AT, 1634764_AT, 1639312_AT, 1635917_AT, 1628603_AT, 1624070_AT, 162…	1245	186	4786	2.19077	1.03615e-16	5.18074e-17	2.76222e-16
SP_PIR_KEYWORDS	alternative splicing	240	7.33496	3.12429e-18	1628921_S_AT, 1633759_S_AT, 1636221_A_AT, 1628344_AT, 1627034_A_AT, 1639582_AT, 1637705_AT, 1633152_AT, 1627483_AT, 1634495_S_AT, 1638999_AT, 1634465_A_AT, 1628562_S_AT, 1641473_AT, 1633583_AT, 1640090_A_AT, 1633016_A_AT, 1637270_AT, 1629243_AT, 1625574_AT, 1632129_A_AT, 1637144_A_AT, 1639479_A_AT, 1641148_A_AT, 1625700_A_AT, 1625188_AT, 1639015_S_AT, 1626835_AT, 1624649_A_AT, 1623806_AT, 1640781…	3070	616	12980	1.64728	1.21847e-15	6.09236e-16	4.34172e-15
INTERPRO	IPR007110:Immunoglobulin-like	81	2.47555	2.41919e-17	1628319_S_AT, 1624417_A_AT, 1627923_AT, 1625366_AT, 1626302_AT, 1637539_A_AT, 1632477_S_AT, 1641248_AT, 1641473_AT, 1627397_AT, 1631378_AT, 1637537_AT, 1627251_S_AT, 1624108_AT, 1629897_A_AT, 1631726_AT, 1630004_AT, 1627506_AT, 1634833_AT, 1624713_AT, 1627917_AT, 1623152_AT, 1626684_AT, 1637057_AT, 1641128_A_AT, 1636905_AT, 1630281_AT, 1630617_AT, 1640204_AT, 1638725_AT, 1636074_AT, 1638037_A_AT,…	2645	132	10196	2.36546	6.45923e-14	6.45923e-14	4.29962e-14
SP_PIR_KEYWORDS	ribonucleoprotein	74	2.26161	2.25927e-15	1623150_AT, 1623250_AT, 1635063_AT, 1635528_S_AT, 1624019_S_AT, 1626534_AT, 1625665_AT, 1635388_S_AT, 1640150_S_AT, 1631648_AT, 1639893_S_AT, 1630634_S_AT, 1634414_AT, 1639949_S_AT, 1635303_AT, 1624983_S_AT, 1624337_AT, 1623914_AT, 1634194_AT, 1631015_S_AT, 1631819_S_AT, 1639715_AT, 1626964_AT, 1623012_AT, 1627181_AT, 1634917_AT, 1635530_AT, 1632962_AT, 1624324_A_AT, 1628088_AT, 1624765_AT, 16403…	3070	131	12980	2.38834	8.65974e-13	2.88658e-13	3.08642e-12
GOTERM_CC_FAT	GO:0015934~large ribosomal subunit	64	1.95599	1.57888e-14	1623150_AT, 1639279_A_AT, 1624019_S_AT, 1625665_AT, 1630735_AT, 1639893_S_AT, 1628481_AT, 1630634_S_AT, 1634414_AT, 1623914_AT, 1631015_S_AT, 1631819_S_AT, 1639715_AT, 1626964_AT, 1623012_AT, 1634917_AT, 1632962_AT, 1639937_AT, 1632596_AT, 1624765_AT, 1634013_AT, 1635706_AT, 1636712_AT, 1627308_S_AT, 1625337_S_AT, 1623754_S_AT, 1629400_AT, 1641549_AT, 1623836_AT, 1633283_AT, 1634313_S_AT, 1624228…	1245	102	4786	2.41203	8.62355e-12	2.87448e-12	2.29927e-11
KEGG_PATHWAY	dme03010:Ribosome	58	1.77262	3.88487e-14	1623150_AT, 1635528_S_AT, 1624019_S_AT, 1635388_S_AT, 1640150_S_AT, 1639893_S_AT, 1630634_S_AT, 1639949_S_AT, 1635303_AT, 1624983_S_AT, 1624337_AT, 1623914_AT, 1631015_S_AT, 1631819_S_AT, 1626964_AT, 1634917_AT, 1627181_AT, 1632962_AT, 1636712_AT, 1627308_S_AT, 1625337_S_AT, 1623754_S_AT, 1629400_AT, 1623836_AT, 1626924_A_AT, 1631296_AT, 1633283_AT, 1634313_S_AT, 1623997_S_AT, 1628928_S_AT, 16245…	556	88	2054	2.43484	4.15779e-12	4.15779e-12	4.36762e-11
GOTERM_CC_FAT	GO:0022626~cytosolic ribosome	58	1.77262	2.42625e-13	1623150_AT, 1635528_S_AT, 1624019_S_AT, 1635388_S_AT, 1640150_S_AT, 1639893_S_AT, 1630634_S_AT, 1639949_S_AT, 1635303_AT, 1624983_S_AT, 1624337_AT, 1623914_AT, 1631015_S_AT, 1631819_S_AT, 1626964_AT, 1634917_AT, 1627181_AT, 1632962_AT, 1636712_AT, 1627308_S_AT, 1625337_S_AT, 1623754_S_AT, 1629400_AT, 1623836_AT, 1626924_A_AT, 1631296_AT, 1633283_AT, 1634313_S_AT, 1623997_S_AT, 1628928_S_AT, 16245…	1245	92	4786	2.4235	1.32693e-10	3.31734e-11	3.53739e-10
GOTERM_CC_FAT	GO:0030529~ribonucleoprotein complex	160	4.88998	1.26357e-12	1623250_AT, 1630344_AT, 1635063_AT, 1635528_S_AT, 1640660_AT, 1637738_AT, 1626534_AT, 1625665_AT, 1627184_AT, 1633213_AT, 1639893_S_AT, 1635924_AT, 1628481_AT, 1633016_A_AT, 1630634_S_AT, 1637100_AT, 1624983_S_AT, 1631015_S_AT, 1634194_AT, 1639715_AT, 1626964_AT, 1632602_S_AT, 1634917_AT, 1632415_S_AT, 1630683_AT, 1638331_S_AT, 1634656_S_AT, 1628088_AT, 1634792_S_AT, 1637791_AT, 1640375_AT, 16357…	1245	379	4786	1.62287	6.91159e-10	1.38232e-10	1.84253e-09
GOTERM_BP_FAT	GO:0019226~transmission of nerve impulse	92	2.81174	3.58112e-13	1634405_S_AT, 1636221_A_AT, 1639431_AT, 1635684_A_AT, 1628594_AT, 1632770_AT, 1632528_AT, 1632605_AT, 1635479_A_AT, 1641444_A_AT, 1641059_AT, 1641475_AT, 1634164_AT, 1641653_AT, 1635875_AT, 1632622_AT, 1626835_AT, 1639015_S_AT, 1623564_AT, 1625470_S_AT, 1639490_AT, 1628675_AT, 1629189_AT, 1634294_S_AT, 1632057_AT, 1632637_AT, 1634452_S_AT, 1627317_A_AT, 1635597_AT, 1640119_A_AT, 1632418_S_AT, 163…	1838	196	7937	2.02695	1.01717e-09	5.08584e-10	6.40987e-10
GOTERM_BP_FAT	GO:0007268~synaptic transmission	90	2.75061	2.37336e-13	1634405_S_AT, 1636221_A_AT, 1639431_AT, 1635684_A_AT, 1628594_AT, 1632770_AT, 1632528_AT, 1632605_AT, 1635479_A_AT, 1641444_A_AT, 1641059_AT, 1641475_AT, 1634164_AT, 1641653_AT, 1635875_AT, 1632622_AT, 1626835_AT, 1639015_S_AT, 1623564_AT, 1625470_S_AT, 1639490_AT, 1628675_AT, 1629189_AT, 1634294_S_AT, 1632057_AT, 1632637_AT, 1634452_S_AT, 1627317_A_AT, 1635597_AT, 1640119_A_AT, 1632418_S_AT, 163…	1838	189	7937	2.05632	6.74119e-10	6.74119e-10	4.24805e-10
SP_PIR_KEYWORDS	phosphoprotein	273	8.34352	4.76952e-11	1628921_S_AT, 1633759_S_AT, 1633890_AT, 1628344_AT, 1638635_AT, 1637705_AT, 1627419_AT, 1633152_AT, 1627483_AT, 1627711_AT, 1639343_AT, 1634580_AT, 1634495_S_AT, 1633273_AT, 1638999_AT, 1628562_S_AT, 1641473_AT, 1636883_S_AT, 1640689_A_AT, 1633016_A_AT, 1629243_AT, 1637100_AT, 1637144_A_AT, 1632510_AT, 1635774_AT, 1633625_S_AT, 1635444_AT, 1624447_S_AT, 1630024_AT, 1623525_AT, 1625188_AT, 1632919…	3070	815	12980	1.41625	1.86011e-08	4.65028e-09	6.62804e-08
INTERPRO	IPR013151:Immunoglobulin	52	1.58924	4.34657e-12	1625194_AT, 1628319_S_AT, 1624702_S_AT, 1638097_AT, 1631804_S_AT, 1638563_AT, 1637029_AT, 1623063_AT, 1627923_AT, 1625366_AT, 1637539_A_AT, 1635787_AT, 1630895_AT, 1628664_AT, 1641248_AT, 1627397_AT, 1641102_AT, 1628940_AT, 1624295_AT, 1637537_AT, 1624352_AT, 1627251_S_AT, 1624108_AT, 1625508_AT, 1631726_AT, 1639987_AT, 1625732_AT, 1634833_AT, 1627506_AT, 1633415_AT, 1624713_AT, 1625460_S_AT, 163…	2645	82	10196	2.44452	1.16052e-08	5.80261e-09	7.72508e-09
INTERPRO	IPR003598:Immunoglobulin subtype 2	56	1.71149	2.06696e-11	1628319_S_AT, 1638097_AT, 1631804_S_AT, 1638563_AT, 1637029_AT, 1623063_AT, 1627923_AT, 1625366_AT, 1637539_A_AT, 1635787_AT, 1630895_AT, 1628664_AT, 1632477_S_AT, 1641102_AT, 1628940_AT, 1624295_AT, 1634071_AT, 1637537_AT, 1624352_AT, 1627251_S_AT, 1624108_AT, 1625508_AT, 1631726_AT, 1639987_AT, 1625732_AT, 1634833_AT, 1627506_AT, 1624713_AT, 1625460_S_AT, 1636232_AT, 1627917_AT, 1627859_AT, 162…	2645	94	10196	2.29649	5.51878e-08	1.83959e-08	3.67361e-08
SMART	SM00408:IGc2	56	1.71149	1.22839e-10	1628319_S_AT, 1638097_AT, 1631804_S_AT, 1638563_AT, 1637029_AT, 1623063_AT, 1627923_AT, 1625366_AT, 1637539_A_AT, 1635787_AT, 1630895_AT, 1628664_AT, 1632477_S_AT, 1641102_AT, 1628940_AT, 1624295_AT, 1634071_AT, 1637537_AT, 1624352_AT, 1627251_S_AT, 1624108_AT, 1625508_AT, 1631726_AT, 1639987_AT, 1625732_AT, 1634833_AT, 1627506_AT, 1624713_AT, 1625460_S_AT, 1636232_AT, 1627917_AT, 1627859_AT, 162…	1314	94	4824	2.18712	4.83986e-08	4.83986e-08	1.7096e-07
GOTERM_BP_FAT	GO:0007267~cell-cell signaling	92	2.81174	5.89667e-11	1634405_S_AT, 1636221_A_AT, 1639431_AT, 1635684_A_AT, 1628594_AT, 1632770_AT, 1632528_AT, 1632605_AT, 1635479_A_AT, 1641444_A_AT, 1641059_AT, 1641475_AT, 1634164_AT, 1641653_AT, 1635875_AT, 1633936_A_AT, 1632622_AT, 1626835_AT, 1639015_S_AT, 1623564_AT, 1625470_S_AT, 1639490_AT, 1628675_AT, 1629189_AT, 1634294_S_AT, 1632057_AT, 1632637_AT, 1634452_S_AT, 1627317_A_AT, 1635597_AT, 1640119_A_AT, 163…	1838	211	7937	1.88285	1.67465e-07	5.58218e-08	1.05532e-07
GOTERM_CC_FAT	GO:0022625~cytosolic large ribosomal subunit	37	1.13081	7.47508e-10	1623150_AT, 1629400_AT, 1623836_AT, 1633283_AT, 1634313_S_AT, 1624019_S_AT, 1628928_S_AT, 1627206_AT, 1628775_S_AT, 1634764_AT, 1639893_S_AT, 1639312_AT, 1635917_AT, 1628603_AT, 1630634_S_AT, 1630813_AT, 1639377_AT, 1640446_S_AT, 1637546_AT, 1629984_S_AT, 1623914_AT, 1631015_S_AT, 1631819_S_AT, 1639957_S_AT, 1626964_AT, 1629107_AT, 1634917_AT, 1630455_AT, 1632962_AT, 1623995_AT, 1626209_A_AT, 163…	1245	55	4786	2.58608	4.08887e-07	5.84124e-08	1.09003e-06
GOTERM_CC_FAT	GO:0045202~synapse	65	1.98655	9.39606e-10	1640534_S_AT, 1626763_A_AT, 1638558_A_AT, 1631388_AT, 1635684_A_AT, 1630055_A_AT, 1627067_AT, 1624833_A_AT, 1634465_A_AT, 1634140_A_AT, 1633583_AT, 1632770_AT, 1638904_AT, 1627882_AT, 1632528_AT, 1631075_AT, 1636846_AT, 1633356_S_AT, 1625838_AT, 1629962_AT, 1624021_A_AT, 1635427_A_AT, 1641444_A_AT, 1635638_S_AT, 1634756_AT, 1641475_AT, 1633963_A_AT, 1630846_AT, 1632060_AT, 1625981_AT, 1632622_AT,…	1245	125	4786	1.99897	5.13964e-07	6.42456e-08	1.37016e-06
GOTERM_CC_FAT	GO:0044445~cytosolic part	66	2.01711	7.05766e-10	1623150_AT, 1635528_S_AT, 1624019_S_AT, 1635388_S_AT, 1640150_S_AT, 1639893_S_AT, 1630634_S_AT, 1639949_S_AT, 1635303_AT, 1624983_S_AT, 1624337_AT, 1623914_AT, 1631015_S_AT, 1631819_S_AT, 1640995_AT, 1626964_AT, 1634917_AT, 1627181_AT, 1625875_AT, 1632962_AT, 1636712_AT, 1627308_S_AT, 1635419_AT, 1625337_S_AT, 1623754_S_AT, 1627638_S_AT, 1640263_AT, 1635177_AT, 1629400_AT, 1626924_A_AT, 1623836_A…	1245	127	4786	1.99776	3.86054e-07	6.43424e-08	1.02917e-06
GOTERM_BP_FAT	GO:0000022~mitotic spindle elongation	45	1.37531	2.06759e-10	1640150_S_AT, 1635388_S_AT, 1639893_S_AT, 1630634_S_AT, 1624983_S_AT, 1639949_S_AT, 1635303_AT, 1623914_AT, 1626964_AT, 1627864_AT, 1632962_AT, 1636712_AT, 1625337_S_AT, 1623754_S_AT, 1623836_AT, 1626924_A_AT, 1629400_AT, 1623997_S_AT, 1634313_S_AT, 1628928_S_AT, 1628775_S_AT, 1627206_AT, 1639270_AT, 1632197_AT, 1634764_AT, 1639312_AT, 1636176_AT, 1635917_AT, 1630813_AT, 1639377_AT, 1628603_AT, 1…	1838	78	7937	2.49132	5.87194e-07	1.46799e-07	3.70032e-07
GOTERM_BP_FAT	GO:0051231~spindle elongation	45	1.37531	3.63214e-10	1640150_S_AT, 1635388_S_AT, 1639893_S_AT, 1630634_S_AT, 1624983_S_AT, 1639949_S_AT, 1635303_AT, 1623914_AT, 1626964_AT, 1627864_AT, 1632962_AT, 1636712_AT, 1625337_S_AT, 1623754_S_AT, 1623836_AT, 1626924_A_AT, 1629400_AT, 1623997_S_AT, 1634313_S_AT, 1628928_S_AT, 1628775_S_AT, 1627206_AT, 1639270_AT, 1632197_AT, 1634764_AT, 1639312_AT, 1636176_AT, 1635917_AT, 1630813_AT, 1639377_AT, 1628603_AT, 1…	1838	79	7937	2.45978	1.03153e-06	2.06306e-07	6.50038e-07
INTERPRO	IPR003599:Immunoglobulin subtype	55	1.68093	4.20903e-10	1625194_AT, 1628319_S_AT, 1624702_S_AT, 1638097_AT, 1631804_S_AT, 1638563_AT, 1637029_AT, 1623063_AT, 1627923_AT, 1625366_AT, 1637539_A_AT, 1626302_AT, 1635787_AT, 1630895_AT, 1628664_AT, 1641248_AT, 1632477_S_AT, 1627397_AT, 1628940_AT, 1631378_AT, 1624352_AT, 1627251_S_AT, 1625508_AT, 1624108_AT, 1634833_AT, 1627506_AT, 1633415_AT, 1624713_AT, 1629697_A_AT, 1625460_S_AT, 1636232_AT, 1627859_AT,…	2645	97	10196	2.18572	1.12381e-06	2.80953e-07	7.48072e-07
GOTERM_BP_FAT	GO:0048666~neuron development	131	4.00367	6.02238e-10	1632508_S_AT, 1634405_S_AT, 1628461_A_AT, 1635047_S_AT, 1624183_A_AT, 1633089_A_AT, 1631242_AT, 1636985_S_AT, 1625366_AT, 1628489_AT, 1634580_AT, 1638999_AT, 1634495_S_AT, 1641473_AT, 1625533_AT, 1631378_AT, 1636883_S_AT, 1629243_AT, 1628903_S_AT, 1628594_AT, 1641279_AT, 1625632_AT, 1637537_AT, 1636721_AT, 1639913_AT, 1625253_AT, 1630004_AT, 1628486_A_AT, 1632796_S_AT, 1626352_AT, 1641653_AT, 163…	1838	347	7937	1.63024	1.71035e-06	2.85059e-07	1.07781e-06
SMART	SM00409:IG	55	1.68093	2.2919e-09	1625194_AT, 1628319_S_AT, 1624702_S_AT, 1638097_AT, 1631804_S_AT, 1638563_AT, 1637029_AT, 1623063_AT, 1627923_AT, 1625366_AT, 1637539_A_AT, 1626302_AT, 1635787_AT, 1630895_AT, 1628664_AT, 1641248_AT, 1632477_S_AT, 1627397_AT, 1628940_AT, 1631378_AT, 1624352_AT, 1627251_S_AT, 1625508_AT, 1624108_AT, 1634833_AT, 1627506_AT, 1633415_AT, 1624713_AT, 1629697_A_AT, 1625460_S_AT, 1636232_AT, 1627859_AT,…	1314	97	4824	2.08163	9.03007e-07	4.51504e-07	3.18972e-06
SP_PIR_KEYWORDS	zinc	197	6.02078	5.97968e-09	1638722_AT, 1628921_S_AT, 1633890_AT, 1635684_A_AT, 1639940_AT, 1627390_AT, 1634577_S_AT, 1625452_AT, 1633069_S_AT, 1633152_AT, 1627483_AT, 1624222_S_AT, 1639343_AT, 1634495_S_AT, 1638999_AT, 1628562_S_AT, 1632528_AT, 1636112_S_AT, 1638516_S_AT, 1624481_A_AT, 1630626_AT, 1635774_AT, 1639479_A_AT, 1628768_AT, 1633414_AT, 1625108_A_AT, 1623525_AT, 1632919_AT, 1623806_AT, 1640781_A_AT, 1639490_AT, 1…	3070	577	12980	1.44353	2.33207e-06	4.66415e-07	8.30975e-06
GOTERM_CC_FAT	GO:0044456~synapse part	55	1.68093	1.05083e-08	1640534_S_AT, 1626763_A_AT, 1631388_AT, 1635684_A_AT, 1630055_A_AT, 1627067_AT, 1624833_A_AT, 1634465_A_AT, 1634140_A_AT, 1633583_AT, 1632770_AT, 1638904_AT, 1627882_AT, 1632528_AT, 1631075_AT, 1636846_AT, 1633356_S_AT, 1625838_AT, 1629962_AT, 1624021_A_AT, 1635427_A_AT, 1634756_AT, 1635638_S_AT, 1641444_A_AT, 1633963_A_AT, 1641475_AT, 1630846_AT, 1632060_AT, 1625981_AT, 1632622_AT, 1637321_AT, 1…	1245	104	4786	2.03298	5.74802e-06	6.38671e-07	1.53235e-05
GOTERM_BP_FAT	GO:0001505~regulation of neurotransmitter levels	55	1.68093	1.9688e-09	1638558_A_AT, 1631388_AT, 1628202_AT, 1639431_AT, 1635684_A_AT, 1627818_S_AT, 1623235_AT, 1627067_AT, 1632770_AT, 1632528_AT, 1632605_AT, 1636846_AT, 1625838_AT, 1635638_S_AT, 1641444_A_AT, 1641475_AT, 1639396_S_AT, 1639825_AT, 1625981_AT, 1626835_AT, 1623564_AT, 1639490_AT, 1628675_AT, 1629306_AT, 1629189_AT, 1630393_A_AT, 1634294_S_AT, 1624577_AT, 1627410_AT, 1632612_S_AT, 1636880_S_AT, 1639837…	1838	110	7937	2.15914	5.59137e-06	7.98769e-07	3.52352e-06
GOTERM_BP_FAT	GO:0030182~neuron differentiation	146	4.4621	4.90559e-09	1628461_A_AT, 1632508_S_AT, 1634405_S_AT, 1635047_S_AT, 1624183_A_AT, 1633089_A_AT, 1631242_AT, 1629683_AT, 1636985_S_AT, 1625366_AT, 1628489_AT, 1634580_AT, 1638999_AT, 1634495_S_AT, 1641473_AT, 1625533_AT, 1631378_AT, 1636883_S_AT, 1629243_AT, 1628903_S_AT, 1628594_AT, 1628937_S_AT, 1641279_AT, 1625632_AT, 1637537_AT, 1636721_AT, 1639913_AT, 1625253_AT, 1636931_AT, 1630004_AT, 1628486_A_AT, 163…	1838	409	7937	1.54149	1.39318e-05	1.74148e-06	8.77944e-06
INTERPRO	IPR013783:Immunoglobulin-like fold	61	1.8643	3.47308e-09	1625194_AT, 1628319_S_AT, 1624702_S_AT, 1638097_AT, 1631804_S_AT, 1638563_AT, 1637029_AT, 1623063_AT, 1627923_AT, 1625366_AT, 1637539_A_AT, 1635787_AT, 1630895_AT, 1628664_AT, 1632477_S_AT, 1627397_AT, 1641102_AT, 1628940_AT, 1624295_AT, 1637537_AT, 1624352_AT, 1627251_S_AT, 1625508_AT, 1624108_AT, 1639987_AT, 1631726_AT, 1625732_AT, 1634833_AT, 1627506_AT, 1624713_AT, 1625460_S_AT, 1636232_AT, 1…	2645	117	10196	2.00978	9.27308e-06	1.85462e-06	6.17271e-06
GOTERM_CC_FAT	GO:0005761~mitochondrial ribosome	42	1.28362	5.97823e-08	1641579_AT, 1639279_A_AT, 1641549_AT, 1624228_AT, 1626534_AT, 1625665_AT, 1633486_AT, 1630735_AT, 1629432_AT, 1628481_AT, 1634414_AT, 1622898_A_AT, 1638073_AT, 1633083_AT, 1623859_AT, 1641262_AT, 1639715_AT, 1634823_AT, 1623012_AT, 1638541_AT, 1638947_AT, 1623811_AT, 1624324_A_AT, 1638783_AT, 1640069_AT, 1631355_AT, 1639937_AT, 1625994_A_AT, 1628621_AT, 1632596_AT, 1624765_AT, 1634013_AT, 1631718…	1245	74	4786	2.18183	3.27004e-05	3.27009e-06	8.71759e-05
GOTERM_CC_FAT	GO:0000313~organellar ribosome	42	1.28362	5.97823e-08	1641579_AT, 1639279_A_AT, 1641549_AT, 1624228_AT, 1626534_AT, 1625665_AT, 1633486_AT, 1630735_AT, 1629432_AT, 1628481_AT, 1634414_AT, 1622898_A_AT, 1638073_AT, 1633083_AT, 1623859_AT, 1641262_AT, 1639715_AT, 1634823_AT, 1623012_AT, 1638541_AT, 1638947_AT, 1623811_AT, 1624324_A_AT, 1638783_AT, 1640069_AT, 1631355_AT, 1639937_AT, 1625994_A_AT, 1628621_AT, 1632596_AT, 1624765_AT, 1634013_AT, 1631718…	1245	74	4786	2.18183	3.27004e-05	3.27009e-06	8.71759e-05
GOTERM_BP_FAT	GO:0048812~neuron projection morphogenesis	109	3.3313	1.09894e-08	1634405_S_AT, 1632508_S_AT, 1635047_S_AT, 1624183_A_AT, 1633089_A_AT, 1631242_AT, 1636985_S_AT, 1625366_AT, 1628489_AT, 1634580_AT, 1634495_S_AT, 1641473_AT, 1625533_AT, 1631378_AT, 1636883_S_AT, 1628903_S_AT, 1628594_AT, 1641279_AT, 1625632_AT, 1637537_AT, 1639913_AT, 1630004_AT, 1628486_A_AT, 1632796_S_AT, 1626352_AT, 1641653_AT, 1633414_AT, 1625108_A_AT, 1630024_AT, 1631408_AT, 1623806_AT, 162…	1838	286	7937	1.64578	3.12094e-05	3.46776e-06	1.96675e-05
GOTERM_BP_FAT	GO:0031175~neuron projection development	109	3.3313	1.37072e-08	1634405_S_AT, 1632508_S_AT, 1635047_S_AT, 1624183_A_AT, 1633089_A_AT, 1631242_AT, 1636985_S_AT, 1625366_AT, 1628489_AT, 1634580_AT, 1634495_S_AT, 1641473_AT, 1625533_AT, 1631378_AT, 1636883_S_AT, 1628903_S_AT, 1628594_AT, 1641279_AT, 1625632_AT, 1637537_AT, 1639913_AT, 1630004_AT, 1628486_A_AT, 1632796_S_AT, 1626352_AT, 1641653_AT, 1633414_AT, 1625108_A_AT, 1630024_AT, 1631408_AT, 1623806_AT, 162…	1838	287	7937	1.64004	3.89277e-05	3.89284e-06	2.45315e-05
GOTERM_BP_FAT	GO:0046903~secretion	58	1.77262	2.16352e-08	1638558_A_AT, 1631388_AT, 1628202_AT, 1639431_AT, 1635684_A_AT, 1623235_AT, 1634957_AT, 1625059_AT, 1627067_AT, 1632770_AT, 1632528_AT, 1632605_AT, 1636846_AT, 1625838_AT, 1636044_AT, 1635638_S_AT, 1641444_A_AT, 1641475_AT, 1639396_S_AT, 1639825_AT, 1625981_AT, 1626835_AT, 1623564_AT, 1632110_AT, 1639490_AT, 1628675_AT, 1629306_AT, 1629189_AT, 1630393_A_AT, 1634294_S_AT, 1627410_AT, 1629509_S_AT,…	1838	125	7937	2.00368	6.14421e-05	5.58581e-06	3.87202e-05
GOTERM_MF_FAT	GO:0008270~zinc ion binding	330	10.0856	1.0041e-08	1638722_AT, 1628921_S_AT, 1633890_AT, 1639940_AT, 1627390_AT, 1631942_AT, 1640083_AT, 1624222_S_AT, 1639343_AT, 1628938_AT, 1638999_AT, 1634495_S_AT, 1628562_S_AT, 1639599_AT, 1636112_S_AT, 1625663_AT, 1630626_AT, 1628768_AT, 1636316_A_AT, 1637791_AT, 1623806_AT, 1632919_AT, 1640781_A_AT, 1633444_S_AT, 1628977_AT, 1624143_A_AT, 1623881_S_AT, 1639144_A_AT, 1640686_S_AT, 1638043_A_AT, 1637730_AT, 1…	1964	1026	7918	1.2967	1.24106e-05	6.20534e-06	1.62927e-05
GOTERM_BP_FAT	GO:0006836~neurotransmitter transport	58	1.77262	3.07378e-08	1638558_A_AT, 1631388_AT, 1628202_AT, 1639431_AT, 1627994_AT, 1635684_A_AT, 1623235_AT, 1627067_AT, 1626311_AT, 1632770_AT, 1632528_AT, 1636594_AT, 1632605_AT, 1636264_AT, 1636846_AT, 1625838_AT, 1641444_A_AT, 1635638_S_AT, 1641475_AT, 1627041_S_AT, 1639396_S_AT, 1639825_AT, 1625981_AT, 1625930_AT, 1626835_AT, 1623564_AT, 1639490_AT, 1628675_AT, 1629306_AT, 1629189_AT, 1630393_A_AT, 1634294_S_AT,…	1838	126	7937	1.98778	8.72917e-05	7.2746e-06	5.50109e-05
GOTERM_BP_FAT	GO:0048667~cell morphogenesis involved in neuron differentiation	108	3.30073	3.53233e-08	1634405_S_AT, 1632508_S_AT, 1635047_S_AT, 1624183_A_AT, 1633089_A_AT, 1631242_AT, 1636985_S_AT, 1625366_AT, 1628489_AT, 1634580_AT, 1634495_S_AT, 1641473_AT, 1625533_AT, 1631378_AT, 1636883_S_AT, 1628903_S_AT, 1628594_AT, 1641279_AT, 1625632_AT, 1637537_AT, 1639913_AT, 1630004_AT, 1628486_A_AT, 1632796_S_AT, 1626352_AT, 1641653_AT, 1633414_AT, 1625108_A_AT, 1630024_AT, 1631408_AT, 1623806_AT, 162…	1838	288	7937	1.61936	0.000100313	7.71674e-06	6.32174e-05
GOTERM_BP_FAT	GO:0032940~secretion by cell	55	1.68093	4.37038e-08	1638558_A_AT, 1631388_AT, 1639431_AT, 1628202_AT, 1635684_A_AT, 1623235_AT, 1627067_AT, 1632770_AT, 1632528_AT, 1632605_AT, 1636846_AT, 1625838_AT, 1636044_AT, 1635638_S_AT, 1641444_A_AT, 1641475_AT, 1639396_S_AT, 1639825_AT, 1625981_AT, 1626835_AT, 1623564_AT, 1632110_AT, 1639490_AT, 1628675_AT, 1629306_AT, 1629189_AT, 1630393_A_AT, 1634294_S_AT, 1627410_AT, 1629509_S_AT, 1632612_S_AT, 1636880_S…	1838	118	7937	2.01276	0.000124111	8.86558e-06	7.82158e-05
GOTERM_BP_FAT	GO:0006887~exocytosis	37	1.13081	5.15633e-08	1638558_A_AT, 1627410_AT, 1628202_AT, 1639431_AT, 1635684_A_AT, 1629509_S_AT, 1636880_S_AT, 1623235_AT, 1639837_AT, 1633420_AT, 1636345_S_AT, 1632291_AT, 1632528_AT, 1635021_AT, 1632605_AT, 1638104_A_AT, 1625838_AT, 1638777_AT, 1625007_A_AT, 1636044_AT, 1636064_AT, 1635638_S_AT, 1641444_A_AT, 1641475_AT, 1628985_A_AT, 1639825_AT, 1639396_S_AT, 1627197_AT, 1641233_A_AT, 1639075_A_AT, 1623564_AT, 1…	1838	67	7937	2.38472	0.000146429	9.76259e-06	9.22818e-05
GOTERM_BP_FAT	GO:0007409~axonogenesis	80	2.44499	7.31943e-08	1632508_S_AT, 1634405_S_AT, 1635047_S_AT, 1624183_A_AT, 1633089_A_AT, 1625366_AT, 1628489_AT, 1634580_AT, 1634495_S_AT, 1641473_AT, 1625533_AT, 1631378_AT, 1628594_AT, 1641279_AT, 1637537_AT, 1639913_AT, 1630004_AT, 1632796_S_AT, 1626352_AT, 1641653_AT, 1625108_A_AT, 1631408_AT, 1623806_AT, 1625470_S_AT, 1638100_S_AT, 1630531_AT, 1636905_AT, 1631060_AT, 1638700_AT, 1635739_AT, 1632057_AT, 1633422…	1838	198	7937	1.74476	0.00020785	1.29919e-05	0.000130994
UP_SEQ_FEATURE	splice variant	236	7.21271	8.16356e-09	1628921_S_AT, 1633759_S_AT, 1628344_AT, 1627034_A_AT, 1639582_AT, 1637705_AT, 1633152_AT, 1627483_AT, 1634495_S_AT, 1638999_AT, 1634465_A_AT, 1628562_S_AT, 1633583_AT, 1641473_AT, 1640090_A_AT, 1633016_A_AT, 1637270_AT, 1629243_AT, 1625574_AT, 1632129_A_AT, 1637144_A_AT, 1639479_A_AT, 1641148_A_AT, 1625700_A_AT, 1625188_AT, 1639015_S_AT, 1626835_AT, 1624649_A_AT, 1623806_AT, 1640781_A_AT, 1637386…	873	604	2975	1.33152	1.57637e-05	1.57637e-05	1.39782e-05
GOTERM_BP_FAT	GO:0007242~intracellular signaling cascade	109	3.3313	1.11617e-07	1634405_S_AT, 1635047_S_AT, 1633890_AT, 1635684_A_AT, 1637428_A_AT, 1638131_S_AT, 1639343_AT, 1634580_AT, 1633273_AT, 1632205_AT, 1625533_AT, 1628594_AT, 1628937_S_AT, 1628651_A_AT, 1641237_A_AT, 1634812_AT, 1636277_AT, 1637151_AT, 1632796_S_AT, 1640377_S_AT, 1634144_AT, 1634509_S_AT, 1629798_AT, 1629842_AT, 1637386_AT, 1635643_AT, 1630117_AT, 1632797_A_AT, 1638700_AT, 1632409_A_AT, 1632557_S_AT,…	1838	297	7937	1.58482	0.000316942	1.76105e-05	0.000199759
GOTERM_BP_FAT	GO:0016192~vesicle-mediated transport	136	4.15648	1.06677e-07	1639431_AT, 1635684_A_AT, 1640083_AT, 1628938_AT, 1632770_AT, 1632528_AT, 1625263_AT, 1632605_AT, 1632129_A_AT, 1630105_AT, 1636044_AT, 1641444_A_AT, 1639363_AT, 1641475_AT, 1638805_AT, 1624050_AT, 1633414_AT, 1640174_AT, 1626835_AT, 1623564_AT, 1639490_AT, 1624143_A_AT, 1632997_AT, 1628675_AT, 1624301_AT, 1629189_AT, 1638770_A_AT, 1627638_S_AT, 1636302_S_AT, 1624014_AT, 1638658_AT, 1634294_S_AT,…	1838	391	7937	1.50201	0.000302917	1.78212e-05	0.000190918
GOTERM_BP_FAT	GO:0016568~chromatin modification	52	1.58924	1.25953e-07	1632973_AT, 1628921_S_AT, 1637542_S_AT, 1632277_A_AT, 1636656_AT, 1632383_AT, 1633152_AT, 1627483_AT, 1635279_AT, 1624020_AT, 1628562_S_AT, 1640689_A_AT, 1625263_AT, 1638829_S_AT, 1635824_AT, 1630536_AT, 1635774_AT, 1627738_A_AT, 1633368_AT, 1626376_AT, 1633884_AT, 1636304_AT, 1635854_S_AT, 1631500_AT, 1625188_AT, 1623525_AT, 1641021_A_AT, 1623806_AT, 1627603_AT, 1624771_AT, 1624301_AT, 1638048_A…	1838	112	7937	2.00492	0.000357643	1.88265e-05	0.000225416
SP_PIR_KEYWORDS	metal-binding	249	7.61002	3.44584e-07	1638722_AT, 1628921_S_AT, 1633890_AT, 1634577_S_AT, 1639940_AT, 1635684_A_AT, 1627390_AT, 1639582_AT, 1625452_AT, 1633069_S_AT, 1633152_AT, 1627483_AT, 1639343_AT, 1624222_S_AT, 1634495_S_AT, 1638999_AT, 1628562_S_AT, 1625574_AT, 1628594_AT, 1632528_AT, 1636112_S_AT, 1638516_S_AT, 1641322_AT, 1624481_A_AT, 1630626_AT, 1639479_A_AT, 1635774_AT, 1624911_AT, 1623866_AT, 1628768_AT, 1633414_AT, 16251…	3070	796	12980	1.32258	0.000134379	2.23977e-05	0.000478855
GOTERM_BP_FAT	GO:0000904~cell morphogenesis involved in differentiation	110	3.36186	1.84515e-07	1634405_S_AT, 1632508_S_AT, 1635047_S_AT, 1624183_A_AT, 1633089_A_AT, 1631242_AT, 1636985_S_AT, 1625366_AT, 1628489_AT, 1634580_AT, 1634495_S_AT, 1641473_AT, 1625533_AT, 1631378_AT, 1636883_S_AT, 1628903_S_AT, 1628594_AT, 1641279_AT, 1625632_AT, 1637537_AT, 1639913_AT, 1630004_AT, 1628486_A_AT, 1627898_AT, 1632796_S_AT, 1626352_AT, 1641653_AT, 1633414_AT, 1625108_A_AT, 1630024_AT, 1631408_AT, 162…	1838	303	7937	1.56769	0.000523885	2.62008e-05	0.000330223
SP_PIR_KEYWORDS	synapse	30	0.91687	6.03259e-07	1641662_AT, 1638558_A_AT, 1624577_AT, 1640464_AT, 1637808_A_AT, 1626545_AT, 1628673_AT, 1630897_AT, 1624833_A_AT, 1635349_A_AT, 1636980_S_AT, 1626426_AT, 1634465_A_AT, 1633583_AT, 1634140_A_AT, 1636345_S_AT, 1638904_AT, 1631075_AT, 1633356_S_AT, 1637692_AT, 1625838_AT, 1629962_AT, 1634985_AT, 1625007_A_AT, 1634756_AT, 1637828_A_AT, 1633963_A_AT, 1641697_AT, 1628390_AT, 1632060_AT, 1632622_AT, 162…	3070	52	12980	2.43924	0.000235243	3.36096e-05	0.000838325
GOTERM_BP_FAT	GO:0007269~neurotransmitter secretion	48	1.46699	2.5293e-07	1638558_A_AT, 1631388_AT, 1639431_AT, 1628202_AT, 1635684_A_AT, 1623235_AT, 1627067_AT, 1632770_AT, 1632528_AT, 1632605_AT, 1636846_AT, 1625838_AT, 1635638_S_AT, 1641444_A_AT, 1641475_AT, 1639825_AT, 1639396_S_AT, 1625981_AT, 1623564_AT, 1626835_AT, 1639490_AT, 1629306_AT, 1628675_AT, 1629189_AT, 1630393_A_AT, 1634294_S_AT, 1627410_AT, 1632612_S_AT, 1636880_S_AT, 1639837_AT, 1634452_S_AT, 1635597…	1838	102	7937	2.03213	0.000718063	3.42052e-05	0.000452663
SP_PIR_KEYWORDS	zinc-finger	113	3.45355	8.13246e-07	1638722_AT, 1628921_S_AT, 1633890_AT, 1639940_AT, 1633089_A_AT, 1627390_AT, 1634577_S_AT, 1629683_AT, 1633069_S_AT, 1633152_AT, 1627483_AT, 1624222_S_AT, 1639343_AT, 1635393_S_AT, 1638999_AT, 1634495_S_AT, 1632205_AT, 1628562_S_AT, 1636407_AT, 1625253_AT, 1639479_A_AT, 1636931_AT, 1639785_S_AT, 1627898_AT, 1632796_S_AT, 1623525_AT, 1623806_AT, 1640781_A_AT, 1627603_AT, 1629842_AT, 1624119_AT, 162…	3070	314	12980	1.52155	0.000317116	3.9645e-05	0.00113013
GOTERM_BP_FAT	GO:0003001~generation of a signal involved in cell-cell signaling	48	1.46699	3.62183e-07	1638558_A_AT, 1631388_AT, 1639431_AT, 1628202_AT, 1635684_A_AT, 1623235_AT, 1627067_AT, 1632770_AT, 1632528_AT, 1632605_AT, 1636846_AT, 1625838_AT, 1635638_S_AT, 1641444_A_AT, 1641475_AT, 1639825_AT, 1639396_S_AT, 1625981_AT, 1623564_AT, 1626835_AT, 1639490_AT, 1629306_AT, 1628675_AT, 1629189_AT, 1630393_A_AT, 1634294_S_AT, 1627410_AT, 1632612_S_AT, 1636880_S_AT, 1639837_AT, 1634452_S_AT, 1635597…	1838	103	7937	2.0124	0.00102807	4.47208e-05	0.000648191
GOTERM_BP_FAT	GO:0006793~phosphorus metabolic process	178	5.4401	3.53632e-07	1633800_S_AT, 1633890_AT, 1636221_A_AT, 1638898_AT, 1628344_AT, 1638875_AT, 1635378_AT, 1639343_AT, 1634580_AT, 1629969_AT, 1635042_S_AT, 1632756_AT, 1625350_AT, 1633269_AT, 1633625_S_AT, 1630062_A_AT, 1630695_AT, 1624447_S_AT, 1641654_A_AT, 1637386_AT, 1638100_S_AT, 1630557_AT, 1636564_AT, 1634417_S_AT, 1638197_AT, 1633796_AT, 1627886_AT, 1638043_A_AT, 1638700_AT, 1641502_A_AT, 1632409_A_AT, 162…	1838	551	7937	1.39502	0.00100381	4.56497e-05	0.000632888
GOTERM_BP_FAT	GO:0006796~phosphate metabolic process	178	5.4401	3.53632e-07	1633800_S_AT, 1633890_AT, 1636221_A_AT, 1638898_AT, 1628344_AT, 1638875_AT, 1635378_AT, 1639343_AT, 1634580_AT, 1629969_AT, 1635042_S_AT, 1632756_AT, 1625350_AT, 1633269_AT, 1633625_S_AT, 1630062_A_AT, 1630695_AT, 1624447_S_AT, 1641654_A_AT, 1637386_AT, 1638100_S_AT, 1630557_AT, 1636564_AT, 1634417_S_AT, 1638197_AT, 1633796_AT, 1627886_AT, 1638043_A_AT, 1638700_AT, 1641502_A_AT, 1632409_A_AT, 162…	1838	551	7937	1.39502	0.00100381	4.56497e-05	0.000632888
GOTERM_CC_FAT	GO:0044459~plasma membrane part	148	4.52323	1.09284e-06	1626763_A_AT, 1630045_AT, 1634405_S_AT, 1628319_S_AT, 1627994_AT, 1637624_A_AT, 1637428_A_AT, 1638131_S_AT, 1623070_A_AT, 1627711_AT, 1629839_A_AT, 1628489_AT, 1626311_AT, 1634465_A_AT, 1633583_AT, 1641473_AT, 1634140_A_AT, 1638904_AT, 1628594_AT, 1633356_S_AT, 1632078_AT, 1625303_AT, 1626268_AT, 1640092_A_AT, 1634812_AT, 1633311_AT, 1629962_AT, 1639785_S_AT, 1632242_A_AT, 1632830_S_AT, 1631340_A…	1245	405	4786	1.40479	0.000597605	4.98141e-05	0.00159359
GOTERM_CC_FAT	GO:0015935~small ribosomal subunit	37	1.13081	1.0582e-06	1641579_AT, 1635528_S_AT, 1626924_A_AT, 1631296_AT, 1623997_S_AT, 1626534_AT, 1633486_AT, 1624529_AT, 1635388_S_AT, 1640150_S_AT, 1639270_AT, 1624070_AT, 1622898_A_AT, 1635303_AT, 1624337_AT, 1624983_S_AT, 1639949_S_AT, 1633083_AT, 1632483_AT, 1638068_A_AT, 1634823_AT, 1632220_S_AT, 1627774_A_AT, 1638439_A_AT, 1630252_AT, 1627181_AT, 1624324_A_AT, 1631355_AT, 1626693_AT, 1625994_A_AT, 1628621_AT,…	1245	67	4786	2.1229	0.000578668	5.262e-05	0.00154308
GOTERM_BP_FAT	GO:0007411~axon guidance	58	1.77262	7.37793e-07	1631102_A_AT, 1632508_S_AT, 1634405_S_AT, 1636914_AT, 1629523_AT, 1634039_AT, 1635047_S_AT, 1630936_AT, 1624183_A_AT, 1633089_A_AT, 1627324_AT, 1625594_S_AT, 1639773_S_AT, 1634495_S_AT, 1641473_AT, 1631378_AT, 1635852_AT, 1625481_A_AT, 1637537_AT, 1630004_AT, 1634035_S_AT, 1626352_AT, 1625197_AT, 1625108_A_AT, 1631408_AT, 1626053_AT, 1632550_AT, 1624864_S_AT, 1638100_S_AT, 1631931_S_AT, 1635211_A…	1838	136	7937	1.84162	0.00209314	8.38098e-05	0.00132041
GOTERM_BP_FAT	GO:0048489~synaptic vesicle transport	43	1.31418	7.15069e-07	1638558_A_AT, 1634294_S_AT, 1627410_AT, 1628202_AT, 1639431_AT, 1635684_A_AT, 1636880_S_AT, 1623235_AT, 1637684_AT, 1639837_AT, 1634452_S_AT, 1636345_S_AT, 1635260_AT, 1632770_AT, 1624693_AT, 1632291_AT, 1632528_AT, 1632605_AT, 1638104_A_AT, 1625876_AT, 1636846_AT, 1629678_A_AT, 1638777_AT, 1625442_A_AT, 1641687_AT, 1625007_A_AT, 1636064_AT, 1641444_A_AT, 1635638_S_AT, 1641475_AT, 1630278_S_AT, 1…	1838	90	7937	2.06318	0.00202874	8.46129e-05	0.00127974
GOTERM_BP_FAT	GO:0016079~synaptic vesicle exocytosis	30	0.91687	1.04314e-06	1638558_A_AT, 1639431_AT, 1628202_AT, 1635684_A_AT, 1636880_S_AT, 1623235_AT, 1639837_AT, 1636345_S_AT, 1632291_AT, 1632528_AT, 1632605_AT, 1638104_A_AT, 1638777_AT, 1625007_A_AT, 1636064_AT, 1635638_S_AT, 1641444_A_AT, 1641475_AT, 1628985_A_AT, 1639825_AT, 1639396_S_AT, 1627197_AT, 1641233_A_AT, 1639075_A_AT, 1623564_AT, 1626835_AT, 1636838_A_AT, 1639490_AT, 1628675_AT, 1629306_AT, 1629189_AT, 1…	1838	54	7937	2.39904	0.00295813	0.000113936	0.00186687
GOTERM_BP_FAT	GO:0032990~cell part morphogenesis	115	3.51467	1.24327e-06	1634405_S_AT, 1632508_S_AT, 1635047_S_AT, 1624183_A_AT, 1633089_A_AT, 1631242_AT, 1636985_S_AT, 1625366_AT, 1628489_AT, 1630985_AT, 1634580_AT, 1634495_S_AT, 1641473_AT, 1625533_AT, 1631378_AT, 1636883_S_AT, 1628903_S_AT, 1628594_AT, 1641279_AT, 1625632_AT, 1637537_AT, 1629967_S_AT, 1639913_AT, 1630004_AT, 1628486_A_AT, 1632796_S_AT, 1626352_AT, 1641653_AT, 1633414_AT, 1625108_A_AT, 1630024_AT, 1…	1838	331	7937	1.50031	0.00352467	0.000121748	0.00222504
GOTERM_BP_FAT	GO:0048858~cell projection morphogenesis	112	3.42298	1.16068e-06	1634405_S_AT, 1632508_S_AT, 1635047_S_AT, 1624183_A_AT, 1633089_A_AT, 1631242_AT, 1636985_S_AT, 1625366_AT, 1628489_AT, 1630985_AT, 1634580_AT, 1634495_S_AT, 1641473_AT, 1625533_AT, 1631378_AT, 1636883_S_AT, 1628903_S_AT, 1628594_AT, 1641279_AT, 1625632_AT, 1637537_AT, 1639913_AT, 1630004_AT, 1628486_A_AT, 1632796_S_AT, 1626352_AT, 1641653_AT, 1633414_AT, 1625108_A_AT, 1630024_AT, 1631408_AT, 162…	1838	320	7937	1.5114	0.00329091	0.000122079	0.00207723
GOTERM_BP_FAT	GO:0006325~chromatin organization	68	2.07824	1.21076e-06	1632973_AT, 1628921_S_AT, 1637542_S_AT, 1631242_AT, 1632277_A_AT, 1636656_AT, 1627419_AT, 1632383_AT, 1633152_AT, 1627058_AT, 1627483_AT, 1635279_AT, 1624020_AT, 1632900_AT, 1641149_AT, 1628562_S_AT, 1636883_S_AT, 1640689_A_AT, 1625263_AT, 1627631_S_AT, 1638829_S_AT, 1636721_AT, 1635824_AT, 1639610_AT, 1630536_AT, 1635774_AT, 1627738_A_AT, 1633368_AT, 1626376_AT, 1633884_AT, 1636304_AT, 1635854_S…	1838	170	7937	1.72731	0.00343266	0.000122799	0.00216686
SP_PIR_KEYWORDS	nucleus	261	7.97677	6.3079e-06	1628921_S_AT, 1635063_AT, 1638635_AT, 1639940_AT, 1637705_AT, 1627419_AT, 1633152_AT, 1627483_AT, 1635279_AT, 1633213_AT, 1634495_S_AT, 1638999_AT, 1628562_S_AT, 1636883_S_AT, 1640689_A_AT, 1637100_AT, 1635821_AT, 1636721_AT, 1623314_AT, 1635824_AT, 1639479_A_AT, 1635774_AT, 1633625_S_AT, 1637151_AT, 1633414_AT, 1625108_A_AT, 1630024_AT, 1623525_AT, 1625188_AT, 1630521_AT, 1623806_AT, 1640781_A_A…	3070	869	12980	1.26986	0.00245707	0.000273306	0.00876553
SP_PIR_KEYWORDS	cell junction	36	1.10024	7.0969e-06	1641662_AT, 1638558_A_AT, 1624577_AT, 1640464_AT, 1637808_A_AT, 1626545_AT, 1628673_AT, 1630897_AT, 1635349_A_AT, 1624833_A_AT, 1630341_AT, 1640119_A_AT, 1636980_S_AT, 1626426_AT, 1634465_A_AT, 1629115_S_AT, 1633583_AT, 1634140_A_AT, 1636345_S_AT, 1627882_AT, 1638904_AT, 1631075_AT, 1633356_S_AT, 1637692_AT, 1625838_AT, 1629962_AT, 1624021_A_AT, 1634985_AT, 1637017_AT, 1625007_A_AT, 1634756_AT, 1…	3070	74	12980	2.05687	0.00276398	0.000276742	0.00986188
GOTERM_MF_FAT	GO:0003729~mRNA binding	77	2.3533	7.92872e-07	1639166_AT, 1635063_AT, 1624496_AT, 1640194_A_AT, 1628565_AT, 1640660_AT, 1636182_A_AT, 1637738_AT, 1629694_AT, 1623733_AT, 1632644_S_AT, 1633915_AT, 1632876_A_AT, 1631648_AT, 1627184_AT, 1638005_S_AT, 1635804_AT, 1638840_AT, 1633213_AT, 1631851_AT, 1640822_S_AT, 1633852_AT, 1623475_S_AT, 1640689_A_AT, 1633016_A_AT, 1632388_AT, 1639599_AT, 1625620_A_AT, 1628937_S_AT, 1634194_AT, 1623572_AT, 16411…	1964	186	7918	1.66898	0.000979511	0.00032661	0.00128652
SP_PIR_KEYWORDS	ribosome	17	0.51956	2.00358e-05	1623150_AT, 1629107_AT, 1623836_AT, 1626924_A_AT, 1624529_AT, 1634764_AT, 1639893_S_AT, 1630634_S_AT, 1639377_AT, 1637546_AT, 1635303_AT, 1639949_S_AT, 1624337_AT, 1632483_AT, 1625337_S_AT, 1623606_AT, 1632220_S_AT	3070	25	12980	2.87505	0.00778357	0.000710113	0.0278394
GOTERM_CC_FAT	GO:0000315~organellar large ribosomal subunit	27	0.825183	1.69659e-05	1639279_A_AT, 1641549_AT, 1624228_AT, 1625665_AT, 1629432_AT, 1630735_AT, 1633486_AT, 1628481_AT, 1634414_AT, 1638073_AT, 1623859_AT, 1641262_AT, 1639715_AT, 1623012_AT, 1638541_AT, 1638947_AT, 1623811_AT, 1638783_AT, 1639937_AT, 1632596_AT, 1634013_AT, 1631718_AT, 1624765_AT, 1623366_AT, 1635706_AT, 1624480_AT, 1623182_AT	1245	47	4786	2.20836	0.00923747	0.000713622	0.0247372
GOTERM_CC_FAT	GO:0005762~mitochondrial large ribosomal subunit	27	0.825183	1.69659e-05	1639279_A_AT, 1641549_AT, 1624228_AT, 1625665_AT, 1629432_AT, 1630735_AT, 1633486_AT, 1628481_AT, 1634414_AT, 1638073_AT, 1623859_AT, 1641262_AT, 1639715_AT, 1623012_AT, 1638541_AT, 1638947_AT, 1623811_AT, 1638783_AT, 1639937_AT, 1632596_AT, 1634013_AT, 1631718_AT, 1624765_AT, 1623366_AT, 1635706_AT, 1624480_AT, 1623182_AT	1245	47	4786	2.20836	0.00923747	0.000713622	0.0247372
GOTERM_BP_FAT	GO:0048511~rhythmic process	27	0.825183	8.25468e-06	1627436_S_AT, 1630945_AT, 1639566_S_AT, 1628344_AT, 1639940_AT, 1632409_A_AT, 1632612_S_AT, 1638131_S_AT, 1640051_S_AT, 1631055_AT, 1625594_S_AT, 1626802_A_AT, 1635960_AT, 1629703_AT, 1623933_AT, 1628651_A_AT, 1640019_AT, 1635938_S_AT, 1627501_S_AT, 1633908_AT, 1633205_AT, 1624699_S_AT, 1624447_S_AT, 1637301_A_AT, 1626875_AT, 1639320_A_AT, 1637769_S_AT, 1636815_A_AT, 1639823_AT, 1625048_AT, 16373…	1838	50	7937	2.33187	0.0231707	0.000781141	0.0147722
GOTERM_BP_FAT	GO:0000902~cell morphogenesis	142	4.33985	8.96464e-06	1626763_A_AT, 1634405_S_AT, 1632508_S_AT, 1635047_S_AT, 1624183_A_AT, 1637428_A_AT, 1633089_A_AT, 1631242_AT, 1636985_S_AT, 1625366_AT, 1628489_AT, 1630985_AT, 1634580_AT, 1634495_S_AT, 1641473_AT, 1625533_AT, 1631378_AT, 1636883_S_AT, 1628903_S_AT, 1628594_AT, 1628937_S_AT, 1641279_AT, 1625632_AT, 1637537_AT, 1639913_AT, 1630004_AT, 1628486_A_AT, 1627898_AT, 1632796_S_AT, 1626352_AT, 1631777_A_A…	1838	442	7937	1.38732	0.0251383	0.000820943	0.0160426
GOTERM_BP_FAT	GO:0007622~rhythmic behavior	23	0.702934	1.26946e-05	1628344_AT, 1632409_A_AT, 1639940_AT, 1632612_S_AT, 1638131_S_AT, 1640051_S_AT, 1625594_S_AT, 1631055_AT, 1626802_A_AT, 1635960_AT, 1623933_AT, 1629703_AT, 1628651_A_AT, 1640019_AT, 1635938_S_AT, 1633908_AT, 1633205_AT, 1624699_S_AT, 1624447_S_AT, 1637301_A_AT, 1626875_AT, 1639320_A_AT, 1636815_A_AT, 1637769_S_AT, 1639823_AT, 1625048_AT, 1637353_AT	1838	40	7937	2.48301	0.0354109	0.00112602	0.0227169
GOTERM_BP_FAT	GO:0050803~regulation of synapse structure and activity	23	0.702934	1.26946e-05	1634405_S_AT, 1636221_A_AT, 1632612_S_AT, 1632057_AT, 1632637_AT, 1634452_S_AT, 1625931_AT, 1632418_S_AT, 1626802_A_AT, 1636980_S_AT, 1640614_AT, 1636345_S_AT, 1634683_AT, 1623933_AT, 1634163_AT, 1625442_A_AT, 1636064_AT, 1637828_A_AT, 1630278_S_AT, 1634164_AT, 1641653_AT, 1629549_S_AT, 1635875_AT, 1625470_S_AT, 1638535_A_AT, 1628859_AT	1838	40	7937	2.48301	0.0354109	0.00112602	0.0227169
INTERPRO	IPR013106:Immunoglobulin V-set	28	0.855746	2.54038e-06	1625194_AT, 1630281_AT, 1636076_A_AT, 1624702_S_AT, 1627949_AT, 1632761_AT, 1623063_AT, 1627923_AT, 1628192_AT, 1625366_AT, 1637539_A_AT, 1628664_AT, 1632477_S_AT, 1624581_AT, 1628940_AT, 1638037_A_AT, 1624295_AT, 1624352_AT, 1622923_AT, 1631020_AT, 1638552_AT, 1625732_AT, 1637362_AT, 1627506_AT, 1624713_AT, 1632657_AT, 1623951_AT, 1625460_S_AT, 1626748_AT, 1627917_AT, 1638950_AT, 1635144_AT, 163…	2645	46	10196	2.34641	0.00675988	0.00112983	0.00451493
SP_PIR_KEYWORDS	Immunoglobulin domain	25	0.764059	4.05398e-05	1630617_AT, 1628319_S_AT, 1636076_A_AT, 1632761_AT, 1627923_AT, 1625366_AT, 1637539_A_AT, 1624391_AT, 1628664_AT, 1638725_AT, 1641473_AT, 1624295_AT, 1634071_AT, 1637537_AT, 1636585_A_AT, 1624108_AT, 1639987_AT, 1630651_AT, 1637017_AT, 1627506_AT, 1637362_AT, 1624713_AT, 1627917_AT, 1632550_AT, 1623152_AT, 1638899_S_AT, 1637631_AT, 1637435_AT, 1633753_AT, 1637057_AT, 1641128_A_AT	3070	47	12980	2.24894	0.0156865	0.00121548	0.056322
SP_PIR_KEYWORDS	chromatin regulator	31	0.947433	3.90681e-05	1632973_AT, 1628921_S_AT, 1636656_AT, 1633152_AT, 1627483_AT, 1635279_AT, 1624020_AT, 1628562_S_AT, 1640689_A_AT, 1625263_AT, 1638829_S_AT, 1635824_AT, 1630536_AT, 1635774_AT, 1627738_A_AT, 1636304_AT, 1631500_AT, 1625188_AT, 1623525_AT, 1641021_A_AT, 1627603_AT, 1624771_AT, 1624301_AT, 1639308_AT, 1633855_S_AT, 1629788_AT, 1622976_AT, 1628275_AT, 1630729_AT, 1631940_S_AT, 1626696_AT, 1629933_AT,…	3070	64	12980	2.04794	0.0151214	0.00126893	0.0542779
GOTERM_BP_FAT	GO:0030030~cell projection organization	120	3.66748	1.51062e-05	1634405_S_AT, 1632508_S_AT, 1635047_S_AT, 1624183_A_AT, 1633089_A_AT, 1631242_AT, 1636985_S_AT, 1625366_AT, 1628489_AT, 1630985_AT, 1634580_AT, 1634495_S_AT, 1641473_AT, 1625533_AT, 1631378_AT, 1636883_S_AT, 1628903_S_AT, 1628594_AT, 1641279_AT, 1625632_AT, 1637537_AT, 1639913_AT, 1630004_AT, 1632830_S_AT, 1628486_A_AT, 1632796_S_AT, 1624203_S_AT, 1626352_AT, 1641653_AT, 1633414_AT, 1625108_A_AT,…	1838	365	7937	1.41971	0.0419947	0.00129921	0.0270318
INTERPRO	IPR012677:Nucleotide-binding, alpha-beta plait	60	1.83374	3.7863e-06	1639166_AT, 1635063_AT, 1624496_AT, 1640194_A_AT, 1628565_AT, 1640660_AT, 1636182_A_AT, 1629694_AT, 1632644_S_AT, 1633915_AT, 1632876_A_AT, 1635804_AT, 1638840_AT, 1633213_AT, 1631851_AT, 1633852_AT, 1632388_AT, 1631696_S_AT, 1639599_AT, 1634414_AT, 1625620_A_AT, 1628937_S_AT, 1634194_AT, 1641170_A_AT, 1634966_A_AT, 1634917_AT, 1628663_S_AT, 1635854_S_AT, 1631087_A_AT, 1634792_S_AT, 1636439_AT, 1…	2645	134	10196	1.72604	0.0100585	0.00144316	0.00672918
SP_PIR_KEYWORDS	lipoprotein	29	0.886308	5.31767e-05	1624577_AT, 1624183_A_AT, 1637843_AT, 1632409_A_AT, 1636880_S_AT, 1629839_A_AT, 1631055_AT, 1627067_AT, 1628489_AT, 1639773_S_AT, 1628754_S_AT, 1638744_AT, 1635852_AT, 1624693_AT, 1630524_AT, 1636888_A_AT, 1639913_AT, 1625838_AT, 1636025_AT, 1635495_A_AT, 1631340_AT, 1632830_S_AT, 1637017_AT, 1641687_AT, 1623233_AT, 1629322_AT, 1637828_A_AT, 1640377_S_AT, 1641460_AT, 1639015_S_AT, 1623899_AT, 162…	3070	59	12980	2.07818	0.0205259	0.00148029	0.0738725
GOTERM_BP_FAT	GO:0048512~circadian behavior	22	0.672372	1.81291e-05	1628344_AT, 1632409_A_AT, 1639940_AT, 1632612_S_AT, 1638131_S_AT, 1640051_S_AT, 1625594_S_AT, 1631055_AT, 1626802_A_AT, 1635960_AT, 1623933_AT, 1629703_AT, 1628651_A_AT, 1640019_AT, 1635938_S_AT, 1633908_AT, 1633205_AT, 1624699_S_AT, 1624447_S_AT, 1637301_A_AT, 1626875_AT, 1639320_A_AT, 1637769_S_AT, 1639823_AT, 1625048_AT, 1637353_AT	1838	38	7937	2.50006	0.0501842	0.00151318	0.0324404
GOTERM_BP_FAT	GO:0007623~circadian rhythm	26	0.794621	1.89317e-05	1627436_S_AT, 1630945_AT, 1639566_S_AT, 1628344_AT, 1639940_AT, 1632409_A_AT, 1632612_S_AT, 1638131_S_AT, 1640051_S_AT, 1631055_AT, 1625594_S_AT, 1626802_A_AT, 1635960_AT, 1629703_AT, 1623933_AT, 1628651_A_AT, 1640019_AT, 1635938_S_AT, 1627501_S_AT, 1633908_AT, 1633205_AT, 1624447_S_AT, 1624699_S_AT, 1637301_A_AT, 1626875_AT, 1639320_A_AT, 1637769_S_AT, 1639823_AT, 1625048_AT, 1637353_AT, 1635546…	1838	49	7937	2.29133	0.0523466	0.001535	0.0338762
SP_PIR_KEYWORDS	voltage-gated channel	12	0.366748	6.58323e-05	1632961_AT, 1638398_AT, 1638466_A_AT, 1636687_AT, 1623066_AT, 1627300_AT, 1637624_A_AT, 1623070_A_AT, 1638914_AT, 1626802_A_AT, 1624241_AT, 1637301_A_AT, 1640614_AT, 1623933_AT, 1638535_A_AT, 1640092_A_AT	3070	15	12980	3.38241	0.0253486	0.00171023	0.0914461
INTERPRO	IPR000504:RNA recognition motif, RNP-1	62	1.89487	5.23215e-06	1639166_AT, 1635063_AT, 1624496_AT, 1640194_A_AT, 1628565_AT, 1640660_AT, 1636182_A_AT, 1629694_AT, 1632644_S_AT, 1633915_AT, 1632876_A_AT, 1635804_AT, 1638840_AT, 1633213_AT, 1631851_AT, 1632870_AT, 1633852_AT, 1641232_S_AT, 1632388_AT, 1639599_AT, 1625620_A_AT, 1628937_S_AT, 1634194_AT, 1623572_AT, 1641170_A_AT, 1634966_A_AT, 1628663_S_AT, 1635854_S_AT, 1631087_A_AT, 1634792_S_AT, 1636439_AT, 1…	2645	141	10196	1.69503	0.0138728	0.00174471	0.0092987
SP_PIR_KEYWORDS	rna editing	20	0.611247	8.78245e-05	1632361_AT, 1637624_A_AT, 1627300_AT, 1640631_AT, 1634452_S_AT, 1630897_AT, 1635349_A_AT, 1626802_A_AT, 1634465_A_AT, 1625785_AT, 1629389_A_AT, 1638744_AT, 1636345_S_AT, 1640614_AT, 1633589_A_AT, 1637962_AT, 1623933_AT, 1632129_A_AT, 1631571_A_AT, 1637692_AT, 1637284_AT, 1627752_S_AT, 1625007_A_AT, 1623233_AT, 1624210_AT, 1624241_AT, 1625981_AT, 1632658_A_AT, 1624265_AT, 1635657_S_AT	3070	35	12980	2.41601	0.0336731	0.00213853	0.121978
SP_PIR_KEYWORDS	ubl conjugation pathway	41	1.25306	0.000114794	1624010_A_AT, 1636302_S_AT, 1629843_S_AT, 1628595_AT, 1638884_AT, 1627254_AT, 1624240_AT, 1632547_AT, 1641027_AT, 1632637_AT, 1623029_AT, 1639817_AT, 1625931_AT, 1636980_S_AT, 1626786_AT, 1640541_AT, 1640358_AT, 1628016_S_AT, 1636254_S_AT, 1641279_AT, 1633566_AT, 1625590_A_AT, 1639153_AT, 1634212_AT, 1630816_AT, 1629972_AT, 1631367_AT, 1641297_AT, 1627898_AT, 1640897_AT, 1632355_AT, 1634533_AT, 1…	3070	98	12980	1.76886	0.0437847	0.00263019	0.159407
GOTERM_BP_FAT	GO:0006120~mitochondrial electron transport, NADH to ubiquinone	20	0.611247	3.69372e-05	1625655_AT, 1633269_AT, 1627220_AT, 1636029_S_AT, 1634783_S_AT, 1633698_AT, 1630062_A_AT, 1641171_AT, 1640024_AT, 1630695_AT, 1624715_AT, 1641506_AT, 1641599_AT, 1628014_AT, 1634249_S_AT, 1638721_S_AT, 1634417_S_AT, 1633965_AT, 1630698_AT, 1635784_A_AT	1838	34	7937	2.54017	0.0995888	0.00290975	0.0660853
SMART	SM00360:RRM	62	1.89487	2.30314e-05	1639166_AT, 1635063_AT, 1624496_AT, 1640194_A_AT, 1628565_AT, 1640660_AT, 1636182_A_AT, 1629694_AT, 1632644_S_AT, 1633915_AT, 1632876_A_AT, 1635804_AT, 1638840_AT, 1633213_AT, 1631851_AT, 1632870_AT, 1633852_AT, 1641232_S_AT, 1632388_AT, 1639599_AT, 1625620_A_AT, 1628937_S_AT, 1634194_AT, 1623572_AT, 1641170_A_AT, 1634966_A_AT, 1628663_S_AT, 1635854_S_AT, 1631087_A_AT, 1634792_S_AT, 1636439_AT, 1…	1314	141	4824	1.6143	0.00903343	0.00302026	0.0320489
GOTERM_CC_FAT	GO:0030054~cell junction	56	1.71149	8.32139e-05	1626763_A_AT, 1638558_A_AT, 1634405_S_AT, 1625880_AT, 1637428_A_AT, 1624833_A_AT, 1634465_A_AT, 1634140_A_AT, 1633583_AT, 1641473_AT, 1627882_AT, 1631075_AT, 1633356_S_AT, 1625838_AT, 1629962_AT, 1624021_A_AT, 1639785_S_AT, 1627506_AT, 1633963_A_AT, 1624203_S_AT, 1637014_AT, 1635004_AT, 1628788_A_AT, 1632060_AT, 1623665_AT, 1632622_AT, 1626835_AT, 1637321_AT, 1633746_S_AT, 1626790_S_AT, 1631931_S…	1245	134	4786	1.60652	0.0444994	0.00303006	0.121276
GOTERM_CC_FAT	GO:0045211~postsynaptic membrane	25	0.764059	7.92562e-05	1626763_A_AT, 1640534_S_AT, 1641662_AT, 1640464_AT, 1635684_A_AT, 1626545_AT, 1630897_AT, 1624833_A_AT, 1635349_A_AT, 1640119_A_AT, 1626426_AT, 1634465_A_AT, 1633583_AT, 1634140_A_AT, 1627882_AT, 1638904_AT, 1628842_S_AT, 1631075_AT, 1633356_S_AT, 1637692_AT, 1629962_AT, 1624021_A_AT, 1634985_AT, 1634756_AT, 1633963_A_AT, 1641697_AT, 1632023_S_AT, 1632060_AT, 1632622_AT, 1637321_AT, 1626574_AT, 1…	1245	45	4786	2.13565	0.0424285	0.00309199	0.115511
GOTERM_BP_FAT	GO:0044265~cellular macromolecule catabolic process	79	2.41443	4.64529e-05	1624010_A_AT, 1629843_S_AT, 1635974_AT, 1628595_AT, 1638884_AT, 1629694_AT, 1639784_AT, 1623029_AT, 1623505_S_AT, 1633915_AT, 1630203_AT, 1625931_AT, 1625543_S_AT, 1638005_S_AT, 1624326_AT, 1636254_S_AT, 1628016_S_AT, 1638469_S_AT, 1641279_AT, 1630816_AT, 1634212_AT, 1639153_AT, 1624778_AT, 1629972_AT, 1623288_AT, 1632415_S_AT, 1641297_AT, 1629655_AT, 1627898_AT, 1632355_AT, 1633010_S_AT, 1630777…	1838	225	7937	1.5162	0.123597	0.00355931	0.0831033
GOTERM_BP_FAT	GO:0043632~modification-dependent macromolecule catabolic process	63	1.92543	5.16164e-05	1629843_S_AT, 1624010_A_AT, 1635974_AT, 1628595_AT, 1638884_AT, 1639784_AT, 1623029_AT, 1623505_S_AT, 1625543_S_AT, 1625931_AT, 1630203_AT, 1628016_S_AT, 1636254_S_AT, 1641279_AT, 1630816_AT, 1634212_AT, 1639153_AT, 1629972_AT, 1623288_AT, 1641297_AT, 1629655_AT, 1627898_AT, 1632355_AT, 1633010_S_AT, 1630777_AT, 1635875_AT, 1636665_AT, 1627278_S_AT, 1635905_AT, 1624119_AT, 1631381_AT, 1640240_S_A…	1838	170	7937	1.6003	0.136356	0.00385031	0.0923366
GOTERM_BP_FAT	GO:0032989~cellular component morphogenesis	158	4.82885	6.1235e-05	1626763_A_AT, 1634405_S_AT, 1632508_S_AT, 1635047_S_AT, 1624183_A_AT, 1637428_A_AT, 1633089_A_AT, 1631242_AT, 1636985_S_AT, 1625366_AT, 1628489_AT, 1638339_AT, 1640391_AT, 1630985_AT, 1634580_AT, 1634495_S_AT, 1641473_AT, 1625533_AT, 1631378_AT, 1636883_S_AT, 1628903_S_AT, 1628594_AT, 1628937_S_AT, 1627567_AT, 1641279_AT, 1625632_AT, 1637537_AT, 1629967_S_AT, 1639913_AT, 1633311_AT, 1630004_AT, 1…	1838	518	7937	1.31716	0.15963	0.00444937	0.109535
GOTERM_CC_FAT	GO:0043232~intracellular non-membrane-bounded organelle	291	8.89364	0.000136732	1628798_AT, 1628921_S_AT, 1635528_S_AT, 1638635_AT, 1639138_AT, 1625665_AT, 1627419_AT, 1633152_AT, 1627483_AT, 1639121_AT, 1634306_AT, 1638339_AT, 1635279_AT, 1639893_S_AT, 1628481_AT, 1628562_S_AT, 1636883_S_AT, 1640689_A_AT, 1633016_A_AT, 1630634_S_AT, 1637100_AT, 1628903_S_AT, 1639219_AT, 1631015_S_AT, 1637144_A_AT, 1639715_AT, 1625632_AT, 1636721_AT, 1635824_AT, 1632170_A_AT, 1629940_AT, 162…	1245	943	4786	1.18627	0.0720688	0.00466394	0.199201
GOTERM_CC_FAT	GO:0043228~non-membrane-bounded organelle	291	8.89364	0.000136732	1628798_AT, 1628921_S_AT, 1635528_S_AT, 1638635_AT, 1639138_AT, 1625665_AT, 1627419_AT, 1633152_AT, 1627483_AT, 1639121_AT, 1634306_AT, 1638339_AT, 1635279_AT, 1639893_S_AT, 1628481_AT, 1628562_S_AT, 1636883_S_AT, 1640689_A_AT, 1633016_A_AT, 1630634_S_AT, 1637100_AT, 1628903_S_AT, 1639219_AT, 1631015_S_AT, 1637144_A_AT, 1639715_AT, 1625632_AT, 1636721_AT, 1635824_AT, 1632170_A_AT, 1629940_AT, 162…	1245	943	4786	1.18627	0.0720688	0.00466394	0.199201
GOTERM_BP_FAT	GO:0042775~mitochondrial ATP synthesis coupled electron transport	31	0.947433	7.20341e-05	1632971_AT, 1624439_AT, 1641171_AT, 1639962_A_AT, 1640024_AT, 1640632_AT, 1641506_AT, 1641599_AT, 1633044_AT, 1640123_AT, 1641174_AT, 1635023_AT, 1638721_S_AT, 1633965_AT, 1636813_S_AT, 1635784_A_AT, 1625655_AT, 1633269_AT, 1627220_AT, 1636029_S_AT, 1634783_S_AT, 1633698_AT, 1630062_A_AT, 1630695_AT, 1624715_AT, 1628014_AT, 1634249_S_AT, 1636564_AT, 1634417_S_AT, 1625128_A_AT, 1631856_A_AT, 16306…	1838	67	7937	1.99801	0.185014	0.00497743	0.12884
GOTERM_BP_FAT	GO:0016570~histone modification	27	0.825183	7.06087e-05	1633855_S_AT, 1629788_AT, 1632256_AT, 1632277_A_AT, 1636656_AT, 1632383_AT, 1635279_AT, 1626696_AT, 1635718_AT, 1640689_A_AT, 1625263_AT, 1638163_A_AT, 1634321_S_AT, 1635824_AT, 1635774_AT, 1633368_AT, 1626376_AT, 1633884_AT, 1636745_AT, 1629321_AT, 1636304_AT, 1625188_AT, 1629156_AT, 1641021_A_AT, 1624771_AT, 1623952_A_AT, 1627455_AT, 1624301_AT, 1638048_AT	1838	55	7937	2.11988	0.181708	0.00500085	0.126292
GOTERM_BP_FAT	GO:0016569~covalent chromatin modification	27	0.825183	7.06087e-05	1633855_S_AT, 1629788_AT, 1632256_AT, 1632277_A_AT, 1636656_AT, 1632383_AT, 1635279_AT, 1626696_AT, 1635718_AT, 1640689_A_AT, 1625263_AT, 1638163_A_AT, 1634321_S_AT, 1635824_AT, 1635774_AT, 1633368_AT, 1626376_AT, 1633884_AT, 1636745_AT, 1629321_AT, 1636304_AT, 1625188_AT, 1629156_AT, 1641021_A_AT, 1624771_AT, 1623952_A_AT, 1627455_AT, 1624301_AT, 1638048_AT	1838	55	7937	2.11988	0.181708	0.00500085	0.126292
GOTERM_CC_FAT	GO:0034702~ion channel complex	27	0.825183	0.000165324	1632961_AT, 1641662_AT, 1638398_AT, 1641265_AT, 1637624_A_AT, 1627300_AT, 1629949_AT, 1626545_AT, 1623070_A_AT, 1630897_AT, 1635349_A_AT, 1626802_A_AT, 1634465_A_AT, 1640614_AT, 1638904_AT, 1623933_AT, 1633356_S_AT, 1628331_AT, 1637692_AT, 1640092_A_AT, 1634985_AT, 1636687_AT, 1634756_AT, 1633963_A_AT, 1626470_AT, 1638914_AT, 1632060_AT, 1624241_AT, 1629418_S_AT, 1632622_AT, 1637301_A_AT, 1637321…	1245	52	4786	1.99601	0.0864707	0.00530586	0.240809
SP_PIR_KEYWORDS	membrane	319	9.74939	0.000257859	1631285_AT, 1637624_A_AT, 1627034_A_AT, 1638131_S_AT, 1623070_A_AT, 1630047_AT, 1633432_AT, 1637539_A_AT, 1626302_AT, 1629839_A_AT, 1627711_AT, 1634465_A_AT, 1633273_AT, 1641473_AT, 1627397_AT, 1633583_AT, 1637420_A_AT, 1637270_AT, 1638904_AT, 1628594_AT, 1637469_AT, 1623119_AT, 1632770_AT, 1627024_S_AT, 1636264_AT, 1627225_AT, 1633356_S_AT, 1624108_AT, 1624911_AT, 1629962_AT, 1623866_AT, 1634833…	3070	1139	12980	1.18414	0.0956854	0.00557208	0.357743
GOTERM_BP_FAT	GO:0019941~modification-dependent protein catabolic process	62	1.89487	8.36346e-05	1629843_S_AT, 1624010_A_AT, 1635974_AT, 1628595_AT, 1638884_AT, 1639784_AT, 1623029_AT, 1623505_S_AT, 1625543_S_AT, 1625931_AT, 1630203_AT, 1628016_S_AT, 1636254_S_AT, 1641279_AT, 1630816_AT, 1634212_AT, 1639153_AT, 1629972_AT, 1623288_AT, 1641297_AT, 1629655_AT, 1627898_AT, 1632355_AT, 1633010_S_AT, 1630777_AT, 1635875_AT, 1636665_AT, 1627278_S_AT, 1635905_AT, 1624119_AT, 1631381_AT, 1640240_S_A…	1838	169	7937	1.58422	0.211429	0.00563957	0.149574
GOTERM_BP_FAT	GO:0007052~mitotic spindle organization	69	2.1088	9.5608e-05	1626454_AT, 1635063_AT, 1640660_AT, 1623029_AT, 1635388_S_AT, 1640150_S_AT, 1639893_S_AT, 1633213_AT, 1630634_S_AT, 1639949_S_AT, 1635303_AT, 1624983_S_AT, 1623914_AT, 1627567_AT, 1626964_AT, 1627864_AT, 1635530_AT, 1632962_AT, 1629762_AT, 1631541_AT, 1626448_AT, 1636712_AT, 1625337_S_AT, 1623754_S_AT, 1630953_AT, 1627638_S_AT, 1629400_AT, 1626924_A_AT, 1623836_AT, 1627999_S_AT, 1641048_A_AT, 163…	1838	194	7937	1.53588	0.237795	0.00615235	0.17097
GOTERM_BP_FAT	GO:0016311~dephosphorylation	44	1.34474	9.34685e-05	1633796_AT, 1633800_S_AT, 1638043_A_AT, 1641502_A_AT, 1625806_AT, 1638875_AT, 1638898_AT, 1627209_AT, 1640602_S_AT, 1627660_A_AT, 1635956_AT, 1622992_AT, 1638265_S_AT, 1627067_AT, 1631320_AT, 1631741_A_AT, 1635729_A_AT, 1628763_AT, 1636632_AT, 1640848_AT, 1628888_AT, 1629969_AT, 1641598_AT, 1637537_AT, 1635042_S_AT, 1632756_AT, 1628882_AT, 1633682_A_AT, 1626162_S_AT, 1627640_AT, 1626182_A_AT, 162…	1838	109	7937	1.74316	0.233149	0.00615454	0.167147
SP_PIR_KEYWORDS	transcription regulation	122	3.72861	0.000308444	1628921_S_AT, 1633089_A_AT, 1631242_AT, 1637705_AT, 1627331_AT, 1633152_AT, 1627483_AT, 1635279_AT, 1635393_S_AT, 1634495_S_AT, 1628562_S_AT, 1640689_A_AT, 1625263_AT, 1635821_AT, 1627567_AT, 1636407_AT, 1635824_AT, 1623314_AT, 1635774_AT, 1639479_A_AT, 1627898_AT, 1632796_S_AT, 1636304_AT, 1625517_AT, 1633512_AT, 1628285_A_AT, 1630024_AT, 1630521_AT, 1623525_AT, 1623806_AT, 1630840_AT, 1627603_A…	3070	387	12980	1.33286	0.113356	0.00631219	0.427783
GOTERM_BP_FAT	GO:0007218~neuropeptide signaling pathway	20	0.611247	0.000105259	1636249_AT, 1633908_AT, 1626087_AT, 1640440_AT, 1628450_AT, 1634957_AT, 1625059_AT, 1639177_AT, 1638436_AT, 1625930_AT, 1629136_AT, 1637290_AT, 1626875_AT, 1633651_AT, 1629703_AT, 1630467_A_AT, 1628982_AT, 1632752_AT, 1634436_AT, 1641343_AT	1838	36	7937	2.39904	0.258404	0.00662134	0.188213
GOTERM_BP_FAT	GO:0006350~transcription	141	4.30929	0.000112544	1627436_S_AT, 1628921_S_AT, 1633089_A_AT, 1631242_AT, 1637705_AT, 1627331_AT, 1633152_AT, 1627483_AT, 1635279_AT, 1635393_S_AT, 1634495_S_AT, 1628562_S_AT, 1640689_A_AT, 1638576_AT, 1625263_AT, 1635821_AT, 1627567_AT, 1630626_AT, 1636407_AT, 1635824_AT, 1623314_AT, 1635774_AT, 1639479_A_AT, 1627898_AT, 1632796_S_AT, 1636304_AT, 1625517_AT, 1633512_AT, 1628285_A_AT, 1630024_AT, 1630521_AT, 1623525…	1838	459	7937	1.32653	0.273591	0.00692466	0.201226
GOTERM_CC_FAT	GO:0005834~heterotrimeric G-protein complex	14	0.427873	0.000271846	1639956_AT, 1631340_AT, 1632830_S_AT, 1629839_A_AT, 1625057_AT, 1639773_S_AT, 1634527_S_AT, 1628754_S_AT, 1632931_AT, 1639015_S_AT, 1630524_AT, 1625454_AT, 1627398_A_AT, 1640376_A_AT, 1625303_AT, 1625323_AT, 1626268_AT, 1634812_AT	1245	20	4786	2.69092	0.138189	0.00822817	0.395681
GOTERM_CC_FAT	GO:0030136~clathrin-coated vesicle	29	0.886308	0.000291161	1631388_AT, 1634294_S_AT, 1635684_A_AT, 1639837_AT, 1630055_A_AT, 1627067_AT, 1636345_S_AT, 1632770_AT, 1632528_AT, 1638104_A_AT, 1625876_AT, 1632129_A_AT, 1636846_AT, 1625838_AT, 1632620_AT, 1635495_A_AT, 1638777_AT, 1625007_A_AT, 1635638_S_AT, 1641444_A_AT, 1641088_AT, 1641475_AT, 1630846_AT, 1641460_AT, 1627202_AT, 1625981_AT, 1626835_AT, 1636838_A_AT, 1639490_AT, 1628675_AT, 1629189_AT, 16303…	1245	59	4786	1.88951	0.14725	0.00834856	0.42374
GOTERM_MF_FAT	GO:0046872~metal ion binding	492	15.0367	2.7562e-05	1638722_AT, 1628921_S_AT, 1633890_AT, 1627462_A_AT, 1637624_A_AT, 1627390_AT, 1639940_AT, 1631942_AT, 1626421_AT, 1623070_A_AT, 1640083_AT, 1639343_AT, 1640391_AT, 1624222_S_AT, 1628938_AT, 1638999_AT, 1634495_S_AT, 1628562_S_AT, 1639599_AT, 1625574_AT, 1636112_S_AT, 1627097_AT, 1625663_AT, 1630626_AT, 1623866_AT, 1628768_AT, 1637151_AT, 1639363_AT, 1637479_AT, 1636316_A_AT, 1637791_AT, 1637457_A…	1964	1718	7918	1.15456	0.0334934	0.00848061	0.0447131
GOTERM_BP_FAT	GO:0044057~regulation of system process	19	0.580685	0.000151761	1627410_AT, 1625442_A_AT, 1640440_AT, 1632392_S_AT, 1624469_AT, 1639492_AT, 1629549_S_AT, 1635875_AT, 1624447_S_AT, 1632418_S_AT, 1626802_A_AT, 1625930_AT, 1629136_AT, 1629115_S_AT, 1629938_AT, 1623933_AT, 1638535_A_AT, 1628859_AT, 1635938_S_AT, 1634436_AT, 1641343_AT	1838	34	7937	2.41316	0.350163	0.00893967	0.271256
GOTERM_BP_FAT	GO:0007051~spindle organization	77	2.3533	0.000151573	1626454_AT, 1635063_AT, 1640660_AT, 1625416_X_AT, 1622992_AT, 1623029_AT, 1635388_S_AT, 1640150_S_AT, 1639893_S_AT, 1633213_AT, 1630634_S_AT, 1639949_S_AT, 1635303_AT, 1624983_S_AT, 1623914_AT, 1627567_AT, 1626964_AT, 1627864_AT, 1635530_AT, 1632962_AT, 1629762_AT, 1631541_AT, 1633731_AT, 1626448_AT, 1629187_S_AT, 1634509_S_AT, 1636712_AT, 1625337_S_AT, 1623754_S_AT, 1630953_AT, 1627638_S_AT, 162…	1838	225	7937	1.47781	0.349817	0.00911777	0.270921
GOTERM_BP_FAT	GO:0044257~cellular protein catabolic process	65	1.98655	0.000163527	1629843_S_AT, 1624010_A_AT, 1635974_AT, 1628595_AT, 1638884_AT, 1639784_AT, 1623029_AT, 1623505_S_AT, 1625543_S_AT, 1625931_AT, 1630203_AT, 1628016_S_AT, 1636254_S_AT, 1641279_AT, 1630816_AT, 1634212_AT, 1639153_AT, 1629972_AT, 1623288_AT, 1641297_AT, 1629655_AT, 1627898_AT, 1632355_AT, 1633010_S_AT, 1630777_AT, 1635875_AT, 1636665_AT, 1627278_S_AT, 1635905_AT, 1624119_AT, 1631381_AT, 1640240_S_A…	1838	183	7937	1.53382	0.371523	0.0094339	0.292258
GOTERM_BP_FAT	GO:0051603~proteolysis involved in cellular protein catabolic process	65	1.98655	0.000163527	1629843_S_AT, 1624010_A_AT, 1635974_AT, 1628595_AT, 1638884_AT, 1639784_AT, 1623029_AT, 1623505_S_AT, 1625543_S_AT, 1625931_AT, 1630203_AT, 1628016_S_AT, 1636254_S_AT, 1641279_AT, 1630816_AT, 1634212_AT, 1639153_AT, 1629972_AT, 1623288_AT, 1641297_AT, 1629655_AT, 1627898_AT, 1632355_AT, 1633010_S_AT, 1630777_AT, 1635875_AT, 1636665_AT, 1627278_S_AT, 1635905_AT, 1624119_AT, 1631381_AT, 1640240_S_A…	1838	183	7937	1.53382	0.371523	0.0094339	0.292258
GOTERM_BP_FAT	GO:0007017~microtubule-based process	126	3.85086	0.00016928	1626454_AT, 1635063_AT, 1640660_AT, 1634306_AT, 1633213_AT, 1639893_S_AT, 1634599_S_AT, 1633016_A_AT, 1630634_S_AT, 1624983_S_AT, 1632129_A_AT, 1627567_AT, 1637144_A_AT, 1625632_AT, 1626268_AT, 1626964_AT, 1625253_AT, 1635802_S_AT, 1625589_AT, 1629762_AT, 1632420_AT, 1641654_A_AT, 1629187_S_AT, 1634509_S_AT, 1628601_AT, 1625337_S_AT, 1623754_S_AT, 1627638_S_AT, 1629400_AT, 1626924_A_AT, 1623836_A…	1838	406	7937	1.34016	0.381708	0.00956982	0.302524
GOTERM_CC_FAT	GO:0008021~synaptic vesicle	27	0.825183	0.00035802	1631388_AT, 1634294_S_AT, 1635684_A_AT, 1639837_AT, 1630055_A_AT, 1627067_AT, 1636345_S_AT, 1632770_AT, 1632528_AT, 1625876_AT, 1638104_A_AT, 1636846_AT, 1625838_AT, 1632620_AT, 1635495_A_AT, 1638777_AT, 1625007_A_AT, 1635638_S_AT, 1641444_A_AT, 1641088_AT, 1641475_AT, 1630846_AT, 1641460_AT, 1627202_AT, 1625981_AT, 1626835_AT, 1636838_A_AT, 1639490_AT, 1628675_AT, 1630393_A_AT	1245	54	4786	1.92209	0.177882	0.00974579	0.520805
GOTERM_CC_FAT	GO:0022627~cytosolic small ribosomal subunit	21	0.641809	0.000393672	1638439_A_AT, 1630252_AT, 1635528_S_AT, 1627181_AT, 1626924_A_AT, 1631296_AT, 1623997_S_AT, 1626693_AT, 1624529_AT, 1635388_S_AT, 1640150_S_AT, 1639270_AT, 1625425_A_AT, 1624070_AT, 1635303_AT, 1624337_AT, 1624983_S_AT, 1639949_S_AT, 1632483_AT, 1626931_A_AT, 1638068_A_AT, 1632220_S_AT, 1627774_A_AT	1245	38	4786	2.12441	0.193766	0.0102038	0.572529
SP_PIR_KEYWORDS	Transcription	122	3.72861	0.000600866	1628921_S_AT, 1633089_A_AT, 1631242_AT, 1637705_AT, 1627331_AT, 1633152_AT, 1627483_AT, 1635279_AT, 1635393_S_AT, 1634495_S_AT, 1628562_S_AT, 1640689_A_AT, 1638576_AT, 1625263_AT, 1635821_AT, 1627567_AT, 1636407_AT, 1635824_AT, 1623314_AT, 1635774_AT, 1639479_A_AT, 1627898_AT, 1632796_S_AT, 1636304_AT, 1625517_AT, 1633512_AT, 1628285_A_AT, 1630024_AT, 1630521_AT, 1623525_AT, 1623806_AT, 1630840_A…	3070	393	12980	1.31251	0.208961	0.011652	0.831776
GOTERM_CC_FAT	GO:0044429~mitochondrial part	137	4.18704	0.000479202	1627034_A_AT, 1630174_S_AT, 1641171_AT, 1626534_AT, 1625665_AT, 1641506_AT, 1628481_AT, 1640090_A_AT, 1641174_AT, 1639715_AT, 1633269_AT, 1629677_AT, 1630062_A_AT, 1625928_AT, 1629342_S_AT, 1630695_AT, 1640375_AT, 1635706_AT, 1631750_A_AT, 1634417_S_AT, 1631856_A_AT, 1627638_S_AT, 1630698_AT, 1641579_AT, 1629691_AT, 1632221_AT, 1638414_A_AT, 1633486_AT, 1633840_A_AT, 1629790_AT, 1641599_AT, 16330…	1245	411	4786	1.28139	0.230632	0.0118468	0.696514
GOTERM_BP_FAT	GO:0015031~protein transport	91	2.78117	0.000216391	1640247_AT, 1631388_AT, 1627221_AT, 1637738_AT, 1623235_AT, 1623972_A_AT, 1624353_AT, 1637517_S_AT, 1638927_AT, 1631648_AT, 1633750_S_AT, 1640083_AT, 1628938_AT, 1632528_AT, 1633320_AT, 1632605_AT, 1640288_S_AT, 1625838_AT, 1624751_AT, 1636044_AT, 1641444_A_AT, 1629677_AT, 1639607_AT, 1631541_AT, 1624050_AT, 1639825_AT, 1624284_A_AT, 1629730_AT, 1623857_AT, 1639490_AT, 1628675_AT, 1635643_AT, 162…	1838	278	7937	1.41354	0.459152	0.011979	0.386564
GOTERM_BP_FAT	GO:0051276~chromosome organization	92	2.81174	0.00022684	1628921_S_AT, 1631242_AT, 1632277_A_AT, 1633152_AT, 1627419_AT, 1627483_AT, 1627058_AT, 1635279_AT, 1628562_S_AT, 1641149_AT, 1636883_S_AT, 1640689_A_AT, 1625263_AT, 1636721_AT, 1641170_A_AT, 1635824_AT, 1632170_A_AT, 1635774_AT, 1639610_AT, 1637151_AT, 1627898_AT, 1635854_S_AT, 1636304_AT, 1623525_AT, 1625188_AT, 1631321_S_AT, 1623806_AT, 1627603_AT, 1629842_AT, 1624301_AT, 1629310_AT, 1625112_A…	1838	282	7937	1.4088	0.474969	0.0123139	0.405194
SP_PIR_KEYWORDS	activator	43	1.31418	0.000680408	1631102_A_AT, 1628865_AT, 1625855_AT, 1628767_S_AT, 1637705_AT, 1636656_AT, 1635279_AT, 1627646_AT, 1630269_S_AT, 1625263_AT, 1625481_A_AT, 1635821_AT, 1627567_AT, 1630318_AT, 1640637_AT, 1633884_AT, 1624175_AT, 1640825_A_AT, 1628556_S_AT, 1639714_AT, 1625517_AT, 1630024_AT, 1626448_AT, 1624771_AT, 1636222_AT, 1641160_S_AT, 1632325_AT, 1623274_S_AT, 1626900_A_AT, 1628275_AT, 1624556_S_AT, 1630990…	3070	112	12980	1.62326	0.233139	0.0125609	0.941402
GOTERM_BP_FAT	GO:0022904~respiratory electron transport chain	32	0.977995	0.000246551	1632971_AT, 1624439_AT, 1641171_AT, 1639962_A_AT, 1640024_AT, 1640632_AT, 1641506_AT, 1641599_AT, 1633044_AT, 1640123_AT, 1641174_AT, 1635023_AT, 1638721_S_AT, 1633965_AT, 1636813_S_AT, 1635784_A_AT, 1625655_AT, 1633269_AT, 1627220_AT, 1636029_S_AT, 1634783_S_AT, 1633698_AT, 1630062_A_AT, 1630695_AT, 1624715_AT, 1631474_S_AT, 1628014_AT, 1634249_S_AT, 1636564_AT, 1634417_S_AT, 1625128_A_AT, 16318…	1838	74	7937	1.86736	0.50356	0.0131262	0.440331
GOTERM_BP_FAT	GO:0042773~ATP synthesis coupled electron transport	31	0.947433	0.000257724	1632971_AT, 1624439_AT, 1641171_AT, 1639962_A_AT, 1640024_AT, 1640632_AT, 1641506_AT, 1641599_AT, 1633044_AT, 1640123_AT, 1641174_AT, 1635023_AT, 1638721_S_AT, 1633965_AT, 1636813_S_AT, 1635784_A_AT, 1625655_AT, 1633269_AT, 1627220_AT, 1636029_S_AT, 1634783_S_AT, 1633698_AT, 1630062_A_AT, 1630695_AT, 1624715_AT, 1628014_AT, 1634249_S_AT, 1636564_AT, 1634417_S_AT, 1625128_A_AT, 1631856_A_AT, 16306…	1838	71	7937	1.88545	0.519069	0.0132215	0.460242
GOTERM_BP_FAT	GO:0006928~cell motion	98	2.99511	0.000257128	1634405_S_AT, 1632508_S_AT, 1628921_S_AT, 1635047_S_AT, 1624183_A_AT, 1633089_A_AT, 1633152_AT, 1627483_AT, 1634580_AT, 1634495_S_AT, 1641473_AT, 1625533_AT, 1628562_S_AT, 1631378_AT, 1637537_AT, 1630004_AT, 1632817_AT, 1632796_S_AT, 1626352_AT, 1625108_A_AT, 1631408_AT, 1627603_AT, 1637442_AT, 1638100_S_AT, 1629352_AT, 1630531_AT, 1636905_AT, 1631060_AT, 1638700_AT, 1635739_AT, 1633422_A_AT, 163…	1838	305	7937	1.38751	0.518254	0.0134337	0.45918
SP_PIR_KEYWORDS	ion channel	7	0.213936	0.000971887	1632060_AT, 1632961_AT, 1638398_AT, 1637321_AT, 1623070_A_AT, 1623048_A_AT, 1638535_A_AT, 1633356_S_AT	3070	7	12980	4.22801	0.315605	0.0150543	1.34217
GOTERM_CC_FAT	GO:0005886~plasma membrane	241	7.36553	0.000652051	1630045_AT, 1628921_S_AT, 1636221_A_AT, 1637624_A_AT, 1637428_A_AT, 1638131_S_AT, 1623070_A_AT, 1633152_AT, 1627483_AT, 1629839_A_AT, 1627711_AT, 1637539_A_AT, 1634465_A_AT, 1628562_S_AT, 1633583_AT, 1641473_AT, 1637270_AT, 1638904_AT, 1637469_AT, 1628594_AT, 1633356_S_AT, 1635042_S_AT, 1629962_AT, 1632242_A_AT, 1641475_AT, 1630852_AT, 1624203_S_AT, 1640377_S_AT, 1624447_S_AT, 1632622_AT, 1639015…	1245	781	4786	1.18623	0.300079	0.0153928	0.946637
SP_PIR_KEYWORDS	ionic channel	44	1.34474	0.000956294	1632961_AT, 1631664_A_AT, 1641265_AT, 1637624_A_AT, 1638010_AT, 1628722_AT, 1623070_A_AT, 1626802_A_AT, 1631526_S_AT, 1634465_A_AT, 1633583_AT, 1634140_A_AT, 1638904_AT, 1631075_AT, 1633356_S_AT, 1635938_S_AT, 1640092_A_AT, 1629962_AT, 1640027_A_AT, 1634756_AT, 1633963_A_AT, 1638914_AT, 1628390_AT, 1632060_AT, 1632622_AT, 1637321_AT, 1628097_AT, 1633452_A_AT, 1623048_A_AT, 1638535_A_AT, 1635546_A…	3070	117	12980	1.59002	0.311427	0.015427	1.32077
SP_PIR_KEYWORDS	ion transport	63	1.92543	0.000878936	1632961_AT, 1631664_A_AT, 1641265_AT, 1637624_A_AT, 1638010_AT, 1628722_AT, 1632963_AT, 1623070_A_AT, 1633432_AT, 1627018_S_AT, 1630900_AT, 1630874_S_AT, 1626802_A_AT, 1631526_S_AT, 1634465_A_AT, 1634140_A_AT, 1633583_AT, 1638904_AT, 1631075_AT, 1635858_S_AT, 1633356_S_AT, 1635938_S_AT, 1640092_A_AT, 1629962_AT, 1640027_A_AT, 1626807_A_AT, 1634756_AT, 1641059_AT, 1633963_A_AT, 1629342_S_AT, 16389…	3070	182	12980	1.46354	0.290316	0.0154671	1.21453
GOTERM_BP_FAT	GO:0060284~regulation of cell development	49	1.49756	0.000309297	1634405_S_AT, 1628319_S_AT, 1635047_S_AT, 1636221_A_AT, 1633132_A_AT, 1641452_A_AT, 1639217_S_AT, 1639773_S_AT, 1633016_A_AT, 1627882_AT, 1638709_AT, 1640235_AT, 1624021_A_AT, 1641607_AT, 1627506_AT, 1626162_S_AT, 1627623_S_AT, 1634164_AT, 1641653_AT, 1635875_AT, 1638753_AT, 1632178_AT, 1625470_S_AT, 1630502_AT, 1629842_AT, 1641243_AT, 1632409_A_AT, 1632612_S_AT, 1632637_AT, 1631055_AT, 1630341_A…	1838	131	7937	1.61523	0.584611	0.0155658	0.5521
SP_PIR_KEYWORDS	neurotransmitter receptor	8	0.244499	0.000932422	1632060_AT, 1633583_AT, 1637321_AT, 1623048_A_AT, 1633356_S_AT, 1641697_AT, 1624833_A_AT, 1635349_A_AT	3070	9	12980	3.75823	0.30498	0.0156936	1.28799
GOTERM_BP_FAT	GO:0043933~macromolecular complex subunit organization	91	2.78117	0.000326066	1623250_AT, 1633890_AT, 1636221_A_AT, 1635684_A_AT, 1627221_AT, 1630174_S_AT, 1627331_AT, 1627419_AT, 1627058_AT, 1635279_AT, 1639343_AT, 1633213_AT, 1641149_AT, 1632770_AT, 1625263_AT, 1632605_AT, 1635824_AT, 1632602_S_AT, 1630683_AT, 1641653_AT, 1630024_AT, 1631321_S_AT, 1626790_S_AT, 1625470_S_AT, 1634055_AT, 1625702_S_AT, 1632904_AT, 1628275_AT, 1626125_AT, 1633043_AT, 1632291_AT, 1630724_AT,…	1838	281	7937	1.39845	0.603936	0.0158418	0.58195
GOTERM_BP_FAT	GO:0007010~cytoskeleton organization	140	4.27873	0.00032289	1626454_AT, 1635063_AT, 1635047_S_AT, 1640660_AT, 1639121_AT, 1629839_A_AT, 1640391_AT, 1633213_AT, 1639893_S_AT, 1634599_S_AT, 1633632_AT, 1630634_S_AT, 1624983_S_AT, 1627567_AT, 1632578_AT, 1633311_AT, 1626964_AT, 1625253_AT, 1632830_S_AT, 1631340_AT, 1627506_AT, 1625589_AT, 1629762_AT, 1624050_AT, 1641653_AT, 1632420_AT, 1629187_S_AT, 1634509_S_AT, 1625470_S_AT, 1626790_S_AT, 1628601_AT, 16253…	1838	465	7937	1.30013	0.600345	0.0159617	0.576296
SP_PIR_KEYWORDS	gtp-binding	54	1.65037	0.00110778	1630558_A_AT, 1639773_S_AT, 1634527_S_AT, 1639469_A_AT, 1639332_AT, 1634444_AT, 1625303_AT, 1626425_AT, 1625838_AT, 1634906_AT, 1632830_S_AT, 1640167_S_AT, 1640377_S_AT, 1626015_S_AT, 1636530_S_AT, 1635098_A_AT, 1632931_AT, 1639015_S_AT, 1635832_AT, 1640376_A_AT, 1630075_S_AT, 1635643_AT, 1628859_AT, 1639956_AT, 1624989_S_AT, 1624193_S_AT, 1632557_S_AT, 1641618_AT, 1629253_AT, 1636997_AT, 1640557…	3070	152	12980	1.50206	0.350968	0.0164885	1.5285
SP_PIR_KEYWORDS	postsynaptic cell membrane	19	0.580685	0.00116285	1641662_AT, 1640464_AT, 1626545_AT, 1630897_AT, 1635349_A_AT, 1624833_A_AT, 1626426_AT, 1634465_A_AT, 1634140_A_AT, 1633583_AT, 1638904_AT, 1631075_AT, 1633356_S_AT, 1637692_AT, 1629962_AT, 1634985_AT, 1634756_AT, 1633963_A_AT, 1641697_AT, 1632060_AT, 1632622_AT, 1637321_AT, 1626574_AT, 1623048_A_AT, 1641495_AT	3070	38	12980	2.11401	0.364775	0.0166661	1.60392
SMART	SM00060:FN3	32	0.977995	0.000217692	1636905_AT, 1641458_S_AT, 1628319_S_AT, 1636076_A_AT, 1623163_AT, 1638097_AT, 1636742_AT, 1638563_AT, 1627923_AT, 1631792_AT, 1637539_A_AT, 1624391_AT, 1635787_AT, 1628664_AT, 1631741_A_AT, 1637537_AT, 1626478_AT, 1622923_AT, 1624108_AT, 1640974_A_AT, 1630651_AT, 1631726_AT, 1637017_AT, 1627506_AT, 1637362_AT, 1641526_A_AT, 1638192_A_AT, 1624710_AT, 1624713_AT, 1632657_AT, 1625935_AT, 1635144_AT,…	1314	64	4824	1.83562	0.0822039	0.0170097	0.302545
GOTERM_MF_FAT	GO:0046914~transition metal ion binding	393	12.011	7.13822e-05	1638722_AT, 1628921_S_AT, 1633890_AT, 1639940_AT, 1627390_AT, 1631942_AT, 1640083_AT, 1624222_S_AT, 1639343_AT, 1628938_AT, 1638999_AT, 1634495_S_AT, 1628562_S_AT, 1639599_AT, 1625574_AT, 1636112_S_AT, 1625663_AT, 1627097_AT, 1630626_AT, 1623866_AT, 1628768_AT, 1637151_AT, 1637479_AT, 1636316_A_AT, 1637791_AT, 1632919_AT, 1623806_AT, 1640781_A_AT, 1625114_AT, 1633444_S_AT, 1637386_AT, 1628977_AT,…	1964	1354	7918	1.17017	0.0844512	0.0174915	0.115763
INTERPRO	IPR018029:C2 membrane targeting protein	20	0.611247	6.3781e-05	1636302_S_AT, 1630119_S_AT, 1638777_AT, 1632478_A_AT, 1628815_AT, 1635684_A_AT, 1634175_AT, 1633447_AT, 1641475_AT, 1640081_AT, 1632355_AT, 1639837_AT, 1630846_AT, 1636576_S_AT, 1635373_AT, 1629859_S_AT, 1636345_S_AT, 1639490_AT, 1636968_AT, 1632528_AT, 1629842_AT, 1630007_S_AT, 1628868_AT, 1635078_AT	2645	32	10196	2.40926	0.156589	0.0187444	0.113297
GOTERM_BP_FAT	GO:0016310~phosphorylation	129	3.94254	0.000396041	1625544_S_AT, 1634405_S_AT, 1636221_A_AT, 1633890_AT, 1628344_AT, 1641171_AT, 1635378_AT, 1641506_AT, 1634749_A_AT, 1639343_AT, 1634580_AT, 1632205_AT, 1625533_AT, 1640155_AT, 1633632_AT, 1641174_AT, 1634631_AT, 1627955_A_AT, 1625350_AT, 1633269_AT, 1633625_S_AT, 1630062_A_AT, 1629342_S_AT, 1635928_A_AT, 1630695_AT, 1624447_S_AT, 1641654_A_AT, 1634509_S_AT, 1626790_S_AT, 1637000_AT, 1639349_AT, 1…	1838	425	7937	1.31073	0.675341	0.0188868	0.706421
GOTERM_BP_FAT	GO:0045449~regulation of transcription	225	6.87653	0.000404361	1628798_AT, 1628921_S_AT, 1639940_AT, 1637705_AT, 1633152_AT, 1627483_AT, 1638339_AT, 1635279_AT, 1634495_S_AT, 1638999_AT, 1628562_S_AT, 1629619_AT, 1640689_A_AT, 1628903_S_AT, 1635821_AT, 1637665_AT, 1636721_AT, 1630105_AT, 1630626_AT, 1635824_AT, 1623314_AT, 1639479_A_AT, 1635774_AT, 1629655_AT, 1633414_AT, 1625108_A_AT, 1630024_AT, 1630521_AT, 1625188_AT, 1623525_AT, 1631408_AT, 1623806_AT, 1…	1838	799	7937	1.21604	0.682925	0.0189615	0.72121
SMART	SM00225:BTB	35	1.06968	0.000204049	1632961_AT, 1632973_AT, 1628921_S_AT, 1629523_AT, 1636517_AT, 1630936_AT, 1635339_AT, 1633089_A_AT, 1629683_AT, 1636985_S_AT, 1623070_A_AT, 1627324_AT, 1633152_AT, 1627483_AT, 1624020_AT, 1626802_A_AT, 1632900_AT, 1634495_S_AT, 1628562_S_AT, 1636254_S_AT, 1638829_S_AT, 1636096_AT, 1625937_AT, 1623320_AT, 1630536_AT, 1636931_AT, 1639534_AT, 1631500_AT, 1638914_AT, 1624189_AT, 1627603_AT, 1638535_A…	1314	72	4824	1.78463	0.0772561	0.0199002	0.283609
GOTERM_BP_FAT	GO:0000226~microtubule cytoskeleton organization	95	2.90342	0.000436247	1626454_AT, 1635063_AT, 1640660_AT, 1639893_S_AT, 1633213_AT, 1630634_S_AT, 1624983_S_AT, 1627567_AT, 1625253_AT, 1626964_AT, 1625589_AT, 1629762_AT, 1632420_AT, 1634509_S_AT, 1629187_S_AT, 1625337_S_AT, 1628601_AT, 1623754_S_AT, 1627638_S_AT, 1623836_AT, 1626924_A_AT, 1629400_AT, 1627999_S_AT, 1632409_A_AT, 1634313_S_AT, 1623997_S_AT, 1630805_AT, 1627377_AT, 1640119_A_AT, 1634764_AT, 1639312_AT,…	1838	298	7937	1.37663	0.710388	0.02011	0.777873
SMART	SM00228:PDZ	32	0.977995	0.000309408	1626763_A_AT, 1641452_A_AT, 1637820_AT, 1637428_A_AT, 1625358_S_AT, 1627360_AT, 1626172_AT, 1633026_A_AT, 1623867_AT, 1630106_AT, 1641411_AT, 1624849_AT, 1640119_A_AT, 1629115_S_AT, 1635166_AT, 1628763_AT, 1627882_AT, 1632528_AT, 1640335_AT, 1634910_AT, 1625236_S_AT, 1624021_A_AT, 1632242_A_AT, 1627179_S_AT, 1638777_AT, 1637828_A_AT, 1625928_AT, 1637789_AT, 1628985_A_AT, 1625064_AT, 1623023_AT, 1…	1314	65	4824	1.80738	0.114786	0.0201159	0.429756
GOTERM_BP_FAT	GO:0046907~intracellular transport	99	3.02567	0.000443856	1627221_AT, 1637738_AT, 1623733_AT, 1640083_AT, 1628938_AT, 1625800_AT, 1633213_AT, 1640904_AT, 1632528_AT, 1632605_AT, 1632129_A_AT, 1623572_AT, 1624751_AT, 1636044_AT, 1629677_AT, 1624050_AT, 1639490_AT, 1628601_AT, 1629189_AT, 1638658_AT, 1624014_AT, 1634294_S_AT, 1632057_AT, 1630227_A_AT, 1633420_AT, 1633840_A_AT, 1637673_AT, 1635260_AT, 1624693_AT, 1632291_AT, 1636598_S_AT, 1625876_AT, 16231…	1838	313	7937	1.36585	0.716582	0.0201306	0.79139
INTERPRO	IPR000210:BTB/POZ-like	35	1.06968	7.73926e-05	1632961_AT, 1632973_AT, 1628921_S_AT, 1629523_AT, 1636517_AT, 1630936_AT, 1635339_AT, 1633089_A_AT, 1629683_AT, 1636985_S_AT, 1623070_A_AT, 1627324_AT, 1633152_AT, 1627483_AT, 1624020_AT, 1626802_A_AT, 1632900_AT, 1634495_S_AT, 1628562_S_AT, 1636254_S_AT, 1638829_S_AT, 1636096_AT, 1625937_AT, 1623320_AT, 1630536_AT, 1636931_AT, 1639534_AT, 1631500_AT, 1638914_AT, 1624189_AT, 1627603_AT, 1638535_A…	2645	72	10196	1.87387	0.186693	0.0204526	0.137461
INTERPRO	IPR003961:Fibronectin, type III	32	0.977995	8.72592e-05	1636905_AT, 1641458_S_AT, 1628319_S_AT, 1636076_A_AT, 1623163_AT, 1638097_AT, 1636742_AT, 1638563_AT, 1627923_AT, 1631792_AT, 1637539_A_AT, 1624391_AT, 1635787_AT, 1628664_AT, 1631741_A_AT, 1637537_AT, 1626478_AT, 1622923_AT, 1624108_AT, 1640974_A_AT, 1630651_AT, 1631726_AT, 1637017_AT, 1627506_AT, 1637362_AT, 1641526_A_AT, 1638192_A_AT, 1624710_AT, 1624713_AT, 1632657_AT, 1625935_AT, 1635144_AT,…	2645	64	10196	1.92741	0.20784	0.0209584	0.154972
GOTERM_BP_FAT	GO:0070647~protein modification by small protein conjugation or removal	29	0.886308	0.000507888	1629843_S_AT, 1623891_AT, 1625617_AT, 1623826_AT, 1627254_AT, 1624240_AT, 1632637_AT, 1636656_AT, 1622980_AT, 1639817_AT, 1625543_S_AT, 1635718_AT, 1640541_AT, 1636254_S_AT, 1641279_AT, 1629967_S_AT, 1639153_AT, 1634212_AT, 1630816_AT, 1640235_AT, 1632776_AT, 1631367_AT, 1629655_AT, 1635843_AT, 1632355_AT, 1634086_A_AT, 1627278_S_AT, 1629221_AT, 1631381_AT, 1624301_AT, 1624812_AT	1838	67	7937	1.86911	0.763727	0.0226408	0.905068
SP_PIR_KEYWORDS	protein biosynthesis	36	1.10024	0.00170471	1623150_AT, 1624989_S_AT, 1623836_AT, 1626924_A_AT, 1630519_AT, 1624529_AT, 1632267_A_AT, 1634764_AT, 1632197_AT, 1639893_S_AT, 1636176_AT, 1633043_AT, 1623193_AT, 1623715_AT, 1635303_AT, 1639949_S_AT, 1624337_AT, 1637546_AT, 1632483_AT, 1640288_S_AT, 1632220_S_AT, 1635547_A_AT, 1629970_S_AT, 1630911_S_AT, 1636295_AT, 1629578_AT, 1629107_AT, 1627749_AT, 1640174_AT, 1635832_AT, 1640435_AT, 1629188…	3070	93	12980	1.63665	0.485935	0.0234843	2.34311
GOTERM_BP_FAT	GO:0022900~electron transport chain	36	1.10024	0.000557751	1632971_AT, 1624439_AT, 1641171_AT, 1632221_AT, 1639962_A_AT, 1640024_AT, 1640632_AT, 1641506_AT, 1641599_AT, 1633044_AT, 1640123_AT, 1641174_AT, 1635023_AT, 1638721_S_AT, 1633965_AT, 1636813_S_AT, 1635784_A_AT, 1636137_AT, 1633269_AT, 1625655_AT, 1627220_AT, 1636029_S_AT, 1633698_AT, 1634783_S_AT, 1630062_A_AT, 1630695_AT, 1624715_AT, 1627945_AT, 1631474_S_AT, 1628014_AT, 1634249_S_AT, 1629426_S…	1838	90	7937	1.72731	0.794941	0.0240815	0.993508
GOTERM_BP_FAT	GO:0007611~learning or memory	32	0.977995	0.000567355	1640534_S_AT, 1630945_AT, 1636742_AT, 1632409_A_AT, 1630400_AT, 1635156_S_AT, 1627317_A_AT, 1631055_AT, 1627248_AT, 1632418_S_AT, 1626802_A_AT, 1641473_AT, 1633016_A_AT, 1635960_AT, 1628594_AT, 1623933_AT, 1627948_AT, 1628651_A_AT, 1640019_AT, 1634163_AT, 1625442_A_AT, 1631852_AT, 1624957_A_AT, 1632390_AT, 1625888_A_AT, 1641697_AT, 1628986_AT, 1635144_AT, 1625197_AT, 1625930_AT, 1639015_S_AT, 162…	1838	77	7937	1.79461	0.800461	0.0241246	1.01053
GOTERM_BP_FAT	GO:0045184~establishment of protein localization	91	2.78117	0.000550448	1640247_AT, 1631388_AT, 1627221_AT, 1637738_AT, 1623235_AT, 1623972_A_AT, 1624353_AT, 1637517_S_AT, 1638927_AT, 1631648_AT, 1633750_S_AT, 1640083_AT, 1628938_AT, 1632528_AT, 1633320_AT, 1632605_AT, 1640288_S_AT, 1625838_AT, 1624751_AT, 1636044_AT, 1641444_A_AT, 1629677_AT, 1639607_AT, 1631541_AT, 1624050_AT, 1639825_AT, 1624284_A_AT, 1629730_AT, 1623857_AT, 1639490_AT, 1628675_AT, 1635643_AT, 162…	1838	285	7937	1.37882	0.790641	0.0241368	0.980559
GOTERM_BP_FAT	GO:0007610~behavior	129	3.94254	0.000601239	1639166_AT, 1628344_AT, 1637624_A_AT, 1639940_AT, 1633089_A_AT, 1630400_AT, 1638131_S_AT, 1626534_AT, 1629839_A_AT, 1640391_AT, 1634495_S_AT, 1641473_AT, 1633016_A_AT, 1640090_A_AT, 1632770_AT, 1628594_AT, 1628651_A_AT, 1641279_AT, 1639913_AT, 1635938_S_AT, 1631340_AT, 1631852_AT, 1632796_S_AT, 1632390_AT, 1626352_AT, 1625888_A_AT, 1628986_AT, 1624447_S_AT, 1629220_AT, 1632622_AT, 1639015_S_AT, 1…	1838	429	7937	1.2985	0.818778	0.0251708	1.07058
INTERPRO	IPR001478:PDZ/DHR/GLGF	32	0.977995	0.000125777	1626763_A_AT, 1641452_A_AT, 1637820_AT, 1637428_A_AT, 1625358_S_AT, 1627360_AT, 1626172_AT, 1633026_A_AT, 1623867_AT, 1630106_AT, 1641411_AT, 1624849_AT, 1640119_A_AT, 1629115_S_AT, 1635166_AT, 1628763_AT, 1627882_AT, 1632528_AT, 1640335_AT, 1634910_AT, 1625236_S_AT, 1624021_A_AT, 1632242_A_AT, 1627179_S_AT, 1638777_AT, 1637828_A_AT, 1625928_AT, 1637789_AT, 1628985_A_AT, 1625064_AT, 1623023_AT, 1…	2645	65	10196	1.89776	0.285267	0.0255035	0.223309
SP_PIR_KEYWORDS	transport	138	4.2176	0.00192775	1627994_AT, 1637624_A_AT, 1641265_AT, 1638010_AT, 1628722_AT, 1623070_A_AT, 1633432_AT, 1640083_AT, 1630874_S_AT, 1628938_AT, 1626311_AT, 1634465_A_AT, 1633583_AT, 1634140_A_AT, 1638904_AT, 1641174_AT, 1635858_S_AT, 1636264_AT, 1633356_S_AT, 1635938_S_AT, 1640092_A_AT, 1629962_AT, 1641059_AT, 1629677_AT, 1629342_S_AT, 1632060_AT, 1632622_AT, 1637321_AT, 1628097_AT, 1637000_AT, 1628675_AT, 1631750…	3070	465	12980	1.25477	0.528836	0.0256162	2.64589
INTERPRO	IPR013162:CD80-like, immunoglobulin C2-set	14	0.427873	0.000123668	1630651_AT, 1627506_AT, 1637362_AT, 1634833_AT, 1631804_S_AT, 1624713_AT, 1637029_AT, 1629697_A_AT, 1632761_AT, 1627923_AT, 1625366_AT, 1637539_A_AT, 1626302_AT, 1628664_AT, 1627397_AT, 1641473_AT, 1623152_AT, 1625299_AT, 1632218_S_AT, 1637057_AT, 1624108_AT	2645	19	10196	2.84039	0.28123	0.0271427	0.219568
GOTERM_BP_FAT	GO:0050877~neurological system process	159	4.85941	0.000674704	1634405_S_AT, 1636221_A_AT, 1639431_AT, 1637624_A_AT, 1635684_A_AT, 1639940_AT, 1633089_A_AT, 1630400_AT, 1626534_AT, 1627711_AT, 1634495_S_AT, 1641473_AT, 1633016_A_AT, 1632770_AT, 1628594_AT, 1632528_AT, 1632605_AT, 1628651_A_AT, 1635479_A_AT, 1631852_AT, 1641444_A_AT, 1641059_AT, 1641475_AT, 1634164_AT, 1632390_AT, 1625888_A_AT, 1641653_AT, 1635875_AT, 1628986_AT, 1632622_AT, 1639015_S_AT, 162…	1838	546	7937	1.25752	0.852924	0.0277947	1.20065
SP_PIR_KEYWORDS	cleavage on pair of basic residues	20	0.611247	0.00237678	1633176_AT, 1624745_AT, 1633908_AT, 1627943_AT, 1640440_AT, 1637843_AT, 1628450_AT, 1627736_AT, 1625059_AT, 1629220_AT, 1638436_AT, 1625930_AT, 1629136_AT, 1637290_AT, 1633651_AT, 1629703_AT, 1630467_A_AT, 1632752_AT, 1639144_A_AT, 1641343_AT	3070	43	12980	1.96652	0.604675	0.0294933	3.25278
SP_PIR_KEYWORDS	rrna-binding	8	0.244499	0.00247151	1630252_AT, 1630813_AT, 1624070_AT, 1639949_S_AT, 1624983_S_AT, 1628061_AT, 1631015_S_AT, 1638068_A_AT, 1628775_S_AT, 1635388_S_AT	3070	10	12980	3.38241	0.619048	0.0297086	3.38037
SP_PIR_KEYWORDS	endosome	8	0.244499	0.00247151	1637893_AT, 1629509_S_AT, 1630278_S_AT, 1623139_AT, 1639625_AT, 1628673_AT, 1638501_AT, 1633936_A_AT	3070	10	12980	3.38241	0.619048	0.0297086	3.38037
SP_PIR_KEYWORDS	mitochondrion	62	1.89487	0.00234316	1632361_AT, 1627034_A_AT, 1637793_AT, 1626534_AT, 1632963_AT, 1632114_AT, 1625665_AT, 1640024_AT, 1627018_S_AT, 1623792_A_AT, 1640090_A_AT, 1641174_AT, 1634414_AT, 1637285_S_AT, 1639715_AT, 1623012_AT, 1629677_AT, 1625928_AT, 1624715_AT, 1637555_AT, 1640375_AT, 1632852_S_AT, 1639567_AT, 1638735_AT, 1631750_A_AT, 1636564_AT, 1631856_A_AT, 1641579_AT, 1639242_A_AT, 1636950_AT, 1626701_AT, 1632971_A…	3070	185	12980	1.41696	0.599445	0.0300365	3.20747
GOTERM_BP_FAT	GO:0034621~cellular macromolecular complex subunit organization	68	2.07824	0.000749928	1623250_AT, 1624496_AT, 1628017_A_AT, 1636221_A_AT, 1637542_S_AT, 1635684_A_AT, 1627221_AT, 1640024_AT, 1627419_AT, 1627058_AT, 1627067_AT, 1627066_AT, 1629507_A_AT, 1635279_AT, 1633213_AT, 1641149_AT, 1632770_AT, 1625263_AT, 1637663_AT, 1627631_S_AT, 1632605_AT, 1633320_AT, 1636846_AT, 1640288_S_AT, 1641449_AT, 1634906_AT, 1640333_AT, 1635824_AT, 1632602_S_AT, 1637335_AT, 1635638_S_AT, 1629266_S…	1838	203	7937	1.44652	0.881233	0.0304063	1.33366
GOTERM_BP_FAT	GO:0019932~second-messenger-mediated signaling	17	0.51956	0.000809345	1635495_A_AT, 1630119_S_AT, 1632409_A_AT, 1638131_S_AT, 1635156_S_AT, 1627933_A_AT, 1638445_A_AT, 1625059_AT, 1631055_AT, 1636576_S_AT, 1633273_AT, 1640745_AT, 1625930_AT, 1634509_S_AT, 1632131_AT, 1626861_AT, 1628594_AT, 1637386_AT, 1625048_AT, 1628651_A_AT, 1640359_S_AT, 1638556_S_AT	1838	32	7937	2.29409	0.899688	0.0323159	1.43861
GOTERM_BP_FAT	GO:0044093~positive regulation of molecular function	30	0.91687	0.000837139	1632797_A_AT, 1638700_AT, 1633890_AT, 1633132_A_AT, 1632409_A_AT, 1638131_S_AT, 1627933_A_AT, 1631055_AT, 1639773_S_AT, 1634447_AT, 1639817_AT, 1630341_AT, 1639343_AT, 1632205_AT, 1630524_AT, 1628651_A_AT, 1640359_S_AT, 1634212_AT, 1638709_AT, 1635495_A_AT, 1637203_AT, 1630119_S_AT, 1641607_AT, 1630916_AT, 1629655_AT, 1631541_AT, 1627196_AT, 1636576_S_AT, 1625981_AT, 1640745_AT, 1625930_AT, 16390…	1838	72	7937	1.79928	0.907308	0.0329447	1.48766
GOTERM_BP_FAT	GO:0008345~larval locomotory behavior	11	0.336186	0.000853082	1632612_S_AT, 1627818_S_AT, 1632796_S_AT, 1637684_AT, 1626352_AT, 1627317_A_AT, 1626802_A_AT, 1636345_S_AT, 1623933_AT, 1635211_AT, 1629703_AT, 1638535_A_AT, 1637285_S_AT	1838	16	7937	2.96882	0.911414	0.0331034	1.51579
GOTERM_BP_FAT	GO:0019933~cAMP-mediated signaling	11	0.336186	0.000853082	1635495_A_AT, 1632409_A_AT, 1638131_S_AT, 1635156_S_AT, 1631055_AT, 1640745_AT, 1625930_AT, 1632131_AT, 1626861_AT, 1628594_AT, 1625048_AT, 1628651_A_AT, 1640359_S_AT, 1638556_S_AT	1838	16	7937	2.96882	0.911414	0.0331034	1.51579
GOTERM_BP_FAT	GO:0050801~ion homeostasis	23	0.702934	0.000866013	1635683_AT, 1639416_AT, 1623066_AT, 1630900_AT, 1626802_A_AT, 1633273_AT, 1623933_AT, 1635858_S_AT, 1640359_S_AT, 1630119_S_AT, 1638466_A_AT, 1637017_AT, 1626807_A_AT, 1632430_AT, 1630852_AT, 1638445_A_AT, 1641697_AT, 1636576_S_AT, 1632622_AT, 1640745_AT, 1637000_AT, 1636845_AT, 1639567_AT, 1629938_AT, 1633452_A_AT, 1638535_A_AT, 1638556_S_AT	1838	50	7937	1.98641	0.914611	0.0331444	1.5386
GOTERM_CC_FAT	GO:0045271~respiratory chain complex I	22	0.672372	0.00149963	1625655_AT, 1633269_AT, 1627220_AT, 1636029_S_AT, 1634783_S_AT, 1633698_AT, 1630062_A_AT, 1641171_AT, 1632221_AT, 1640024_AT, 1630695_AT, 1641506_AT, 1641599_AT, 1628014_AT, 1634249_S_AT, 1632455_AT, 1629581_AT, 1638721_S_AT, 1634417_S_AT, 1633965_AT, 1630698_AT, 1635784_A_AT	1245	44	4786	1.92209	0.55997	0.0336263	2.16466
GOTERM_CC_FAT	GO:0005747~mitochondrial respiratory chain complex I	22	0.672372	0.00149963	1625655_AT, 1633269_AT, 1627220_AT, 1636029_S_AT, 1634783_S_AT, 1633698_AT, 1630062_A_AT, 1641171_AT, 1632221_AT, 1640024_AT, 1630695_AT, 1641506_AT, 1641599_AT, 1628014_AT, 1634249_S_AT, 1632455_AT, 1629581_AT, 1638721_S_AT, 1634417_S_AT, 1633965_AT, 1630698_AT, 1635784_A_AT	1245	44	4786	1.92209	0.55997	0.0336263	2.16466
GOTERM_CC_FAT	GO:0030964~NADH dehydrogenase complex	22	0.672372	0.00149963	1625655_AT, 1633269_AT, 1627220_AT, 1636029_S_AT, 1634783_S_AT, 1633698_AT, 1630062_A_AT, 1641171_AT, 1632221_AT, 1640024_AT, 1630695_AT, 1641506_AT, 1641599_AT, 1628014_AT, 1634249_S_AT, 1632455_AT, 1629581_AT, 1638721_S_AT, 1634417_S_AT, 1633965_AT, 1630698_AT, 1635784_A_AT	1245	44	4786	1.92209	0.55997	0.0336263	2.16466
GOTERM_MF_FAT	GO:0042165~neurotransmitter binding	32	0.977995	0.00027422	1641662_AT, 1637355_AT, 1626545_AT, 1631104_S_AT, 1630897_AT, 1631364_AT, 1635349_A_AT, 1624833_A_AT, 1637028_AT, 1634465_A_AT, 1639186_AT, 1638904_AT, 1626723_AT, 1628982_AT, 1633356_S_AT, 1639066_AT, 1637692_AT, 1629962_AT, 1634985_AT, 1634756_AT, 1632424_AT, 1624469_AT, 1633963_A_AT, 1630852_AT, 1632926_AT, 1638954_AT, 1635672_AT, 1632060_AT, 1624962_AT, 1624643_A_AT, 1633531_AT, 1632622_AT, 1…	1964	70	7918	1.843	0.287505	0.0369642	0.444025
GOTERM_MF_FAT	GO:0030594~neurotransmitter receptor activity	32	0.977995	0.00027422	1641662_AT, 1637355_AT, 1626545_AT, 1631104_S_AT, 1630897_AT, 1631364_AT, 1635349_A_AT, 1624833_A_AT, 1637028_AT, 1634465_A_AT, 1639186_AT, 1638904_AT, 1626723_AT, 1628982_AT, 1633356_S_AT, 1639066_AT, 1637692_AT, 1629962_AT, 1634985_AT, 1634756_AT, 1632424_AT, 1624469_AT, 1633963_A_AT, 1630852_AT, 1632926_AT, 1638954_AT, 1635672_AT, 1632060_AT, 1624962_AT, 1624643_A_AT, 1633531_AT, 1632622_AT, 1…	1964	70	7918	1.843	0.287505	0.0369642	0.444025
SP_PIR_KEYWORDS	serine/threonine-protein kinase	51	1.55868	0.00319027	1625544_S_AT, 1640534_S_AT, 1634405_S_AT, 1636221_A_AT, 1641452_A_AT, 1626404_A_AT, 1625416_X_AT, 1641241_AT, 1634580_AT, 1625533_AT, 1633632_AT, 1639526_A_AT, 1634631_AT, 1634779_AT, 1633625_S_AT, 1633368_AT, 1639894_AT, 1635928_A_AT, 1632955_AT, 1627121_S_AT, 1624447_S_AT, 1641654_A_AT, 1641021_A_AT, 1629741_AT, 1638619_S_AT, 1630514_AT, 1640394_S_AT, 1625183_AT, 1627886_AT, 1630945_AT, 1639306…	3070	148	12980	1.45695	0.712403	0.0370593	4.34335
GOTERM_MF_FAT	GO:0043169~cation binding	495	15.1284	0.000245053	1638722_AT, 1628921_S_AT, 1633890_AT, 1627462_A_AT, 1637624_A_AT, 1627390_AT, 1639940_AT, 1631942_AT, 1626421_AT, 1623070_A_AT, 1640083_AT, 1639343_AT, 1640391_AT, 1624222_S_AT, 1628938_AT, 1638999_AT, 1634495_S_AT, 1628562_S_AT, 1639599_AT, 1625574_AT, 1636112_S_AT, 1627097_AT, 1625663_AT, 1630626_AT, 1623866_AT, 1628768_AT, 1637151_AT, 1639363_AT, 1637479_AT, 1636316_A_AT, 1637791_AT, 1637457_A…	1964	1764	7918	1.13131	0.261343	0.0371573	0.396885
GOTERM_MF_FAT	GO:0005179~hormone activity	26	0.794621	0.000324451	1633176_AT, 1624745_AT, 1640440_AT, 1628450_AT, 1637448_S_AT, 1634957_AT, 1625059_AT, 1639177_AT, 1629115_S_AT, 1637290_AT, 1639622_AT, 1639116_AT, 1630467_A_AT, 1629703_AT, 1632752_AT, 1634436_AT, 1633908_AT, 1627943_AT, 1639240_A_AT, 1629220_AT, 1638436_AT, 1629136_AT, 1625930_AT, 1633651_AT, 1641343_AT, 1638336_AT	1964	53	7918	1.97775	0.330408	0.039315	0.525161
GOTERM_MF_FAT	GO:0043167~ion binding	498	15.22	0.000198467	1638722_AT, 1628921_S_AT, 1633890_AT, 1627462_A_AT, 1637624_A_AT, 1627390_AT, 1639940_AT, 1631942_AT, 1626421_AT, 1623070_A_AT, 1640083_AT, 1639343_AT, 1640391_AT, 1624222_S_AT, 1628938_AT, 1638999_AT, 1634495_S_AT, 1628562_S_AT, 1639599_AT, 1625574_AT, 1636112_S_AT, 1627097_AT, 1625663_AT, 1630626_AT, 1623866_AT, 1628768_AT, 1637151_AT, 1639363_AT, 1637479_AT, 1636316_A_AT, 1637791_AT, 1637457_A…	1964	1772	7918	1.13303	0.217553	0.0400635	0.321549
GOTERM_MF_FAT	GO:0022843~voltage-gated cation channel activity	22	0.672372	0.000232948	1632961_AT, 1638398_AT, 1637624_A_AT, 1623066_AT, 1627300_AT, 1628722_AT, 1629949_AT, 1623070_A_AT, 1626802_A_AT, 1640614_AT, 1624056_A_AT, 1623933_AT, 1628331_AT, 1635938_S_AT, 1640092_A_AT, 1638466_A_AT, 1636687_AT, 1639537_AT, 1626470_AT, 1638914_AT, 1624241_AT, 1629418_S_AT, 1637301_A_AT, 1640647_S_AT, 1628097_AT, 1633366_AT, 1638535_A_AT, 1635546_A_AT	1964	41	7918	2.16328	0.250206	0.0403021	0.377315
GOTERM_BP_FAT	GO:0045475~locomotor rhythm	15	0.458435	0.00108326	1633908_AT, 1628344_AT, 1632409_A_AT, 1639940_AT, 1632612_S_AT, 1640051_S_AT, 1631055_AT, 1625594_S_AT, 1624699_S_AT, 1624447_S_AT, 1635960_AT, 1637769_S_AT, 1629703_AT, 1639823_AT, 1625048_AT, 1628651_A_AT, 1635938_S_AT, 1640019_AT	1838	27	7937	2.39904	0.953955	0.0407431	1.92105
GOTERM_BP_FAT	GO:0065003~macromolecular complex assembly	79	2.41443	0.00110351	1623250_AT, 1624496_AT, 1636221_A_AT, 1628017_A_AT, 1633890_AT, 1635684_A_AT, 1627221_AT, 1630174_S_AT, 1628767_S_AT, 1627331_AT, 1640024_AT, 1627419_AT, 1627058_AT, 1627067_AT, 1629507_A_AT, 1639343_AT, 1633213_AT, 1641149_AT, 1632770_AT, 1637663_AT, 1630269_S_AT, 1627631_S_AT, 1632605_AT, 1633320_AT, 1636846_AT, 1641449_AT, 1634906_AT, 1640333_AT, 1630318_AT, 1633349_AT, 1632602_S_AT, 1633884_A…	1838	246	7937	1.38676	0.956531	0.0409475	1.95663
GOTERM_BP_FAT	GO:0006414~translational elongation	12	0.366748	0.00114644	1623150_AT, 1624989_S_AT, 1633043_AT, 1623715_AT, 1637546_AT, 1623588_AT, 1634444_AT, 1638331_S_AT, 1627749_AT, 1623606_AT, 1632267_A_AT, 1625150_S_AT	1838	19	7937	2.72734	0.961526	0.0419597	2.03202
GOTERM_BP_FAT	GO:0055080~cation homeostasis	17	0.51956	0.00123699	1635683_AT, 1639416_AT, 1630119_S_AT, 1632430_AT, 1626807_A_AT, 1630852_AT, 1638445_A_AT, 1641697_AT, 1636576_S_AT, 1630900_AT, 1633273_AT, 1640745_AT, 1636845_AT, 1637000_AT, 1629938_AT, 1639567_AT, 1633452_A_AT, 1635858_S_AT, 1640359_S_AT, 1638556_S_AT	1838	33	7937	2.22457	0.970259	0.0440667	2.19084
GOTERM_BP_FAT	GO:0007626~locomotory behavior	61	1.8643	0.00122732	1639166_AT, 1636914_AT, 1631102_A_AT, 1629523_AT, 1630936_AT, 1628344_AT, 1639940_AT, 1633089_A_AT, 1627818_S_AT, 1627324_AT, 1637684_AT, 1625594_S_AT, 1640391_AT, 1626802_A_AT, 1634495_S_AT, 1641473_AT, 1640090_A_AT, 1635852_AT, 1632770_AT, 1637285_S_AT, 1628651_A_AT, 1636846_AT, 1641279_AT, 1635938_S_AT, 1639913_AT, 1636288_AT, 1632796_S_AT, 1626352_AT, 1624447_S_AT, 1632622_AT, 1637769_S_AT, 1…	1838	181	7937	1.45533	0.96943	0.0442846	2.17388
GOTERM_BP_FAT	GO:0043085~positive regulation of catalytic activity	27	0.825183	0.001315	1632797_A_AT, 1638700_AT, 1633890_AT, 1633132_A_AT, 1638131_S_AT, 1627933_A_AT, 1639773_S_AT, 1634447_AT, 1639817_AT, 1630341_AT, 1639343_AT, 1632205_AT, 1630524_AT, 1628651_A_AT, 1640359_S_AT, 1634212_AT, 1638709_AT, 1635495_A_AT, 1637203_AT, 1641607_AT, 1630119_S_AT, 1630916_AT, 1631541_AT, 1627196_AT, 1636576_S_AT, 1625981_AT, 1640745_AT, 1625930_AT, 1639015_S_AT, 1632131_AT, 1626861_AT, 16269…	1838	64	7937	1.82177	0.976176	0.0456388	2.32746
GOTERM_BP_FAT	GO:0006461~protein complex assembly	57	1.74205	0.00130141	1633890_AT, 1636221_A_AT, 1635684_A_AT, 1627221_AT, 1630174_S_AT, 1628767_S_AT, 1627331_AT, 1640024_AT, 1627067_AT, 1639343_AT, 1632770_AT, 1637663_AT, 1630269_S_AT, 1632605_AT, 1633320_AT, 1636846_AT, 1640333_AT, 1634906_AT, 1630318_AT, 1633349_AT, 1637335_AT, 1633884_AT, 1635638_S_AT, 1629266_S_AT, 1634616_AT, 1627196_AT, 1639825_AT, 1641653_AT, 1636530_S_AT, 1623857_AT, 1630024_AT, 1624550_AT,…	1838	167	7937	1.4739	0.975237	0.0457364	2.30368
GOTERM_BP_FAT	GO:0070271~protein complex biogenesis	57	1.74205	0.00130141	1633890_AT, 1636221_A_AT, 1635684_A_AT, 1627221_AT, 1630174_S_AT, 1628767_S_AT, 1627331_AT, 1640024_AT, 1627067_AT, 1639343_AT, 1632770_AT, 1637663_AT, 1630269_S_AT, 1632605_AT, 1633320_AT, 1636846_AT, 1640333_AT, 1634906_AT, 1630318_AT, 1633349_AT, 1637335_AT, 1633884_AT, 1635638_S_AT, 1629266_S_AT, 1634616_AT, 1627196_AT, 1639825_AT, 1641653_AT, 1636530_S_AT, 1623857_AT, 1630024_AT, 1624550_AT,…	1838	167	7937	1.4739	0.975237	0.0457364	2.30368
SP_PIR_KEYWORDS	methylation	13	0.397311	0.00441493	1631340_AT, 1636745_AT, 1623233_AT, 1629322_AT, 1636880_S_AT, 1640377_S_AT, 1628088_AT, 1629839_A_AT, 1626867_AT, 1623222_S_AT, 1628754_S_AT, 1638744_AT, 1641149_AT, 1625838_AT, 1636025_AT, 1624899_AT	3070	24	12980	2.29017	0.82194	0.0468036	5.96363
SP_PIR_KEYWORDS	protein transport	37	1.13081	0.00429564	1624014_AT, 1638658_AT, 1638465_AT, 1629509_S_AT, 1634074_A_AT, 1623235_AT, 1638501_AT, 1633420_AT, 1640083_AT, 1628938_AT, 1637673_AT, 1638744_AT, 1632291_AT, 1624693_AT, 1623139_AT, 1625838_AT, 1629650_AT, 1639288_AT, 1630351_AT, 1637893_AT, 1625573_AT, 1633940_AT, 1636064_AT, 1623233_AT, 1629677_AT, 1637509_S_AT, 1637967_AT, 1639625_AT, 1639825_AT, 1634390_S_AT, 1623857_AT, 1641621_AT, 1627197…	3070	101	12980	1.54888	0.813422	0.0468364	5.80693
SP_PIR_KEYWORDS	transmembrane	282	8.61858	0.00424497	1631285_AT, 1637624_A_AT, 1630400_AT, 1638131_S_AT, 1635585_AT, 1623070_A_AT, 1630047_AT, 1633432_AT, 1637539_A_AT, 1627711_AT, 1633273_AT, 1634465_A_AT, 1641473_AT, 1633583_AT, 1637420_A_AT, 1637270_AT, 1638904_AT, 1628594_AT, 1637469_AT, 1623119_AT, 1636264_AT, 1627024_S_AT, 1627225_AT, 1633356_S_AT, 1639066_AT, 1629962_AT, 1638306_AT, 1630852_AT, 1624713_AT, 1631777_A_AT, 1632622_AT, 1626835_A…	3070	1039	12980	1.14755	0.809683	0.0476246	5.7403
GOTERM_BP_FAT	GO:0030163~protein catabolic process	66	2.01711	0.00139461	1629843_S_AT, 1624010_A_AT, 1635974_AT, 1628595_AT, 1638884_AT, 1639784_AT, 1623029_AT, 1623505_S_AT, 1625543_S_AT, 1625931_AT, 1630203_AT, 1636254_S_AT, 1628016_S_AT, 1641279_AT, 1634899_A_AT, 1630816_AT, 1634212_AT, 1639153_AT, 1629972_AT, 1623288_AT, 1641297_AT, 1629655_AT, 1627898_AT, 1632355_AT, 1633010_S_AT, 1630777_AT, 1635875_AT, 1636665_AT, 1627278_S_AT, 1635905_AT, 1624119_AT, 1631381_A…	1838	200	7937	1.42503	0.981002	0.0477535	2.46671

## Sheet: elav-enriched rel sg
Category	Term	Count	%	PValue	Genes	List Total	Pop Hits	Pop Total	Fold Enrichment	Bonferroni	Benjamini	FDR
SP_PIR_KEYWORDS	alternative splicing	188	8.32595	2.85402e-19	1641114_AT, 1628921_S_AT, 1627034_A_AT, 1635096_AT, 1639083_AT, 1628344_AT, 1639582_AT, 1633152_AT, 1638999_AT, 1634465_A_AT, 1633583_AT, 1633016_A_AT, 1637270_AT, 1625574_AT, 1623602_A_AT, 1629467_AT, 1637144_A_AT, 1624390_A_AT, 1639479_A_AT, 1626584_A_AT, 1632859_A_AT, 1625700_A_AT, 1626329_AT, 1625188_AT, 1630002_S_AT, 1639015_S_AT, 1624649_A_AT, 1640781_A_AT, 1625340_AT, 1640371_A_AT, 1637386…	2122	616	12980	1.86684	9.61804e-17	9.61804e-17	3.88141e-16
SP_PIR_KEYWORDS	phosphoprotein	230	10.186	8.6144e-19	1628921_S_AT, 1633890_AT, 1628344_AT, 1635096_AT, 1639083_AT, 1639038_AT, 1633152_AT, 1639343_AT, 1634580_AT, 1638999_AT, 1636883_S_AT, 1633016_A_AT, 1623602_A_AT, 1637144_A_AT, 1624390_A_AT, 1635774_AT, 1626584_A_AT, 1625188_AT, 1630002_S_AT, 1625340_AT, 1624301_AT, 1634028_S_AT, 1640441_AT, 1632292_AT, 1634461_AT, 1629123_AT, 1637716_A_AT, 1632637_AT, 1629796_S_AT, 1630305_AT, 1627377_AT, 16302…	2122	815	12980	1.72623	2.90305e-16	1.45153e-16	1.17154e-15
GOTERM_MF_FAT	GO:0008270~zinc ion binding	274	12.1346	2.26311e-16	1641114_AT, 1638722_AT, 1628921_S_AT, 1633890_AT, 1632327_AT, 1635096_AT, 1639940_AT, 1626183_AT, 1625452_AT, 1633152_AT, 1634853_AT, 1639343_AT, 1624222_S_AT, 1638999_AT, 1627849_AT, 1639599_AT, 1632528_AT, 1638516_S_AT, 1624481_A_AT, 1630626_AT, 1639479_A_AT, 1623847_AT, 1635774_AT, 1632859_A_AT, 1626565_AT, 1635567_S_AT, 1628243_AT, 1626018_A_AT, 1637791_AT, 1625108_A_AT, 1636316_A_AT, 1624470…	1362	1026	7918	1.55254	2.25375e-13	2.25375e-13	3.55271e-13
GOTERM_BP_FAT	GO:0000902~cell morphogenesis	139	6.15589	5.84e-17	1634405_S_AT, 1635047_S_AT, 1635096_AT, 1637428_A_AT, 1631242_AT, 1625366_AT, 1636412_AT, 1630985_AT, 1634580_AT, 1625533_AT, 1631378_AT, 1623441_AT, 1636883_S_AT, 1628903_S_AT, 1628594_AT, 1623966_S_AT, 1623602_A_AT, 1637537_AT, 1639913_AT, 1627894_S_AT, 1630004_AT, 1628486_A_AT, 1629290_AT, 1632796_S_AT, 1631777_A_AT, 1624050_AT, 1641653_AT, 1635004_AT, 1625108_A_AT, 1623665_AT, 1631408_AT, 163…	1264	442	7937	1.9747	2.8455e-13	2.8455e-13	1.9984e-13
GOTERM_BP_FAT	GO:0030182~neuron differentiation	130	5.75731	3.79711e-16	1641114_AT, 1634405_S_AT, 1635047_S_AT, 1635096_AT, 1631242_AT, 1625366_AT, 1636412_AT, 1634580_AT, 1638999_AT, 1625533_AT, 1631378_AT, 1623441_AT, 1636883_S_AT, 1628903_S_AT, 1628594_AT, 1623966_S_AT, 1623602_A_AT, 1637537_AT, 1636721_AT, 1639913_AT, 1625253_AT, 1636931_AT, 1627894_S_AT, 1630004_AT, 1628486_A_AT, 1629290_AT, 1632796_S_AT, 1641653_AT, 1638270_AT, 1625108_A_AT, 1631408_AT, 1639072…	1264	409	7937	1.99586	8.5365e-13	4.2677e-13	5.88418e-13
GOTERM_BP_FAT	GO:0048812~neuron projection morphogenesis	101	4.47298	6.5669e-16	1634405_S_AT, 1635047_S_AT, 1635096_AT, 1631242_AT, 1625366_AT, 1636412_AT, 1634580_AT, 1625533_AT, 1631378_AT, 1636883_S_AT, 1628903_S_AT, 1628594_AT, 1623966_S_AT, 1623602_A_AT, 1637537_AT, 1639913_AT, 1627894_S_AT, 1630004_AT, 1628486_A_AT, 1629290_AT, 1632796_S_AT, 1641653_AT, 1625108_A_AT, 1631408_AT, 1625470_S_AT, 1624354_AT, 1638100_S_AT, 1630531_AT, 1636905_AT, 1623383_AT, 1631060_AT, 163…	1264	286	7937	2.21751	1.7073e-12	5.691e-13	1.17684e-12
GOTERM_BP_FAT	GO:0031175~neuron projection development	101	4.47298	8.98744e-16	1634405_S_AT, 1635047_S_AT, 1635096_AT, 1631242_AT, 1625366_AT, 1636412_AT, 1634580_AT, 1625533_AT, 1631378_AT, 1636883_S_AT, 1628903_S_AT, 1628594_AT, 1623966_S_AT, 1623602_A_AT, 1637537_AT, 1639913_AT, 1627894_S_AT, 1630004_AT, 1628486_A_AT, 1629290_AT, 1632796_S_AT, 1641653_AT, 1625108_A_AT, 1631408_AT, 1625470_S_AT, 1624354_AT, 1638100_S_AT, 1630531_AT, 1636905_AT, 1623383_AT, 1631060_AT, 163…	1264	287	7937	2.20978	2.2764e-12	5.691e-13	1.57652e-12
GOTERM_BP_FAT	GO:0048667~cell morphogenesis involved in neuron differentiation	101	4.47298	1.06789e-15	1634405_S_AT, 1635047_S_AT, 1635096_AT, 1631242_AT, 1625366_AT, 1636412_AT, 1634580_AT, 1625533_AT, 1631378_AT, 1636883_S_AT, 1628903_S_AT, 1628594_AT, 1623966_S_AT, 1623602_A_AT, 1637537_AT, 1639913_AT, 1627894_S_AT, 1630004_AT, 1628486_A_AT, 1629290_AT, 1632796_S_AT, 1641653_AT, 1625108_A_AT, 1631408_AT, 1625470_S_AT, 1624354_AT, 1638100_S_AT, 1630531_AT, 1636905_AT, 1623383_AT, 1631060_AT, 163…	1264	288	7937	2.20211	2.8455e-12	5.691e-13	1.96509e-12
GOTERM_BP_FAT	GO:0000904~cell morphogenesis involved in differentiation	104	4.60585	2.01419e-15	1634405_S_AT, 1635047_S_AT, 1635096_AT, 1631242_AT, 1625366_AT, 1636412_AT, 1634580_AT, 1625533_AT, 1631378_AT, 1636883_S_AT, 1623441_AT, 1628903_S_AT, 1628594_AT, 1623966_S_AT, 1623602_A_AT, 1637537_AT, 1639913_AT, 1627894_S_AT, 1630004_AT, 1628486_A_AT, 1629290_AT, 1632796_S_AT, 1641653_AT, 1625108_A_AT, 1631408_AT, 1639072_AT, 1625470_S_AT, 1624354_AT, 1638100_S_AT, 1630531_AT, 1636905_AT, 162…	1264	303	7937	2.15526	5.1219e-12	8.5365e-13	3.53051e-12
GOTERM_BP_FAT	GO:0048666~neuron development	114	5.04872	2.73195e-15	1634405_S_AT, 1635047_S_AT, 1635096_AT, 1631242_AT, 1625366_AT, 1636412_AT, 1634580_AT, 1638999_AT, 1625533_AT, 1631378_AT, 1623441_AT, 1636883_S_AT, 1628903_S_AT, 1628594_AT, 1623966_S_AT, 1623602_A_AT, 1637537_AT, 1636721_AT, 1639913_AT, 1625253_AT, 1627894_S_AT, 1630004_AT, 1628486_A_AT, 1629290_AT, 1632796_S_AT, 1641653_AT, 1625108_A_AT, 1631408_AT, 1625470_S_AT, 1624354_AT, 1638100_S_AT, 163…	1264	347	7937	2.06293	7.11375e-12	1.0163e-12	4.90719e-12
GOTERM_BP_FAT	GO:0007409~axonogenesis	76	3.36581	2.82633e-14	1641458_S_AT, 1631102_A_AT, 1634405_S_AT, 1636914_AT, 1635047_S_AT, 1635096_AT, 1625366_AT, 1636412_AT, 1625594_S_AT, 1629507_A_AT, 1639773_S_AT, 1634580_AT, 1626802_A_AT, 1625533_AT, 1631378_AT, 1635852_AT, 1641501_A_AT, 1628594_AT, 1623966_S_AT, 1623602_A_AT, 1637537_AT, 1639913_AT, 1625940_S_AT, 1627894_S_AT, 1630004_AT, 1629290_AT, 1630882_S_AT, 1632796_S_AT, 1633313_AT, 1641653_AT, 1628788_A…	1264	198	7937	2.41023	7.25603e-11	9.07008e-12	5.00822e-11
GOTERM_MF_FAT	GO:0003677~DNA binding	225	9.96457	4.48553e-14	1641114_AT, 1635096_AT, 1639940_AT, 1627058_AT, 1626232_AT, 1638999_AT, 1629619_AT, 1636883_S_AT, 1628903_S_AT, 1632385_AT, 1627934_AT, 1629467_AT, 1637665_AT, 1630105_AT, 1630626_AT, 1623314_AT, 1639479_A_AT, 1632859_A_AT, 1625108_A_AT, 1630002_S_AT, 1631408_AT, 1640463_AT, 1640781_A_AT, 1640371_A_AT, 1640441_AT, 1627693_AT, 1633530_AT, 1629868_S_AT, 1631372_A_AT, 1630305_AT, 1636346_AT, 1623453…	1362	830	7918	1.57595	4.55258e-11	2.27629e-11	7.09988e-11
GOTERM_BP_FAT	GO:0048858~cell projection morphogenesis	104	4.60585	1.1811e-13	1634405_S_AT, 1635047_S_AT, 1635096_AT, 1631242_AT, 1625366_AT, 1636412_AT, 1630985_AT, 1634580_AT, 1625533_AT, 1631378_AT, 1636883_S_AT, 1628903_S_AT, 1628594_AT, 1623966_S_AT, 1623602_A_AT, 1637537_AT, 1639913_AT, 1627894_S_AT, 1630004_AT, 1628486_A_AT, 1629290_AT, 1632796_S_AT, 1641653_AT, 1625108_A_AT, 1631408_AT, 1625470_S_AT, 1624354_AT, 1638100_S_AT, 1630531_AT, 1636905_AT, 1623383_AT, 163…	1264	320	7937	2.04076	3.02761e-10	3.36402e-11	2.08977e-10
GOTERM_BP_FAT	GO:0045449~regulation of transcription	204	9.03454	1.93279e-13	1628798_AT, 1628921_S_AT, 1635096_AT, 1639940_AT, 1633152_AT, 1626232_AT, 1638999_AT, 1629619_AT, 1628903_S_AT, 1632385_AT, 1629467_AT, 1637665_AT, 1625217_AT, 1636721_AT, 1630105_AT, 1630626_AT, 1635824_AT, 1623314_AT, 1635774_AT, 1639479_A_AT, 1632859_A_AT, 1626018_A_AT, 1625108_A_AT, 1625188_AT, 1630002_S_AT, 1631408_AT, 1640781_A_AT, 1628097_AT, 1640371_A_AT, 1640441_AT, 1627693_AT, 1629788_A…	1264	799	7937	1.60322	4.95402e-10	4.95401e-11	3.41949e-10
SP_PIR_KEYWORDS	nucleus	222	9.83171	8.87941e-13	1641114_AT, 1628921_S_AT, 1635063_AT, 1635096_AT, 1639940_AT, 1633152_AT, 1633213_AT, 1638999_AT, 1636883_S_AT, 1632385_AT, 1629467_AT, 1625217_AT, 1636721_AT, 1624390_A_AT, 1635824_AT, 1623314_AT, 1639479_A_AT, 1635774_AT, 1632859_A_AT, 1625108_A_AT, 1625188_AT, 1630002_S_AT, 1640781_A_AT, 1637386_AT, 1640371_A_AT, 1624301_AT, 1640441_AT, 1634461_AT, 1629788_AT, 1637716_A_AT, 1633530_AT, 1632637…	2122	869	12980	1.56265	2.99241e-10	9.97471e-11	1.2076e-09
INTERPRO	IPR007110:Immunoglobulin-like	62	2.74579	7.49121e-14	1625194_AT, 1624702_S_AT, 1638097_AT, 1631804_S_AT, 1637029_AT, 1623063_AT, 1627923_AT, 1625366_AT, 1637539_A_AT, 1635787_AT, 1630895_AT, 1632477_S_AT, 1627397_AT, 1628940_AT, 1631378_AT, 1624295_AT, 1629173_AT, 1623602_A_AT, 1637537_AT, 1633768_AT, 1633162_AT, 1630311_AT, 1627251_S_AT, 1625508_AT, 1624108_AT, 1632672_AT, 1631726_AT, 1630004_AT, 1625732_AT, 1634833_AT, 1633415_AT, 1629284_A_AT, 1…	1844	132	10196	2.59709	1.39314e-10	1.39314e-10	1.27742e-10
GOTERM_BP_FAT	GO:0032989~cellular component morphogenesis	145	6.42161	8.00429e-13	1634405_S_AT, 1635047_S_AT, 1635096_AT, 1637428_A_AT, 1631242_AT, 1625366_AT, 1636412_AT, 1640391_AT, 1630985_AT, 1634580_AT, 1625533_AT, 1631378_AT, 1623441_AT, 1636883_S_AT, 1628903_S_AT, 1628594_AT, 1623966_S_AT, 1623602_A_AT, 1637537_AT, 1639913_AT, 1627894_S_AT, 1630004_AT, 1628486_A_AT, 1629290_AT, 1632796_S_AT, 1631777_A_AT, 1624050_AT, 1641653_AT, 1635004_AT, 1625108_A_AT, 1623665_AT, 163…	1264	518	7937	1.75771	2.05161e-09	1.8651e-10	1.41611e-09
GOTERM_BP_FAT	GO:0007411~axon guidance	57	2.52436	1.05112e-12	1631102_A_AT, 1634405_S_AT, 1636914_AT, 1635047_S_AT, 1635096_AT, 1636412_AT, 1625594_S_AT, 1639773_S_AT, 1631378_AT, 1635852_AT, 1623966_S_AT, 1623602_A_AT, 1637537_AT, 1627894_S_AT, 1630004_AT, 1629290_AT, 1630882_S_AT, 1625197_AT, 1625108_A_AT, 1632537_AT, 1631408_AT, 1632550_AT, 1624864_S_AT, 1638100_S_AT, 1630531_AT, 1633753_AT, 1636954_AT, 1636905_AT, 1633000_A_AT, 1631060_AT, 1638700_AT, 1…	1264	136	7937	2.63175	2.69412e-09	2.2451e-10	1.8596e-09
GOTERM_BP_FAT	GO:0032990~cell part morphogenesis	104	4.60585	1.28949e-12	1634405_S_AT, 1635047_S_AT, 1635096_AT, 1631242_AT, 1625366_AT, 1636412_AT, 1630985_AT, 1634580_AT, 1625533_AT, 1631378_AT, 1636883_S_AT, 1628903_S_AT, 1628594_AT, 1623966_S_AT, 1623602_A_AT, 1637537_AT, 1639913_AT, 1627894_S_AT, 1630004_AT, 1628486_A_AT, 1629290_AT, 1632796_S_AT, 1641653_AT, 1625108_A_AT, 1631408_AT, 1625470_S_AT, 1624354_AT, 1638100_S_AT, 1630531_AT, 1636905_AT, 1623383_AT, 163…	1264	331	7937	1.97294	3.30505e-09	2.54235e-10	2.2813e-09
GOTERM_BP_FAT	GO:0030030~cell projection organization	111	4.91585	2.15579e-12	1634405_S_AT, 1635047_S_AT, 1635096_AT, 1631242_AT, 1625366_AT, 1636412_AT, 1630985_AT, 1634580_AT, 1625533_AT, 1631378_AT, 1636883_S_AT, 1628903_S_AT, 1628594_AT, 1623966_S_AT, 1630456_AT, 1623602_A_AT, 1637537_AT, 1639913_AT, 1627894_S_AT, 1630004_AT, 1628486_A_AT, 1629290_AT, 1632796_S_AT, 1641653_AT, 1625108_A_AT, 1631408_AT, 1625470_S_AT, 1624354_AT, 1638100_S_AT, 1630378_AT, 1630531_AT, 163…	1264	365	7937	1.90959	5.5254e-09	3.94671e-10	3.81387e-09
GOTERM_BP_FAT	GO:0006350~transcription	130	5.75731	6.21026e-12	1628921_S_AT, 1626375_A_AT, 1635096_AT, 1631242_AT, 1641644_S_AT, 1627331_AT, 1633152_AT, 1625263_AT, 1632385_AT, 1629467_AT, 1625217_AT, 1630626_AT, 1635824_AT, 1623314_AT, 1635774_AT, 1639479_A_AT, 1627894_S_AT, 1632859_A_AT, 1629290_AT, 1632796_S_AT, 1625517_AT, 1633512_AT, 1628285_A_AT, 1630002_S_AT, 1639072_AT, 1630840_AT, 1624354_AT, 1640781_A_AT, 1640441_AT, 1633430_AT, 1630772_AT, 1629788…	1264	459	7937	1.77844	1.59169e-08	1.06113e-09	1.09865e-08
SP_PIR_KEYWORDS	transcription regulation	115	5.093	4.27837e-11	1628921_S_AT, 1635096_AT, 1631242_AT, 1641644_S_AT, 1627331_AT, 1633152_AT, 1625263_AT, 1632385_AT, 1629467_AT, 1625217_AT, 1635824_AT, 1623314_AT, 1635774_AT, 1639479_A_AT, 1632859_A_AT, 1629290_AT, 1632796_S_AT, 1625517_AT, 1633512_AT, 1628285_A_AT, 1630002_S_AT, 1639072_AT, 1630840_AT, 1624354_AT, 1640781_A_AT, 1640441_AT, 1633430_AT, 1630772_AT, 1629788_AT, 1632637_AT, 1626946_AT, 1628275_AT,…	2122	387	12980	1.81767	1.44181e-08	3.60452e-09	5.8185e-08
GOTERM_CC_FAT	GO:0045202~synapse	53	2.34721	7.97756e-12	1640534_S_AT, 1624833_A_AT, 1635005_A_AT, 1634465_A_AT, 1634140_A_AT, 1633583_AT, 1632770_AT, 1629132_AT, 1632528_AT, 1636846_AT, 1633356_S_AT, 1634403_AT, 1629962_AT, 1624021_A_AT, 1635427_A_AT, 1634756_AT, 1635638_S_AT, 1625786_AT, 1633963_A_AT, 1641475_AT, 1640640_AT, 1630846_AT, 1632060_AT, 1625981_AT, 1632622_AT, 1637321_AT, 1639490_AT, 1628675_AT, 1623048_A_AT, 1641495_AT, 1637612_AT, 16416…	781	125	4786	2.59829	3.73347e-09	3.73347e-09	1.13811e-08
SP_PIR_KEYWORDS	zinc	154	6.82019	1.49185e-10	1641114_AT, 1638722_AT, 1628921_S_AT, 1633890_AT, 1635096_AT, 1639092_AT, 1639940_AT, 1625452_AT, 1633152_AT, 1636412_AT, 1624222_S_AT, 1639343_AT, 1638840_AT, 1638999_AT, 1632205_AT, 1623441_AT, 1626259_AT, 1632528_AT, 1638516_S_AT, 1624481_A_AT, 1637150_AT, 1630626_AT, 1635774_AT, 1639479_A_AT, 1625253_AT, 1636931_AT, 1639785_S_AT, 1632859_A_AT, 1638609_S_AT, 1628486_A_AT, 1635567_S_AT, 1628340…	2122	577	12980	1.63258	5.02755e-08	1.00551e-08	2.02889e-07
SP_PIR_KEYWORDS	Transcription	114	5.04872	2.64768e-10	1628921_S_AT, 1635096_AT, 1631242_AT, 1641644_S_AT, 1627331_AT, 1633152_AT, 1625263_AT, 1632385_AT, 1629467_AT, 1625217_AT, 1635824_AT, 1623314_AT, 1635774_AT, 1639479_A_AT, 1632859_A_AT, 1629290_AT, 1632796_S_AT, 1625517_AT, 1633512_AT, 1628285_A_AT, 1630002_S_AT, 1639072_AT, 1630840_AT, 1624354_AT, 1640781_A_AT, 1640441_AT, 1633430_AT, 1630772_AT, 1629788_AT, 1632637_AT, 1626946_AT, 1628275_AT,…	2122	393	12980	1.77436	8.9227e-08	1.48712e-08	3.6008e-07
INTERPRO	IPR015880:Zinc finger, C2H2-like	108	4.78299	3.58005e-11	1635096_AT, 1632327_AT, 1639940_AT, 1635407_AT, 1632876_A_AT, 1634853_AT, 1623758_AT, 1641144_AT, 1639599_AT, 1627849_AT, 1631288_AT, 1623847_AT, 1636931_AT, 1639718_AT, 1632859_A_AT, 1631368_S_AT, 1638609_S_AT, 1626565_AT, 1637162_AT, 1626018_A_AT, 1636485_AT, 1638478_AT, 1624470_AT, 1632913_AT, 1624354_AT, 1624143_A_AT, 1635101_AT, 1630416_AT, 1636080_A_AT, 1633166_AT, 1637730_AT, 1639157_AT, 1…	1844	324	10196	1.84309	6.65531e-08	3.32765e-08	6.1027e-08
GOTERM_MF_FAT	GO:0046872~metal ion binding	387	17.1391	1.03148e-10	1638722_AT, 1628921_S_AT, 1627462_A_AT, 1633890_AT, 1635096_AT, 1637624_A_AT, 1639940_AT, 1626183_AT, 1626421_AT, 1640391_AT, 1624222_S_AT, 1639343_AT, 1638999_AT, 1639599_AT, 1625574_AT, 1628943_AT, 1628592_AT, 1630626_AT, 1632859_A_AT, 1639363_AT, 1635567_S_AT, 1637855_AT, 1637479_AT, 1636316_A_AT, 1637791_AT, 1637457_AT, 1640668_S_AT, 1632913_AT, 1625114_AT, 1640781_A_AT, 1637386_AT, 1628977_A…	1362	1718	7918	1.30956	1.04696e-07	3.48985e-08	1.63281e-07
GOTERM_MF_FAT	GO:0046914~transition metal ion binding	316	13.9947	1.80885e-10	1641114_AT, 1638722_AT, 1628921_S_AT, 1633890_AT, 1635096_AT, 1632327_AT, 1626183_AT, 1639940_AT, 1625452_AT, 1633152_AT, 1634853_AT, 1639343_AT, 1624222_S_AT, 1638999_AT, 1639599_AT, 1627849_AT, 1625574_AT, 1632528_AT, 1638516_S_AT, 1628943_AT, 1624481_A_AT, 1628592_AT, 1630626_AT, 1639479_A_AT, 1623847_AT, 1635774_AT, 1632859_A_AT, 1626565_AT, 1635567_S_AT, 1628243_AT, 1626018_A_AT, 1637479_AT,…	1362	1354	7918	1.35677	1.83598e-07	3.67196e-08	2.86335e-07
GOTERM_CC_FAT	GO:0044456~synapse part	45	1.99291	1.76991e-10	1640534_S_AT, 1624833_A_AT, 1635005_A_AT, 1634465_A_AT, 1633583_AT, 1634140_A_AT, 1629132_AT, 1632770_AT, 1632528_AT, 1633356_S_AT, 1636846_AT, 1634403_AT, 1629962_AT, 1624021_A_AT, 1635427_A_AT, 1635638_S_AT, 1634756_AT, 1625786_AT, 1641475_AT, 1633963_A_AT, 1640640_AT, 1630846_AT, 1632060_AT, 1625981_AT, 1632622_AT, 1637321_AT, 1639490_AT, 1623048_A_AT, 1628675_AT, 1641495_AT, 1637612_AT, 16416…	781	104	4786	2.65156	8.28317e-08	4.14158e-08	2.52503e-07
GOTERM_MF_FAT	GO:0043167~ion binding	396	17.5376	1.6989e-10	1638722_AT, 1628921_S_AT, 1627462_A_AT, 1633890_AT, 1635096_AT, 1637624_A_AT, 1639940_AT, 1626183_AT, 1626421_AT, 1640391_AT, 1624222_S_AT, 1639343_AT, 1638999_AT, 1639599_AT, 1625574_AT, 1628943_AT, 1628592_AT, 1630626_AT, 1632859_A_AT, 1639363_AT, 1635567_S_AT, 1637855_AT, 1637479_AT, 1636316_A_AT, 1637791_AT, 1637457_AT, 1640668_S_AT, 1632913_AT, 1625114_AT, 1640781_A_AT, 1637386_AT, 1628977_A…	1362	1772	7918	1.29918	1.72438e-07	4.31095e-08	2.6893e-07
GOTERM_MF_FAT	GO:0030528~transcription regulator activity	180	7.97166	3.0906e-10	1628921_S_AT, 1635096_AT, 1639940_AT, 1633152_AT, 1626232_AT, 1629619_AT, 1628903_S_AT, 1632385_AT, 1629467_AT, 1637665_AT, 1625217_AT, 1630105_AT, 1636721_AT, 1630626_AT, 1623314_AT, 1639479_A_AT, 1635774_AT, 1627894_S_AT, 1632859_A_AT, 1626018_A_AT, 1625108_A_AT, 1631408_AT, 1630002_S_AT, 1640781_A_AT, 1640371_A_AT, 1640441_AT, 1627693_AT, 1629788_AT, 1633530_AT, 1631372_A_AT, 1630305_AT, 16299…	1362	682	7918	1.53436	3.13696e-07	5.22826e-08	4.89232e-07
GOTERM_CC_FAT	GO:0044459~plasma membrane part	114	5.04872	4.56249e-10	1630045_AT, 1634405_S_AT, 1637624_A_AT, 1637428_A_AT, 1639321_S_AT, 1626050_AT, 1624098_S_AT, 1638131_S_AT, 1633805_A_AT, 1635005_A_AT, 1634465_A_AT, 1634140_A_AT, 1633583_AT, 1626200_S_AT, 1628594_AT, 1623966_S_AT, 1633356_S_AT, 1632078_AT, 1634403_AT, 1626268_AT, 1640092_A_AT, 1629962_AT, 1639785_S_AT, 1625786_AT, 1635328_AT, 1635004_AT, 1640377_S_AT, 1632060_AT, 1623665_AT, 1632622_AT, 1639015…	781	405	4786	1.72493	2.13524e-07	7.11748e-08	6.50905e-07
GOTERM_MF_FAT	GO:0043169~cation binding	392	17.3605	5.11806e-10	1638722_AT, 1628921_S_AT, 1627462_A_AT, 1633890_AT, 1635096_AT, 1637624_A_AT, 1639940_AT, 1626183_AT, 1626421_AT, 1640391_AT, 1624222_S_AT, 1639343_AT, 1638999_AT, 1639599_AT, 1625574_AT, 1628943_AT, 1628592_AT, 1630626_AT, 1632859_A_AT, 1639363_AT, 1635567_S_AT, 1637855_AT, 1637479_AT, 1636316_A_AT, 1637791_AT, 1637457_AT, 1640668_S_AT, 1632913_AT, 1625114_AT, 1640781_A_AT, 1637386_AT, 1628977_A…	1362	1764	7918	1.29189	5.19483e-07	7.42119e-08	8.10174e-07
UP_SEQ_FEATURE	splice variant	188	8.32595	5.653e-11	1641114_AT, 1628921_S_AT, 1627034_A_AT, 1635096_AT, 1639083_AT, 1628344_AT, 1639582_AT, 1633152_AT, 1638999_AT, 1634465_A_AT, 1633583_AT, 1633016_A_AT, 1637270_AT, 1625574_AT, 1623602_A_AT, 1629467_AT, 1637144_A_AT, 1624390_A_AT, 1639479_A_AT, 1626584_A_AT, 1632859_A_AT, 1625700_A_AT, 1626329_AT, 1625188_AT, 1630002_S_AT, 1639015_S_AT, 1624649_A_AT, 1640781_A_AT, 1625340_AT, 1640371_A_AT, 1637386…	626	604	2975	1.47922	8.90348e-08	8.90348e-08	9.44809e-08
SP_PIR_KEYWORDS	zinc-finger	94	4.16298	2.0049e-09	1641114_AT, 1638722_AT, 1628921_S_AT, 1633890_AT, 1635096_AT, 1639940_AT, 1633152_AT, 1639343_AT, 1624222_S_AT, 1638999_AT, 1632205_AT, 1623441_AT, 1626259_AT, 1639479_A_AT, 1625253_AT, 1636931_AT, 1639785_S_AT, 1632859_A_AT, 1628340_S_AT, 1632796_S_AT, 1630002_S_AT, 1624354_AT, 1640781_A_AT, 1629842_AT, 1628488_AT, 1624301_AT, 1626290_AT, 1632797_A_AT, 1640497_AT, 1640441_AT, 1633430_AT, 1630772…	2122	314	12980	1.83117	6.7565e-07	9.65214e-08	2.72662e-06
SP_PIR_KEYWORDS	developmental protein	141	6.24446	4.63362e-09	1641114_AT, 1635096_AT, 1639083_AT, 1639940_AT, 1639321_S_AT, 1641644_S_AT, 1634963_AT, 1640391_AT, 1634580_AT, 1638999_AT, 1625533_AT, 1633016_A_AT, 1626798_A_AT, 1623441_AT, 1623119_AT, 1629467_AT, 1625217_AT, 1639913_AT, 1623314_AT, 1639479_A_AT, 1636931_AT, 1639785_S_AT, 1632859_A_AT, 1626218_S_AT, 1631777_A_AT, 1633512_AT, 1638270_AT, 1639072_AT, 1636820_S_AT, 1640781_A_AT, 1636302_S_AT, 163…	2122	540	12980	1.59718	1.56153e-06	1.95191e-07	6.30163e-06
INTERPRO	IPR003599:Immunoglobulin subtype	45	1.99291	4.77702e-10	1625194_AT, 1624702_S_AT, 1638097_AT, 1631804_S_AT, 1637029_AT, 1623063_AT, 1627923_AT, 1625366_AT, 1637539_A_AT, 1635787_AT, 1630895_AT, 1632477_S_AT, 1628940_AT, 1627397_AT, 1631378_AT, 1623602_A_AT, 1633768_AT, 1627251_S_AT, 1630311_AT, 1625508_AT, 1624108_AT, 1632672_AT, 1634833_AT, 1633415_AT, 1629284_A_AT, 1627859_AT, 1623152_AT, 1625299_AT, 1637057_AT, 1639004_AT, 1641128_A_AT, 1636905_AT,…	1844	97	10196	2.56513	8.88048e-07	2.22012e-07	8.14312e-07
INTERPRO	IPR007087:Zinc finger, C2H2-type	104	4.60585	4.39537e-10	1635096_AT, 1632327_AT, 1626183_AT, 1639940_AT, 1635407_AT, 1634853_AT, 1623758_AT, 1641144_AT, 1639599_AT, 1627849_AT, 1631288_AT, 1623847_AT, 1636931_AT, 1639718_AT, 1632859_A_AT, 1631368_S_AT, 1638609_S_AT, 1626565_AT, 1637162_AT, 1626018_A_AT, 1636485_AT, 1638478_AT, 1624470_AT, 1632913_AT, 1635101_AT, 1624143_A_AT, 1630416_AT, 1636080_A_AT, 1633166_AT, 1637730_AT, 1639157_AT, 1630772_AT, 162…	1844	320	10196	1.79702	8.17099e-07	2.72367e-07	7.49253e-07
INTERPRO	IPR013106:Immunoglobulin V-set	28	1.24004	8.61909e-10	1630281_AT, 1625194_AT, 1636076_A_AT, 1624702_S_AT, 1627949_AT, 1632761_AT, 1623063_AT, 1627923_AT, 1628192_AT, 1625366_AT, 1637539_A_AT, 1632477_S_AT, 1624581_AT, 1628940_AT, 1632889_AT, 1624295_AT, 1623602_A_AT, 1636199_AT, 1633768_AT, 1630311_AT, 1631020_AT, 1641390_AT, 1625732_AT, 1632657_AT, 1638950_AT, 1635144_AT, 1637870_A_AT, 1627859_AT, 1628063_AT, 1627071_AT, 1623152_AT, 1637631_AT, 163…	1844	46	10196	3.36565	1.60229e-06	3.20458e-07	1.46925e-06
INTERPRO	IPR013783:Immunoglobulin-like fold	50	2.21435	1.48172e-09	1625194_AT, 1624702_S_AT, 1638097_AT, 1631804_S_AT, 1637029_AT, 1623063_AT, 1627923_AT, 1625366_AT, 1637539_A_AT, 1635787_AT, 1630895_AT, 1632477_S_AT, 1627397_AT, 1628940_AT, 1624295_AT, 1623602_A_AT, 1637537_AT, 1633768_AT, 1630311_AT, 1627251_S_AT, 1624108_AT, 1625508_AT, 1632672_AT, 1631726_AT, 1625732_AT, 1634833_AT, 1629284_A_AT, 1627859_AT, 1632550_AT, 1625299_AT, 1639004_AT, 1637057_AT, 1…	1844	117	10196	2.36294	2.75452e-06	4.59086e-07	2.5258e-06
GOTERM_BP_FAT	GO:0007444~imaginal disc development	112	4.96014	3.11977e-09	1631242_AT, 1633805_A_AT, 1634963_AT, 1634580_AT, 1625533_AT, 1625574_AT, 1632605_AT, 1630456_AT, 1629467_AT, 1623314_AT, 1639479_A_AT, 1627894_S_AT, 1629290_AT, 1632796_S_AT, 1627446_AT, 1626018_A_AT, 1635928_A_AT, 1633512_AT, 1638753_AT, 1639072_AT, 1639015_S_AT, 1629842_AT, 1630378_AT, 1636302_S_AT, 1639839_S_AT, 1625218_AT, 1631372_A_AT, 1626946_AT, 1628275_AT, 1629921_A_AT, 1637869_AT, 16353…	1264	412	7937	1.70699	7.99594e-06	4.99748e-07	5.51918e-06
INTERPRO	IPR003598:Immunoglobulin subtype 2	43	1.90434	2.0927e-09	1638097_AT, 1631804_S_AT, 1637029_AT, 1623063_AT, 1627923_AT, 1625366_AT, 1637539_A_AT, 1635787_AT, 1630895_AT, 1632477_S_AT, 1628940_AT, 1624295_AT, 1623602_A_AT, 1633768_AT, 1637537_AT, 1627251_S_AT, 1630311_AT, 1625508_AT, 1624108_AT, 1632672_AT, 1631726_AT, 1625732_AT, 1634833_AT, 1629284_A_AT, 1627859_AT, 1632550_AT, 1639004_AT, 1641128_A_AT, 1636905_AT, 1630281_AT, 1631893_AT, 1624485_AT, 1…	1844	94	10196	2.52935	3.89032e-06	5.55762e-07	3.56731e-06
GOTERM_BP_FAT	GO:0016568~chromatin modification	44	1.94863	6.06656e-09	1632973_AT, 1628921_S_AT, 1637542_S_AT, 1633152_AT, 1624020_AT, 1622998_A_AT, 1625263_AT, 1635103_AT, 1635824_AT, 1635774_AT, 1627738_A_AT, 1633368_AT, 1626376_AT, 1633884_AT, 1635854_S_AT, 1631500_AT, 1625188_AT, 1641021_A_AT, 1624354_AT, 1624301_AT, 1624780_AT, 1626522_AT, 1639308_AT, 1641380_A_AT, 1634028_S_AT, 1640441_AT, 1630329_AT, 1629788_AT, 1622976_AT, 1632256_AT, 1628275_AT, 1631940_S_A…	1264	112	7937	2.46686	1.55485e-05	8.63811e-07	1.07323e-05
GOTERM_BP_FAT	GO:0051252~regulation of RNA metabolic process	164	7.26306	5.93131e-09	1628798_AT, 1635063_AT, 1635096_AT, 1639940_AT, 1631242_AT, 1627331_AT, 1638840_AT, 1633213_AT, 1638999_AT, 1623441_AT, 1628903_S_AT, 1632385_AT, 1627456_S_AT, 1629467_AT, 1637665_AT, 1625217_AT, 1636721_AT, 1630105_AT, 1623314_AT, 1639479_A_AT, 1636931_AT, 1632602_S_AT, 1629290_AT, 1632796_S_AT, 1626018_A_AT, 1625517_AT, 1633512_AT, 1625108_A_AT, 1625188_AT, 1630002_S_AT, 1630840_AT, 1624354_AT,…	1264	678	7937	1.51888	1.52018e-05	8.94232e-07	1.04931e-05
GOTERM_CC_FAT	GO:0005886~plasma membrane	184	8.1488	9.04125e-09	1630045_AT, 1628921_S_AT, 1637624_A_AT, 1639321_S_AT, 1637428_A_AT, 1638131_S_AT, 1633805_A_AT, 1633152_AT, 1637539_A_AT, 1634465_A_AT, 1633583_AT, 1633377_AT, 1637270_AT, 1628594_AT, 1623602_A_AT, 1633356_S_AT, 1629962_AT, 1625786_AT, 1635328_AT, 1641475_AT, 1630852_AT, 1640377_S_AT, 1626329_AT, 1632622_AT, 1639015_S_AT, 1633746_S_AT, 1628097_AT, 1628675_AT, 1641495_AT, 1638336_AT, 1637057_AT, 1…	781	781	4786	1.44374	4.2313e-06	1.05783e-06	1.28987e-05
GOTERM_BP_FAT	GO:0006325~chromatin organization	58	2.56864	8.09236e-09	1632973_AT, 1628921_S_AT, 1637542_S_AT, 1631242_AT, 1633152_AT, 1629470_AT, 1627058_AT, 1624020_AT, 1632900_AT, 1622998_A_AT, 1636883_S_AT, 1623281_S_AT, 1625263_AT, 1635103_AT, 1636721_AT, 1635824_AT, 1635774_AT, 1639610_AT, 1627738_A_AT, 1633368_AT, 1626376_AT, 1633884_AT, 1635854_S_AT, 1631500_AT, 1638919_AT, 1625188_AT, 1627713_AT, 1641021_A_AT, 1624354_AT, 1635666_AT, 1624301_AT, 1624780_AT,…	1264	170	7937	2.14234	2.07405e-05	1.09162e-06	1.43162e-05
GOTERM_BP_FAT	GO:0007242~intracellular signaling cascade	86	3.80868	1.22524e-08	1634405_S_AT, 1633890_AT, 1635047_S_AT, 1637428_A_AT, 1626050_AT, 1638131_S_AT, 1639343_AT, 1634580_AT, 1625533_AT, 1632205_AT, 1628594_AT, 1641237_A_AT, 1635328_AT, 1632796_S_AT, 1640377_S_AT, 1626329_AT, 1639072_AT, 1637386_AT, 1629842_AT, 1630117_AT, 1632797_A_AT, 1638700_AT, 1632557_S_AT, 1623610_AT, 1641618_AT, 1627933_A_AT, 1637466_AT, 1634083_AT, 1628412_AT, 1624693_AT, 1635325_A_AT, 16296…	1264	297	7937	1.81824	3.14024e-05	1.57014e-06	2.16757e-05
SP_PIR_KEYWORDS	chromatin regulator	30	1.32861	4.83602e-08	1639308_AT, 1632973_AT, 1628921_S_AT, 1630329_AT, 1629788_AT, 1622976_AT, 1628275_AT, 1633152_AT, 1631940_S_AT, 1626696_AT, 1624020_AT, 1629933_AT, 1635537_AT, 1627953_AT, 1625263_AT, 1636691_A_AT, 1634141_A_AT, 1635103_AT, 1636771_AT, 1625283_AT, 1635824_AT, 1636765_AT, 1635774_AT, 1627738_A_AT, 1625243_A_AT, 1634052_S_AT, 1636745_AT, 1628451_AT, 1629321_AT, 1634524_S_AT, 1631500_AT, 1625188_AT,…	2122	64	12980	2.86728	1.62973e-05	1.62974e-06	6.5769e-05
SP_PIR_KEYWORDS	rna editing	21	0.930027	4.51723e-08	1637624_A_AT, 1640631_AT, 1630897_AT, 1635349_A_AT, 1635005_A_AT, 1626802_A_AT, 1634465_A_AT, 1625785_AT, 1629389_A_AT, 1640614_AT, 1625065_S_AT, 1641501_A_AT, 1623933_AT, 1635630_A_AT, 1637692_AT, 1634403_AT, 1637284_AT, 1627752_S_AT, 1625007_A_AT, 1623233_AT, 1624210_AT, 1623254_S_AT, 1640774_A_AT, 1624241_AT, 1625981_AT, 1638302_A_AT, 1641304_S_AT, 1624850_AT	2122	35	12980	3.67012	1.5223e-05	1.69145e-06	6.14335e-05
SP_PIR_KEYWORDS	synapse	26	1.15146	9.61186e-08	1641662_AT, 1624577_AT, 1640464_AT, 1637808_A_AT, 1626545_AT, 1630897_AT, 1624833_A_AT, 1635349_A_AT, 1635005_A_AT, 1636980_S_AT, 1626426_AT, 1634465_A_AT, 1633583_AT, 1634140_A_AT, 1633356_S_AT, 1637692_AT, 1629962_AT, 1636377_AT, 1625007_A_AT, 1634756_AT, 1625786_AT, 1637828_A_AT, 1633963_A_AT, 1641697_AT, 1628390_AT, 1632060_AT, 1632622_AT, 1637321_AT, 1625463_AT, 1626574_AT, 1623048_A_AT, 162…	2122	52	12980	3.05844	3.23914e-05	2.94472e-06	0.000130719
INTERPRO	IPR013151:Immunoglobulin	38	1.68291	1.36694e-08	1625194_AT, 1624702_S_AT, 1638097_AT, 1631804_S_AT, 1637029_AT, 1627923_AT, 1623063_AT, 1625366_AT, 1635787_AT, 1637539_A_AT, 1630895_AT, 1628940_AT, 1627397_AT, 1624295_AT, 1633768_AT, 1637537_AT, 1627251_S_AT, 1625508_AT, 1624108_AT, 1632672_AT, 1631726_AT, 1625732_AT, 1634833_AT, 1633415_AT, 1629284_A_AT, 1627859_AT, 1625299_AT, 1637057_AT, 1630281_AT, 1631893_AT, 1624485_AT, 1623163_AT, 16406…	1844	82	10196	2.56235	2.54112e-05	3.17643e-06	2.33015e-05
GOTERM_BP_FAT	GO:0002165~instar larval or pupal development	110	4.87157	3.11201e-08	1631242_AT, 1637240_A_AT, 1633805_A_AT, 1634963_AT, 1634580_AT, 1641144_AT, 1625533_AT, 1623441_AT, 1630456_AT, 1629467_AT, 1638709_AT, 1639479_A_AT, 1636931_AT, 1627894_S_AT, 1639785_S_AT, 1629290_AT, 1632796_S_AT, 1627446_AT, 1626018_A_AT, 1635928_A_AT, 1637124_AT, 1638753_AT, 1639072_AT, 1639015_S_AT, 1640781_A_AT, 1640962_S_AT, 1636820_S_AT, 1629842_AT, 1638100_S_AT, 1630378_AT, 1624859_AT, 1…	1264	418	7937	1.65244	7.97578e-05	3.79813e-06	5.50545e-05
GOTERM_BP_FAT	GO:0007268~synaptic transmission	61	2.70151	3.27792e-08	1640534_S_AT, 1634405_S_AT, 1639431_AT, 1635156_S_AT, 1627818_S_AT, 1633805_A_AT, 1632644_S_AT, 1639115_S_AT, 1625931_AT, 1626802_A_AT, 1633755_AT, 1632770_AT, 1629132_AT, 1641501_A_AT, 1628594_AT, 1632528_AT, 1632605_AT, 1636846_AT, 1634403_AT, 1624021_A_AT, 1635638_S_AT, 1641059_AT, 1641475_AT, 1640640_AT, 1634164_AT, 1639825_AT, 1641653_AT, 1635875_AT, 1625981_AT, 1632622_AT, 1639015_S_AT, 162…	1264	189	7937	2.02664	8.40095e-05	3.81877e-06	5.79895e-05
GOTERM_BP_FAT	GO:0006928~cell motion	86	3.80868	4.6804e-08	1634405_S_AT, 1628921_S_AT, 1635047_S_AT, 1635096_AT, 1639083_AT, 1633152_AT, 1636412_AT, 1634580_AT, 1625533_AT, 1631378_AT, 1623966_S_AT, 1632385_AT, 1623602_A_AT, 1637537_AT, 1627894_S_AT, 1630004_AT, 1629290_AT, 1632796_S_AT, 1625108_A_AT, 1639072_AT, 1631408_AT, 1624354_AT, 1638100_S_AT, 1630531_AT, 1636905_AT, 1631060_AT, 1638700_AT, 1634028_S_AT, 1635739_AT, 1637716_A_AT, 1637204_AT, 16305…	1264	305	7937	1.77055	0.000119952	5.21558e-06	8.28008e-05
GOTERM_CC_FAT	GO:0045211~postsynaptic membrane	24	1.06289	6.27941e-08	1640534_S_AT, 1641662_AT, 1640464_AT, 1626545_AT, 1630897_AT, 1635349_A_AT, 1624833_A_AT, 1635005_A_AT, 1626426_AT, 1634465_A_AT, 1633583_AT, 1634140_A_AT, 1628842_S_AT, 1633356_S_AT, 1637692_AT, 1629962_AT, 1624021_A_AT, 1636377_AT, 1634756_AT, 1625786_AT, 1633963_A_AT, 1641697_AT, 1632023_S_AT, 1632060_AT, 1632622_AT, 1637321_AT, 1625463_AT, 1626574_AT, 1623048_A_AT, 1641495_AT	781	45	4786	3.26829	2.93872e-05	5.87751e-06	8.95848e-05
GOTERM_BP_FAT	GO:0019226~transmission of nerve impulse	62	2.74579	5.69504e-08	1640534_S_AT, 1634405_S_AT, 1639431_AT, 1635156_S_AT, 1627818_S_AT, 1633805_A_AT, 1632644_S_AT, 1639115_S_AT, 1625931_AT, 1626802_A_AT, 1633755_AT, 1632770_AT, 1629132_AT, 1641501_A_AT, 1628594_AT, 1632528_AT, 1632605_AT, 1636846_AT, 1634403_AT, 1624021_A_AT, 1635638_S_AT, 1641059_AT, 1641475_AT, 1640640_AT, 1634164_AT, 1639825_AT, 1641653_AT, 1635875_AT, 1625981_AT, 1632622_AT, 1639015_S_AT, 162…	1264	196	7937	1.9863	0.000145953	6.08181e-06	0.000100751
GOTERM_CC_FAT	GO:0034702~ion channel complex	26	1.15146	8.00322e-08	1632961_AT, 1641662_AT, 1638398_AT, 1641265_AT, 1637624_A_AT, 1629949_AT, 1626545_AT, 1630897_AT, 1635349_A_AT, 1635005_A_AT, 1626802_A_AT, 1634465_A_AT, 1640614_AT, 1641501_A_AT, 1623933_AT, 1633356_S_AT, 1628331_AT, 1637692_AT, 1640092_A_AT, 1636377_AT, 1638440_AT, 1634756_AT, 1625786_AT, 1633963_A_AT, 1626470_AT, 1632060_AT, 1624241_AT, 1629418_S_AT, 1632622_AT, 1637301_A_AT, 1637321_AT, 16254…	781	52	4786	3.06402	3.74544e-05	6.24249e-06	0.000114177
GOTERM_BP_FAT	GO:0007267~cell-cell signaling	65	2.87865	7.91041e-08	1640534_S_AT, 1634405_S_AT, 1639431_AT, 1635156_S_AT, 1627818_S_AT, 1633805_A_AT, 1632644_S_AT, 1639115_S_AT, 1625931_AT, 1626802_A_AT, 1636919_AT, 1633755_AT, 1632770_AT, 1629132_AT, 1641501_A_AT, 1628594_AT, 1632528_AT, 1639759_S_AT, 1632605_AT, 1636846_AT, 1634403_AT, 1624021_A_AT, 1635638_S_AT, 1641059_AT, 1641475_AT, 1640640_AT, 1634164_AT, 1639825_AT, 1641653_AT, 1635875_AT, 1625981_AT, 163…	1264	211	7937	1.93437	0.000202723	8.10972e-06	0.000139943
SP_PIR_KEYWORDS	metal-binding	184	8.1488	3.27515e-07	1638722_AT, 1641114_AT, 1628921_S_AT, 1633890_AT, 1635096_AT, 1639940_AT, 1639582_AT, 1625452_AT, 1633152_AT, 1639343_AT, 1624222_S_AT, 1638999_AT, 1625574_AT, 1628594_AT, 1632528_AT, 1638516_S_AT, 1624481_A_AT, 1630626_AT, 1639479_A_AT, 1635774_AT, 1632859_A_AT, 1635567_S_AT, 1625108_A_AT, 1630002_S_AT, 1640781_A_AT, 1625114_AT, 1639490_AT, 1637386_AT, 1627216_S_AT, 1628675_AT, 1624301_AT, 16391…	2122	796	12980	1.41395	0.000110367	9.19768e-06	0.000445414
GOTERM_CC_FAT	GO:0000785~chromatin	42	1.86005	1.48538e-07	1632973_AT, 1628921_S_AT, 1631242_AT, 1625168_AT, 1636533_AT, 1633152_AT, 1629470_AT, 1629507_A_AT, 1624020_AT, 1636883_S_AT, 1628903_S_AT, 1623281_S_AT, 1623487_AT, 1636721_AT, 1635824_AT, 1639610_AT, 1627738_A_AT, 1625589_AT, 1624097_S_AT, 1631500_AT, 1638919_AT, 1627713_AT, 1641021_A_AT, 1635666_AT, 1628901_AT, 1624780_AT, 1623239_AT, 1639308_AT, 1626862_AT, 1640441_AT, 1622976_AT, 1637716_A_A…	781	113	4786	2.27768	6.95132e-05	9.93075e-06	0.00021191
GOTERM_BP_FAT	GO:0006468~protein amino acid phosphorylation	75	3.32152	1.19344e-07	1641458_S_AT, 1640534_S_AT, 1634405_S_AT, 1636914_AT, 1641452_A_AT, 1628344_AT, 1635062_AT, 1625416_X_AT, 1624300_S_AT, 1635378_AT, 1633727_S_AT, 1633805_A_AT, 1641241_AT, 1625594_S_AT, 1633461_AT, 1634580_AT, 1625533_AT, 1633632_AT, 1639526_A_AT, 1634631_AT, 1625561_S_AT, 1640036_A_AT, 1627955_A_AT, 1634779_AT, 1633368_AT, 1625728_AT, 1639963_AT, 1635928_A_AT, 1638905_S_AT, 1633731_AT, 1625981_A…	1264	259	7937	1.81832	0.000305831	1.17645e-05	0.00021113
GOTERM_BP_FAT	GO:0009791~post-embryonic development	111	4.91585	1.32692e-07	1631242_AT, 1637240_A_AT, 1633805_A_AT, 1634963_AT, 1634580_AT, 1641144_AT, 1625533_AT, 1623441_AT, 1630456_AT, 1629467_AT, 1638709_AT, 1639479_A_AT, 1636931_AT, 1627894_S_AT, 1639785_S_AT, 1629290_AT, 1632796_S_AT, 1627446_AT, 1626018_A_AT, 1635928_A_AT, 1637124_AT, 1638753_AT, 1639072_AT, 1639015_S_AT, 1640781_A_AT, 1640962_S_AT, 1636820_S_AT, 1629842_AT, 1638100_S_AT, 1630378_AT, 1624859_AT, 1…	1264	434	7937	1.60599	0.000340031	1.25958e-05	0.000234744
GOTERM_BP_FAT	GO:0048563~post-embryonic organ morphogenesis	80	3.54296	1.54233e-07	1625819_AT, 1641452_A_AT, 1633132_A_AT, 1628865_AT, 1631242_AT, 1624300_S_AT, 1633805_A_AT, 1634963_AT, 1634580_AT, 1629844_S_AT, 1625533_AT, 1631765_AT, 1630456_AT, 1629467_AT, 1638512_AT, 1641448_A_AT, 1640235_AT, 1639479_A_AT, 1627894_S_AT, 1624021_A_AT, 1641297_AT, 1624175_AT, 1629290_AT, 1632497_A_AT, 1632796_S_AT, 1627446_AT, 1626018_A_AT, 1624097_S_AT, 1635928_A_AT, 1625385_AT, 1635580_AT,…	1264	284	7937	1.76881	0.00039522	1.41177e-05	0.000272852
GOTERM_BP_FAT	GO:0007560~imaginal disc morphogenesis	80	3.54296	1.54233e-07	1625819_AT, 1641452_A_AT, 1633132_A_AT, 1628865_AT, 1631242_AT, 1624300_S_AT, 1633805_A_AT, 1634963_AT, 1634580_AT, 1629844_S_AT, 1625533_AT, 1631765_AT, 1630456_AT, 1629467_AT, 1638512_AT, 1641448_A_AT, 1640235_AT, 1639479_A_AT, 1627894_S_AT, 1624021_A_AT, 1641297_AT, 1624175_AT, 1629290_AT, 1632497_A_AT, 1632796_S_AT, 1627446_AT, 1626018_A_AT, 1624097_S_AT, 1635928_A_AT, 1625385_AT, 1635580_AT,…	1264	284	7937	1.76881	0.00039522	1.41177e-05	0.000272852
INTERPRO	IPR012677:Nucleotide-binding, alpha-beta plait	51	2.25864	9.40773e-08	1639166_AT, 1625076_AT, 1635063_AT, 1624496_AT, 1632260_S_AT, 1628565_AT, 1636182_A_AT, 1640660_AT, 1632644_S_AT, 1633915_AT, 1632876_A_AT, 1633213_AT, 1638840_AT, 1631851_AT, 1637092_A_AT, 1631696_S_AT, 1639599_AT, 1625620_A_AT, 1635567_S_AT, 1628340_S_AT, 1635854_S_AT, 1626702_AT, 1625340_AT, 1623274_S_AT, 1632051_AT, 1635758_S_AT, 1627062_S_AT, 1626940_AT, 1637716_A_AT, 1624937_AT, 1624556_S_A…	1844	134	10196	2.10443	0.000174874	1.74888e-05	0.000160368
INTERPRO	IPR012934:Zinc finger, AD-type	40	1.77148	9.37839e-08	1637730_AT, 1636419_AT, 1630657_AT, 1640696_AT, 1634691_A_AT, 1636299_AT, 1632327_AT, 1633462_AT, 1630730_AT, 1625137_AT, 1623758_AT, 1626039_AT, 1641144_AT, 1631288_AT, 1629429_AT, 1631271_A_AT, 1626998_AT, 1630290_AT, 1626568_AT, 1624963_AT, 1641287_AT, 1628846_AT, 1639718_AT, 1627323_AT, 1628243_AT, 1641584_AT, 1625494_AT, 1629709_AT, 1624262_AT, 1629246_AT, 1634094_A_AT, 1633037_AT, 1640054_A…	1844	94	10196	2.35289	0.000174329	1.93714e-05	0.000159868
GOTERM_BP_FAT	GO:0051276~chromosome organization	79	3.49867	2.39154e-07	1624191_AT, 1632973_AT, 1628921_S_AT, 1637542_S_AT, 1631242_AT, 1633152_AT, 1629470_AT, 1627058_AT, 1624020_AT, 1632900_AT, 1622998_A_AT, 1636883_S_AT, 1623281_S_AT, 1625263_AT, 1635103_AT, 1636721_AT, 1635824_AT, 1639610_AT, 1632170_A_AT, 1635774_AT, 1627738_A_AT, 1633368_AT, 1626376_AT, 1633884_AT, 1630882_S_AT, 1632161_AT, 1629827_S_AT, 1635854_S_AT, 1631500_AT, 1638919_AT, 1628198_AT, 1625188…	1264	282	7937	1.75909	0.000612763	2.1136e-05	0.000423085
GOTERM_BP_FAT	GO:0007552~metamorphosis	95	4.20726	3.51586e-07	1631242_AT, 1637240_A_AT, 1633805_A_AT, 1634963_AT, 1634580_AT, 1625533_AT, 1630456_AT, 1629467_AT, 1638709_AT, 1639479_A_AT, 1627894_S_AT, 1636931_AT, 1629290_AT, 1632796_S_AT, 1627446_AT, 1626018_A_AT, 1635928_A_AT, 1638753_AT, 1639072_AT, 1639015_S_AT, 1640962_S_AT, 1640781_A_AT, 1629842_AT, 1638100_S_AT, 1630378_AT, 1624859_AT, 1636302_S_AT, 1626946_AT, 1631372_A_AT, 1628275_AT, 1632291_AT, 1…	1264	362	7937	1.64788	0.00090071	3.00368e-05	0.000621989
INTERPRO	IPR000210:BTB/POZ-like	33	1.46147	1.9953e-07	1632973_AT, 1632961_AT, 1628921_S_AT, 1636517_AT, 1635096_AT, 1633152_AT, 1626802_A_AT, 1624020_AT, 1632900_AT, 1622998_A_AT, 1641501_A_AT, 1626300_AT, 1636096_AT, 1625937_AT, 1636931_AT, 1639534_AT, 1632859_A_AT, 1631500_AT, 1640796_A_AT, 1624189_AT, 1636208_A_AT, 1635691_AT, 1639308_AT, 1638398_AT, 1639157_AT, 1622976_AT, 1629702_A_AT, 1629949_AT, 1629484_S_AT, 1628275_AT, 1631940_S_AT, 1639136…	1844	72	10196	2.53426	0.000370857	3.37199e-05	0.000340126
GOTERM_MF_FAT	GO:0003729~mRNA binding	61	2.70151	2.92403e-07	1639166_AT, 1635063_AT, 1625076_AT, 1624496_AT, 1632260_S_AT, 1628565_AT, 1640660_AT, 1636182_A_AT, 1625168_AT, 1623733_AT, 1632644_S_AT, 1633915_AT, 1632876_A_AT, 1638005_S_AT, 1633213_AT, 1638840_AT, 1631851_AT, 1640822_S_AT, 1633016_A_AT, 1639599_AT, 1626259_AT, 1625620_A_AT, 1634021_A_AT, 1627738_A_AT, 1628340_S_AT, 1631550_AT, 1631768_AT, 1625340_AT, 1623274_S_AT, 1632051_AT, 1635758_S_AT, 1…	1362	186	7918	1.90658	0.000296745	3.7098e-05	0.000462865
SP_PIR_KEYWORDS	transmembrane protein	30	1.32861	1.45448e-06	1625055_AT, 1632961_AT, 1628146_AT, 1638398_AT, 1639321_S_AT, 1624098_S_AT, 1638131_S_AT, 1629796_S_AT, 1635349_A_AT, 1624833_A_AT, 1627441_AT, 1635005_A_AT, 1626802_A_AT, 1637204_AT, 1626200_S_AT, 1628594_AT, 1641501_A_AT, 1623966_S_AT, 1623933_AT, 1623602_A_AT, 1624393_AT, 1633356_S_AT, 1637537_AT, 1626152_AT, 1638512_AT, 1624769_S_AT, 1631231_AT, 1624710_AT, 1625786_AT, 1641059_AT, 1639408_A_A…	2122	73	12980	2.51378	0.000490041	3.7704e-05	0.00197805
SP_PIR_KEYWORDS	postsynaptic cell membrane	20	0.88574	1.57088e-06	1641662_AT, 1640464_AT, 1626545_AT, 1630897_AT, 1635349_A_AT, 1624833_A_AT, 1635005_A_AT, 1626426_AT, 1634465_A_AT, 1633583_AT, 1634140_A_AT, 1633356_S_AT, 1637692_AT, 1629962_AT, 1636377_AT, 1634756_AT, 1625786_AT, 1633963_A_AT, 1641697_AT, 1632060_AT, 1632622_AT, 1637321_AT, 1625463_AT, 1626574_AT, 1623048_A_AT, 1641495_AT	2122	38	12980	3.21941	0.000529248	3.78127e-05	0.00213635
SP_PIR_KEYWORDS	cell junction	30	1.32861	2.02157e-06	1641662_AT, 1624577_AT, 1640464_AT, 1637808_A_AT, 1626545_AT, 1632724_AT, 1630897_AT, 1624833_A_AT, 1635349_A_AT, 1635005_A_AT, 1636980_S_AT, 1626426_AT, 1634465_A_AT, 1629115_S_AT, 1633583_AT, 1634140_A_AT, 1633356_S_AT, 1637692_AT, 1629962_AT, 1624021_A_AT, 1636377_AT, 1625007_A_AT, 1634756_AT, 1625786_AT, 1637828_A_AT, 1633963_A_AT, 1639408_A_AT, 1641697_AT, 1628390_AT, 1632060_AT, 1632622_AT,…	2122	74	12980	2.47981	0.000681037	4.54169e-05	0.00274926
GOTERM_BP_FAT	GO:0048569~post-embryonic organ development	81	3.58725	5.53503e-07	1625819_AT, 1641452_A_AT, 1633132_A_AT, 1628865_AT, 1631242_AT, 1624300_S_AT, 1633805_A_AT, 1634963_AT, 1634580_AT, 1629844_S_AT, 1625533_AT, 1631765_AT, 1630456_AT, 1629467_AT, 1638512_AT, 1641448_A_AT, 1640235_AT, 1639479_A_AT, 1627894_S_AT, 1624021_A_AT, 1641297_AT, 1624175_AT, 1629290_AT, 1632497_A_AT, 1632796_S_AT, 1627446_AT, 1626018_A_AT, 1624097_S_AT, 1635928_A_AT, 1625385_AT, 1635580_AT,…	1264	297	7937	1.71253	0.00141762	4.57612e-05	0.000979195
GOTERM_MF_FAT	GO:0003700~transcription factor activity	106	4.69442	4.62277e-07	1626375_A_AT, 1639940_AT, 1631242_AT, 1626232_AT, 1629619_AT, 1628903_S_AT, 1637665_AT, 1630105_AT, 1630626_AT, 1623314_AT, 1636931_AT, 1636331_AT, 1632859_A_AT, 1628486_A_AT, 1629290_AT, 1632796_S_AT, 1627446_AT, 1625517_AT, 1633512_AT, 1636485_AT, 1625108_A_AT, 1631408_AT, 1630002_S_AT, 1630840_AT, 1640781_A_AT, 1640371_A_AT, 1636080_A_AT, 1634340_AT, 1627693_AT, 1630772_AT, 1633530_AT, 1629484…	1362	389	7918	1.58414	0.000469101	5.21332e-05	0.000731768
GOTERM_BP_FAT	GO:0048707~instar larval or pupal morphogenesis	91	4.03012	6.65865e-07	1631242_AT, 1637240_A_AT, 1633805_A_AT, 1634963_AT, 1634580_AT, 1625533_AT, 1630456_AT, 1629467_AT, 1638709_AT, 1639479_A_AT, 1636931_AT, 1627894_S_AT, 1629290_AT, 1632796_S_AT, 1627446_AT, 1626018_A_AT, 1635928_A_AT, 1638753_AT, 1639072_AT, 1639015_S_AT, 1640962_S_AT, 1640781_A_AT, 1629842_AT, 1638100_S_AT, 1630378_AT, 1624859_AT, 1636302_S_AT, 1626946_AT, 1631372_A_AT, 1628275_AT, 1632291_AT, 1…	1264	347	7937	1.64673	0.00170516	5.33302e-05	0.00117797
GOTERM_BP_FAT	GO:0009886~post-embryonic morphogenesis	92	4.0744	7.69143e-07	1631242_AT, 1637240_A_AT, 1633805_A_AT, 1634963_AT, 1634580_AT, 1625533_AT, 1630456_AT, 1629467_AT, 1638709_AT, 1639479_A_AT, 1636931_AT, 1627894_S_AT, 1629290_AT, 1632796_S_AT, 1627446_AT, 1626018_A_AT, 1635928_A_AT, 1638753_AT, 1639072_AT, 1639015_S_AT, 1640962_S_AT, 1640781_A_AT, 1629842_AT, 1638100_S_AT, 1630378_AT, 1624859_AT, 1636302_S_AT, 1626946_AT, 1631372_A_AT, 1628275_AT, 1632291_AT, 1…	1264	353	7937	1.63652	0.00196937	5.9735e-05	0.00136068
GOTERM_CC_FAT	GO:0030054~cell junction	45	1.99291	1.33196e-06	1634405_S_AT, 1625880_AT, 1637428_A_AT, 1624833_A_AT, 1635005_A_AT, 1634465_A_AT, 1633583_AT, 1634140_A_AT, 1633356_S_AT, 1629962_AT, 1624021_A_AT, 1639785_S_AT, 1625786_AT, 1633963_A_AT, 1635004_AT, 1637014_AT, 1628788_A_AT, 1632060_AT, 1623665_AT, 1632622_AT, 1637321_AT, 1633746_S_AT, 1626790_S_AT, 1623048_A_AT, 1628675_AT, 1633721_AT, 1630043_A_AT, 1633000_A_AT, 1641662_AT, 1628146_AT, 1627962…	781	134	4786	2.05792	0.000623166	6.92598e-05	0.00190022
GOTERM_CC_FAT	GO:0005654~nucleoplasm	74	3.27724	1.30069e-06	1636418_S_AT, 1630344_AT, 1625168_AT, 1628767_S_AT, 1629072_AT, 1627331_AT, 1634954_AT, 1628903_S_AT, 1623281_S_AT, 1625263_AT, 1637663_AT, 1630269_S_AT, 1632385_AT, 1629467_AT, 1641537_S_AT, 1627396_A_AT, 1625217_AT, 1635824_AT, 1637897_AT, 1633349_AT, 1633884_AT, 1640637_AT, 1629290_AT, 1631470_AT, 1640825_A_AT, 1632796_S_AT, 1637317_AT, 1639714_AT, 1636922_AT, 1631116_AT, 1631550_AT, 1625188_A…	781	265	4786	1.71123	0.000608539	7.60876e-05	0.00185561
SP_PIR_KEYWORDS	neurotransmitter receptor	9	0.398583	3.86937e-06	1632060_AT, 1635005_A_AT, 1633583_AT, 1637321_AT, 1625786_AT, 1623048_A_AT, 1633356_S_AT, 1641697_AT, 1624833_A_AT, 1635349_A_AT	2122	9	12980	6.11687	0.00130313	8.14954e-05	0.00526214
GOTERM_MF_FAT	GO:0004672~protein kinase activity	82	3.63153	8.08892e-07	1641458_S_AT, 1640534_S_AT, 1636914_AT, 1634405_S_AT, 1641452_A_AT, 1628344_AT, 1632392_S_AT, 1635062_AT, 1635156_S_AT, 1625416_X_AT, 1624300_S_AT, 1635378_AT, 1633727_S_AT, 1633805_A_AT, 1641241_AT, 1625594_S_AT, 1633461_AT, 1634580_AT, 1625533_AT, 1633632_AT, 1639526_A_AT, 1625263_AT, 1634631_AT, 1625561_S_AT, 1640036_A_AT, 1625127_AT, 1627955_A_AT, 1634779_AT, 1637897_AT, 1633368_AT, 1625728_A…	1362	283	7918	1.68448	0.000820688	8.20992e-05	0.00128044
INTERPRO	IPR000504:RNA recognition motif, RNP-1	51	2.25864	5.81789e-07	1639166_AT, 1625076_AT, 1635063_AT, 1624496_AT, 1632260_S_AT, 1628565_AT, 1636182_A_AT, 1640660_AT, 1632644_S_AT, 1633915_AT, 1632876_A_AT, 1633213_AT, 1638840_AT, 1631851_AT, 1639599_AT, 1625620_A_AT, 1637770_A_AT, 1635567_S_AT, 1628340_S_AT, 1635854_S_AT, 1626702_AT, 1625340_AT, 1623274_S_AT, 1632051_AT, 1635758_S_AT, 1627062_S_AT, 1626940_AT, 1637716_A_AT, 1624937_AT, 1624556_S_AT, 1635863_AT,…	1844	141	10196	1.99995	0.00108096	9.01247e-05	0.000991737
GOTERM_BP_FAT	GO:0008038~neuron recognition	23	1.0186	1.47625e-06	1633000_A_AT, 1631102_A_AT, 1627962_AT, 1634028_S_AT, 1635096_AT, 1629702_A_AT, 1639773_S_AT, 1631378_AT, 1637204_AT, 1623966_S_AT, 1630524_AT, 1623602_A_AT, 1624297_AT, 1639913_AT, 1629819_S_AT, 1630004_AT, 1633489_AT, 1641053_S_AT, 1624710_AT, 1634588_AT, 1636089_AT, 1625768_S_AT, 1641653_AT, 1625197_AT, 1625470_S_AT, 1636035_AT, 1636954_AT	1264	49	7937	2.94741	0.00377649	0.000108098	0.0026116
GOTERM_BP_FAT	GO:0048736~appendage development	69	3.0558	1.46773e-06	1625819_AT, 1641452_A_AT, 1633132_A_AT, 1631242_AT, 1625168_AT, 1624300_S_AT, 1633805_A_AT, 1634963_AT, 1630456_AT, 1629467_AT, 1624225_AT, 1641448_A_AT, 1640235_AT, 1639479_A_AT, 1627894_S_AT, 1624175_AT, 1629290_AT, 1632497_A_AT, 1632796_S_AT, 1627446_AT, 1626018_A_AT, 1635928_A_AT, 1625385_AT, 1635580_AT, 1628788_A_AT, 1638753_AT, 1639072_AT, 1639015_S_AT, 1630415_AT, 1629842_AT, 1630378_AT, 1…	1264	246	7937	1.76126	0.00375472	0.000110635	0.00259652
SMART	SM00409:IG	45	1.99291	3.19224e-07	1625194_AT, 1624702_S_AT, 1638097_AT, 1631804_S_AT, 1637029_AT, 1623063_AT, 1627923_AT, 1625366_AT, 1637539_A_AT, 1635787_AT, 1630895_AT, 1632477_S_AT, 1628940_AT, 1627397_AT, 1631378_AT, 1623602_A_AT, 1633768_AT, 1627251_S_AT, 1630311_AT, 1625508_AT, 1624108_AT, 1632672_AT, 1634833_AT, 1633415_AT, 1629284_A_AT, 1627859_AT, 1623152_AT, 1625299_AT, 1637057_AT, 1639004_AT, 1641128_A_AT, 1636905_AT,…	1078	97	4824	2.07601	0.000110765	0.000110765	0.000436036
SP_PIR_KEYWORDS	dna-binding	104	4.60585	5.6289e-06	1635096_AT, 1639940_AT, 1631242_AT, 1641644_S_AT, 1623441_AT, 1636883_S_AT, 1623281_S_AT, 1632385_AT, 1629467_AT, 1623314_AT, 1639479_A_AT, 1636931_AT, 1632859_A_AT, 1632796_S_AT, 1625517_AT, 1633512_AT, 1625108_A_AT, 1630002_S_AT, 1640781_A_AT, 1640371_A_AT, 1639839_S_AT, 1640441_AT, 1633430_AT, 1633530_AT, 1626946_AT, 1628275_AT, 1630305_AT, 1629921_A_AT, 1632681_AT, 1628604_AT, 1636691_A_AT, 1…	2122	417	12980	1.52555	0.00189515	0.000111579	0.00765493
GOTERM_BP_FAT	GO:0007610~behavior	106	4.69442	1.57994e-06	1639166_AT, 1637624_A_AT, 1635096_AT, 1628344_AT, 1639940_AT, 1630400_AT, 1638131_S_AT, 1640391_AT, 1635005_A_AT, 1633016_A_AT, 1632770_AT, 1628594_AT, 1629132_AT, 1639913_AT, 1632859_A_AT, 1631852_AT, 1628340_S_AT, 1632796_S_AT, 1632622_AT, 1639015_S_AT, 1624649_A_AT, 1625340_AT, 1625280_AT, 1639004_AT, 1641128_A_AT, 1635758_S_AT, 1630945_AT, 1634028_S_AT, 1636742_AT, 1629123_AT, 1641618_AT, 162…	1264	429	7937	1.55152	0.0040412	0.000112477	0.00279503
INTERPRO	IPR013069:BTB/POZ	28	1.24004	8.73821e-07	1639308_AT, 1632973_AT, 1628921_S_AT, 1639157_AT, 1636517_AT, 1635096_AT, 1629702_A_AT, 1622976_AT, 1629484_S_AT, 1628275_AT, 1633152_AT, 1631940_S_AT, 1639136_S_AT, 1624020_AT, 1632900_AT, 1622998_A_AT, 1627953_AT, 1626300_AT, 1627096_S_AT, 1636096_AT, 1631498_A_AT, 1630308_AT, 1625283_AT, 1625937_AT, 1628091_AT, 1639721_AT, 1641338_AT, 1636765_AT, 1636931_AT, 1639534_AT, 1634052_S_AT, 1632859_A…	1844	59	10196	2.62407	0.00162311	0.000124949	0.00148954
GOTERM_MF_FAT	GO:0022836~gated channel activity	42	1.86005	1.67305e-06	1632961_AT, 1640580_AT, 1637624_A_AT, 1638010_AT, 1624098_S_AT, 1628722_AT, 1635005_A_AT, 1626802_A_AT, 1634465_A_AT, 1633583_AT, 1634140_A_AT, 1624056_A_AT, 1626200_S_AT, 1625065_S_AT, 1641501_A_AT, 1633356_S_AT, 1640092_A_AT, 1629962_AT, 1639537_AT, 1634756_AT, 1625786_AT, 1633963_A_AT, 1632060_AT, 1632622_AT, 1637321_AT, 1628097_AT, 1633366_AT, 1633452_A_AT, 1623048_A_AT, 1641495_AT, 1641662_A…	1362	116	7918	2.10489	0.0016967	0.000154365	0.00264835
GOTERM_BP_FAT	GO:0008037~cell recognition	23	1.0186	2.24386e-06	1633000_A_AT, 1631102_A_AT, 1627962_AT, 1634028_S_AT, 1635096_AT, 1629702_A_AT, 1639773_S_AT, 1631378_AT, 1637204_AT, 1623966_S_AT, 1630524_AT, 1623602_A_AT, 1624297_AT, 1639913_AT, 1629819_S_AT, 1630004_AT, 1633489_AT, 1641053_S_AT, 1624710_AT, 1634588_AT, 1636089_AT, 1625768_S_AT, 1641653_AT, 1625197_AT, 1625470_S_AT, 1636035_AT, 1636954_AT	1264	50	7937	2.88847	0.00573452	0.000155421	0.00396953
GOTERM_MF_FAT	GO:0000166~nucleotide binding	266	11.7803	1.92023e-06	1635063_AT, 1633890_AT, 1628595_AT, 1639138_AT, 1635378_AT, 1633805_A_AT, 1633915_AT, 1639343_AT, 1634580_AT, 1633213_AT, 1637092_A_AT, 1631696_S_AT, 1625574_AT, 1639599_AT, 1628594_AT, 1630816_AT, 1635567_S_AT, 1630202_A_AT, 1624050_AT, 1640377_S_AT, 1632852_S_AT, 1639015_S_AT, 1640463_AT, 1637327_AT, 1625340_AT, 1632051_AT, 1623383_AT, 1639966_A_AT, 1635758_S_AT, 1627886_AT, 1638700_AT, 1627062…	1362	1206	7918	1.28225	0.00194714	0.000162406	0.00303962
SMART	SM00408:IGc2	43	1.90434	9.80415e-07	1638097_AT, 1631804_S_AT, 1637029_AT, 1623063_AT, 1627923_AT, 1625366_AT, 1637539_A_AT, 1635787_AT, 1630895_AT, 1632477_S_AT, 1628940_AT, 1624295_AT, 1623602_A_AT, 1633768_AT, 1637537_AT, 1627251_S_AT, 1630311_AT, 1625508_AT, 1624108_AT, 1632672_AT, 1631726_AT, 1625732_AT, 1634833_AT, 1629284_A_AT, 1627859_AT, 1632550_AT, 1639004_AT, 1641128_A_AT, 1636905_AT, 1630281_AT, 1631893_AT, 1624485_AT, 1…	1078	94	4824	2.04705	0.000340146	0.000170088	0.00133917
INTERPRO	IPR013087:Zinc finger, C2H2-type/integrase, DNA-binding	51	2.25864	1.51179e-06	1624248_S_AT, 1632327_AT, 1628865_AT, 1633462_AT, 1630730_AT, 1625137_AT, 1635407_AT, 1629663_AT, 1632900_AT, 1627849_AT, 1639550_A_AT, 1624963_AT, 1641287_AT, 1639718_AT, 1632570_AT, 1626018_A_AT, 1625494_AT, 1630860_AT, 1629709_AT, 1624470_AT, 1632913_AT, 1630372_S_AT, 1640042_AT, 1635101_AT, 1624143_A_AT, 1623944_AT, 1636080_A_AT, 1624696_A_AT, 1637730_AT, 1636911_AT, 1630717_S_AT, 1630657_AT,…	1844	145	10196	1.94478	0.00280647	0.000187344	0.00257703
INTERPRO	IPR011333:BTB/POZ fold	34	1.50576	1.47502e-06	1632973_AT, 1632961_AT, 1628921_S_AT, 1636517_AT, 1635096_AT, 1633152_AT, 1624020_AT, 1626802_A_AT, 1632900_AT, 1622998_A_AT, 1641501_A_AT, 1626300_AT, 1636096_AT, 1625937_AT, 1636931_AT, 1639534_AT, 1632859_A_AT, 1631500_AT, 1640796_A_AT, 1624189_AT, 1636208_A_AT, 1635691_AT, 1639308_AT, 1638398_AT, 1639157_AT, 1629702_A_AT, 1622976_AT, 1629949_AT, 1629484_S_AT, 1628275_AT, 1631940_S_AT, 1639136…	1844	81	10196	2.32093	0.00273831	0.000195843	0.00251435
GOTERM_BP_FAT	GO:0006355~regulation of transcription, DNA-dependent	140	6.20018	2.93591e-06	1628798_AT, 1635096_AT, 1639940_AT, 1631242_AT, 1627331_AT, 1638999_AT, 1623441_AT, 1628903_S_AT, 1632385_AT, 1629467_AT, 1637665_AT, 1625217_AT, 1636721_AT, 1630105_AT, 1623314_AT, 1639479_A_AT, 1636931_AT, 1632602_S_AT, 1629290_AT, 1632796_S_AT, 1626018_A_AT, 1625517_AT, 1633512_AT, 1625108_A_AT, 1625188_AT, 1630002_S_AT, 1630840_AT, 1624354_AT, 1640781_A_AT, 1628097_AT, 1640371_A_AT, 1633430_A…	1264	612	7937	1.43643	0.0074965	0.000198	0.00519377
GOTERM_CC_FAT	GO:0044451~nucleoplasm part	67	2.96723	4.61013e-06	1636418_S_AT, 1625168_AT, 1628767_S_AT, 1629072_AT, 1627331_AT, 1634954_AT, 1628903_S_AT, 1623281_S_AT, 1625263_AT, 1637663_AT, 1630269_S_AT, 1632385_AT, 1629467_AT, 1641537_S_AT, 1627396_A_AT, 1625217_AT, 1635824_AT, 1637897_AT, 1633349_AT, 1640637_AT, 1629290_AT, 1631470_AT, 1640825_A_AT, 1632796_S_AT, 1639714_AT, 1636922_AT, 1631116_AT, 1631550_AT, 1625188_AT, 1624354_AT, 1635666_AT, 1626563_A…	781	240	4786	1.71074	0.00215522	0.000215731	0.00657682
GOTERM_BP_FAT	GO:0035107~appendage morphogenesis	67	2.96723	3.47413e-06	1625819_AT, 1641452_A_AT, 1633132_A_AT, 1631242_AT, 1625168_AT, 1624300_S_AT, 1633805_A_AT, 1634963_AT, 1630456_AT, 1629467_AT, 1624225_AT, 1641448_A_AT, 1639479_A_AT, 1640235_AT, 1627894_S_AT, 1624175_AT, 1629290_AT, 1632497_A_AT, 1632796_S_AT, 1627446_AT, 1626018_A_AT, 1635928_A_AT, 1625385_AT, 1635580_AT, 1628788_A_AT, 1638753_AT, 1639072_AT, 1639015_S_AT, 1629842_AT, 1630378_AT, 1633341_S_AT,…	1264	242	7937	1.73848	0.0088647	0.000228287	0.0061459
GOTERM_BP_FAT	GO:0048737~imaginal disc-derived appendage development	67	2.96723	4.04843e-06	1625819_AT, 1641452_A_AT, 1633132_A_AT, 1631242_AT, 1624300_S_AT, 1633805_A_AT, 1634963_AT, 1630456_AT, 1629467_AT, 1624225_AT, 1641448_A_AT, 1640235_AT, 1639479_A_AT, 1627894_S_AT, 1624175_AT, 1629290_AT, 1632497_A_AT, 1632796_S_AT, 1627446_AT, 1626018_A_AT, 1635928_A_AT, 1625385_AT, 1635580_AT, 1628788_A_AT, 1638753_AT, 1639072_AT, 1639015_S_AT, 1630415_AT, 1629842_AT, 1630378_AT, 1633341_S_AT,…	1264	243	7937	1.73132	0.0103225	0.00025937	0.00716182
SP_PIR_KEYWORDS	kinase	60	2.65722	1.49546e-05	1641458_S_AT, 1640534_S_AT, 1634405_S_AT, 1636914_AT, 1633890_AT, 1641452_A_AT, 1635062_AT, 1635156_S_AT, 1625416_X_AT, 1624300_S_AT, 1633805_A_AT, 1625594_S_AT, 1633461_AT, 1639343_AT, 1634580_AT, 1625785_AT, 1625533_AT, 1632205_AT, 1640036_A_AT, 1634779_AT, 1633368_AT, 1635951_AT, 1627196_AT, 1635928_A_AT, 1638905_S_AT, 1633731_AT, 1639072_AT, 1641021_A_AT, 1626790_S_AT, 1630514_AT, 1640394_S_A…	2122	212	12980	1.73119	0.00502706	0.000279946	0.0203361
SMART	SM00355:ZnF_C2H2	108	4.78299	2.94619e-06	1635096_AT, 1632327_AT, 1639940_AT, 1635407_AT, 1632876_A_AT, 1634853_AT, 1623758_AT, 1641144_AT, 1639599_AT, 1627849_AT, 1631288_AT, 1623847_AT, 1636931_AT, 1639718_AT, 1632859_A_AT, 1631368_S_AT, 1638609_S_AT, 1626565_AT, 1637162_AT, 1626018_A_AT, 1636485_AT, 1638478_AT, 1624470_AT, 1632913_AT, 1624354_AT, 1624143_A_AT, 1635101_AT, 1630416_AT, 1636080_A_AT, 1633166_AT, 1637730_AT, 1639157_AT, 1…	1078	324	4824	1.49165	0.00102181	0.000340718	0.00402421
GOTERM_MF_FAT	GO:0042165~neurotransmitter binding	29	1.28432	4.96567e-06	1641662_AT, 1637355_AT, 1631104_S_AT, 1626545_AT, 1630897_AT, 1635349_A_AT, 1624833_A_AT, 1635005_A_AT, 1637028_AT, 1634465_A_AT, 1639186_AT, 1626723_AT, 1628982_AT, 1633356_S_AT, 1639066_AT, 1637692_AT, 1629962_AT, 1636377_AT, 1634756_AT, 1625786_AT, 1630852_AT, 1633963_A_AT, 1632060_AT, 1632622_AT, 1623478_AT, 1637321_AT, 1626875_AT, 1625463_AT, 1636608_AT, 1641176_AT, 1623048_A_AT, 1623309_AT,…	1362	70	7918	2.40845	0.00502749	0.00038763	0.00786022
GOTERM_MF_FAT	GO:0030594~neurotransmitter receptor activity	29	1.28432	4.96567e-06	1641662_AT, 1637355_AT, 1631104_S_AT, 1626545_AT, 1630897_AT, 1635349_A_AT, 1624833_A_AT, 1635005_A_AT, 1637028_AT, 1634465_A_AT, 1639186_AT, 1626723_AT, 1628982_AT, 1633356_S_AT, 1639066_AT, 1637692_AT, 1629962_AT, 1636377_AT, 1634756_AT, 1625786_AT, 1630852_AT, 1633963_A_AT, 1632060_AT, 1632622_AT, 1623478_AT, 1637321_AT, 1626875_AT, 1625463_AT, 1636608_AT, 1641176_AT, 1623048_A_AT, 1623309_AT,…	1362	70	7918	2.40845	0.00502749	0.00038763	0.00786022
GOTERM_MF_FAT	GO:0004674~protein serine/threonine kinase activity	61	2.70151	7.31764e-06	1640534_S_AT, 1634405_S_AT, 1636914_AT, 1641452_A_AT, 1628344_AT, 1635062_AT, 1635156_S_AT, 1625416_X_AT, 1624300_S_AT, 1635378_AT, 1633727_S_AT, 1633805_A_AT, 1625594_S_AT, 1641241_AT, 1633461_AT, 1634580_AT, 1625533_AT, 1633632_AT, 1639526_A_AT, 1634631_AT, 1625561_S_AT, 1640036_A_AT, 1627955_A_AT, 1637897_AT, 1634779_AT, 1633368_AT, 1625728_AT, 1635928_A_AT, 1638905_S_AT, 1641021_A_AT, 1638619…	1362	203	7918	1.74692	0.00739992	0.00053039	0.011583
GOTERM_BP_FAT	GO:0035120~post-embryonic appendage morphogenesis	63	2.79008	8.84412e-06	1625819_AT, 1633132_A_AT, 1641452_A_AT, 1631242_AT, 1624300_S_AT, 1633805_A_AT, 1634963_AT, 1630456_AT, 1629467_AT, 1641448_A_AT, 1639479_A_AT, 1627894_S_AT, 1624175_AT, 1629290_AT, 1632497_A_AT, 1632796_S_AT, 1627446_AT, 1626018_A_AT, 1635928_A_AT, 1625385_AT, 1635580_AT, 1628788_A_AT, 1638753_AT, 1639072_AT, 1639015_S_AT, 1629842_AT, 1630378_AT, 1636302_S_AT, 1630717_S_AT, 1641033_A_AT, 1632784…	1264	229	7937	1.72749	0.0224126	0.000552715	0.0156449
SP_PIR_KEYWORDS	serine/threonine-protein kinase	45	1.99291	3.15989e-05	1640534_S_AT, 1634405_S_AT, 1641452_A_AT, 1635062_AT, 1624300_S_AT, 1625416_X_AT, 1633805_A_AT, 1641241_AT, 1633461_AT, 1634580_AT, 1625533_AT, 1633632_AT, 1639526_A_AT, 1634631_AT, 1625561_S_AT, 1634779_AT, 1633368_AT, 1635928_A_AT, 1638905_S_AT, 1641021_A_AT, 1638619_S_AT, 1630514_AT, 1640394_S_AT, 1627886_AT, 1630945_AT, 1632478_A_AT, 1632292_AT, 1637456_AT, 1634134_AT, 1632256_AT, 1637380_S_A…	2122	148	12980	1.85986	0.0105925	0.000560317	0.0429654
GOTERM_BP_FAT	GO:0035114~imaginal disc-derived appendage morphogenesis	65	2.87865	9.36752e-06	1625819_AT, 1641452_A_AT, 1633132_A_AT, 1631242_AT, 1624300_S_AT, 1633805_A_AT, 1634963_AT, 1630456_AT, 1629467_AT, 1624225_AT, 1641448_A_AT, 1639479_A_AT, 1640235_AT, 1627894_S_AT, 1624175_AT, 1629290_AT, 1632497_A_AT, 1632796_S_AT, 1627446_AT, 1626018_A_AT, 1635928_A_AT, 1625385_AT, 1635580_AT, 1628788_A_AT, 1638753_AT, 1639072_AT, 1639015_S_AT, 1629842_AT, 1630378_AT, 1633341_S_AT, 1636302_S_A…	1264	239	7937	1.70775	0.0237231	0.000571481	0.0165707
GOTERM_CC_FAT	GO:0016021~integral to membrane	272	12.0461	1.509e-05	1626049_AT, 1637624_A_AT, 1639321_S_AT, 1627221_AT, 1630400_AT, 1638131_S_AT, 1630047_AT, 1633805_A_AT, 1630658_AT, 1634465_A_AT, 1627397_AT, 1633583_AT, 1624080_S_AT, 1637420_A_AT, 1633377_AT, 1637270_AT, 1631696_S_AT, 1628594_AT, 1623119_AT, 1636347_AT, 1623602_A_AT, 1636264_AT, 1627024_S_AT, 1633356_S_AT, 1639066_AT, 1624108_AT, 1629962_AT, 1626584_A_AT, 1634833_AT, 1638306_AT, 1625786_AT, 163…	781	1360	4786	1.22561	0.00703731	0.000588343	0.021526
GOTERM_CC_FAT	GO:0031224~intrinsic to membrane	276	12.2232	1.38412e-05	1626049_AT, 1637624_A_AT, 1639321_S_AT, 1627221_AT, 1630400_AT, 1638131_S_AT, 1630047_AT, 1633805_A_AT, 1630658_AT, 1634465_A_AT, 1627397_AT, 1633583_AT, 1624080_S_AT, 1637420_A_AT, 1633377_AT, 1637270_AT, 1631696_S_AT, 1628594_AT, 1623119_AT, 1636347_AT, 1623602_A_AT, 1636264_AT, 1627024_S_AT, 1633356_S_AT, 1639066_AT, 1624108_AT, 1629962_AT, 1626584_A_AT, 1634833_AT, 1638306_AT, 1625786_AT, 163…	781	1382	4786	1.22383	0.00645678	0.00058871	0.0197446
GOTERM_CC_FAT	GO:0031226~intrinsic to plasma membrane	57	2.52436	1.64924e-05	1641458_S_AT, 1632961_AT, 1629142_AT, 1637624_A_AT, 1639321_S_AT, 1633763_AT, 1626050_AT, 1624098_S_AT, 1638131_S_AT, 1633805_A_AT, 1632183_AT, 1624833_A_AT, 1626802_A_AT, 1626200_S_AT, 1628594_AT, 1641501_A_AT, 1630699_AT, 1633356_S_AT, 1632078_AT, 1634756_AT, 1625786_AT, 1635328_AT, 1633963_A_AT, 1638251_AT, 1632060_AT, 1632622_AT, 1637321_AT, 1628097_AT, 1623309_AT, 1641495_AT, 1633000_A_AT, 1…	781	201	4786	1.7378	0.00768881	0.000593556	0.0235263
SP_PIR_KEYWORDS	transmembrane	218	9.65456	3.58072e-05	1637624_A_AT, 1639321_S_AT, 1630400_AT, 1638131_S_AT, 1630047_AT, 1637539_A_AT, 1634465_A_AT, 1633583_AT, 1637420_A_AT, 1637270_AT, 1633377_AT, 1623119_AT, 1628594_AT, 1636264_AT, 1627024_S_AT, 1623602_A_AT, 1633356_S_AT, 1639066_AT, 1629962_AT, 1626584_A_AT, 1638306_AT, 1625786_AT, 1631470_AT, 1635328_AT, 1630852_AT, 1631777_A_AT, 1626329_AT, 1632622_AT, 1628097_AT, 1639144_A_AT, 1641495_AT, 163…	2122	1039	12980	1.28342	0.0119947	0.00060318	0.0486861
GOTERM_BP_FAT	GO:0010604~positive regulation of macromolecule metabolic process	44	1.94863	1.12368e-05	1625819_AT, 1636249_AT, 1641380_A_AT, 1623826_AT, 1635096_AT, 1639940_AT, 1626844_AT, 1632256_AT, 1640309_S_AT, 1627331_AT, 1628275_AT, 1633461_AT, 1632457_S_AT, 1626232_AT, 1635992_AT, 1629921_A_AT, 1633016_A_AT, 1628604_AT, 1630023_AT, 1637663_AT, 1635103_AT, 1625217_AT, 1624490_S_AT, 1634157_AT, 1623392_AT, 1627614_AT, 1631536_AT, 1633884_AT, 1624175_AT, 1628451_AT, 1633246_S_AT, 1629321_AT, 1…	1264	142	7937	1.94569	0.0283893	0.000669544	0.0198771
GOTERM_BP_FAT	GO:0010648~negative regulation of cell communication	35	1.55004	1.23513e-05	1636302_S_AT, 1639839_S_AT, 1624300_S_AT, 1632637_AT, 1633805_A_AT, 1631055_AT, 1636141_S_AT, 1635005_A_AT, 1638999_AT, 1631765_AT, 1627362_A_AT, 1635960_AT, 1635325_A_AT, 1629467_AT, 1640190_AT, 1640019_AT, 1623145_S_AT, 1626087_AT, 1641297_AT, 1635567_S_AT, 1632134_S_AT, 1632497_A_AT, 1626018_A_AT, 1625385_AT, 1640377_S_AT, 1635580_AT, 1638568_S_AT, 1624748_A_AT, 1633554_AT, 1625114_AT, 1629842…	1264	103	7937	2.13373	0.0311607	0.000719207	0.0218483
GOTERM_CC_FAT	GO:0005887~integral to plasma membrane	56	2.48007	2.15894e-05	1641458_S_AT, 1632961_AT, 1629142_AT, 1637624_A_AT, 1639321_S_AT, 1633763_AT, 1626050_AT, 1624098_S_AT, 1638131_S_AT, 1633805_A_AT, 1632183_AT, 1624833_A_AT, 1626802_A_AT, 1626200_S_AT, 1628594_AT, 1641501_A_AT, 1630699_AT, 1633356_S_AT, 1632078_AT, 1634756_AT, 1625786_AT, 1635328_AT, 1633963_A_AT, 1638251_AT, 1632060_AT, 1632622_AT, 1637321_AT, 1628097_AT, 1623309_AT, 1641495_AT, 1633000_A_AT, 1…	781	198	4786	1.73318	0.0100531	0.000721449	0.030796
KEGG_PATHWAY	dme04080:Neuroactive ligand-receptor interaction	17	0.752879	9.74096e-06	1629142_AT, 1640464_AT, 1638131_S_AT, 1631104_S_AT, 1630047_AT, 1637749_AT, 1639492_AT, 1627933_A_AT, 1641697_AT, 1624833_A_AT, 1637420_A_AT, 1637270_AT, 1632131_AT, 1639186_AT, 1636608_AT, 1628982_AT, 1641176_AT, 1638336_AT	304	35	2054	3.28177	0.000866574	0.000866574	0.0105736
SP_PIR_KEYWORDS	membrane	235	10.4074	5.47441e-05	1637624_A_AT, 1627034_A_AT, 1639321_S_AT, 1638131_S_AT, 1630047_AT, 1637539_A_AT, 1634465_A_AT, 1627397_AT, 1633583_AT, 1637420_A_AT, 1633377_AT, 1637270_AT, 1623119_AT, 1632770_AT, 1628594_AT, 1636264_AT, 1627024_S_AT, 1623602_A_AT, 1633356_S_AT, 1624108_AT, 1629962_AT, 1626584_A_AT, 1634833_AT, 1638306_AT, 1625786_AT, 1631470_AT, 1630852_AT, 1631777_A_AT, 1640377_S_AT, 1626329_AT, 1632622_AT, 1…	2122	1139	12980	1.26204	0.0182801	0.00087815	0.0744252
INTERPRO	IPR018029:C2 membrane targeting protein	18	0.797166	7.81863e-06	1636302_S_AT, 1630119_S_AT, 1632478_A_AT, 1628815_AT, 1634175_AT, 1633447_AT, 1641475_AT, 1632355_AT, 1639837_AT, 1630846_AT, 1636576_S_AT, 1635373_AT, 1629859_S_AT, 1639444_A_AT, 1639490_AT, 1636968_AT, 1635325_A_AT, 1632528_AT, 1629842_AT, 1630007_S_AT, 1628868_AT, 1635078_AT	1844	32	10196	3.11022	0.0144298	0.000908018	0.0133271
GOTERM_CC_FAT	GO:0044427~chromosomal part	65	2.87865	2.9314e-05	1624191_AT, 1632973_AT, 1628921_S_AT, 1628798_AT, 1631242_AT, 1625168_AT, 1636533_AT, 1633152_AT, 1629470_AT, 1640673_AT, 1629507_A_AT, 1624020_AT, 1636883_S_AT, 1628903_S_AT, 1623281_S_AT, 1623487_AT, 1636721_AT, 1624225_AT, 1637897_AT, 1635824_AT, 1639610_AT, 1632170_A_AT, 1627738_A_AT, 1641342_AT, 1630882_S_AT, 1625589_AT, 1637317_AT, 1629762_AT, 1624097_S_AT, 1631500_AT, 1638919_AT, 1627713_A…	781	243	4786	1.63919	0.0136255	0.000914191	0.0418125
GOTERM_BP_FAT	GO:0007626~locomotory behavior	52	2.30292	1.69816e-05	1639166_AT, 1631102_A_AT, 1636914_AT, 1628344_AT, 1635096_AT, 1639940_AT, 1627818_S_AT, 1624300_S_AT, 1637684_AT, 1625594_S_AT, 1640391_AT, 1635474_AT, 1626802_A_AT, 1635852_AT, 1632770_AT, 1629132_AT, 1641501_A_AT, 1636846_AT, 1639913_AT, 1625940_S_AT, 1636288_AT, 1628340_S_AT, 1632796_S_AT, 1625949_AT, 1632622_AT, 1625340_AT, 1637769_S_AT, 1631808_AT, 1636954_AT, 1639004_AT, 1641128_A_AT, 16357…	1264	181	7937	1.80399	0.0425907	0.000966739	0.0300379
SP_PIR_KEYWORDS	activator	36	1.59433	6.46104e-05	1631102_A_AT, 1626900_A_AT, 1628865_AT, 1626844_AT, 1628767_S_AT, 1639981_AT, 1628275_AT, 1624556_S_AT, 1630990_AT, 1629921_A_AT, 1625263_AT, 1630269_S_AT, 1629467_AT, 1641537_S_AT, 1638598_AT, 1635103_AT, 1625217_AT, 1627614_AT, 1640637_AT, 1633884_AT, 1624175_AT, 1633246_S_AT, 1629321_AT, 1631516_S_AT, 1640825_A_AT, 1625515_A_AT, 1635754_AT, 1628556_S_AT, 1639714_AT, 1625517_AT, 1623086_AT, 163…	2122	112	12980	1.96614	0.0215391	0.000989256	0.0878332
INTERPRO	IPR000719:Protein kinase, core	66	2.92294	9.59608e-06	1641458_S_AT, 1640534_S_AT, 1634405_S_AT, 1641452_A_AT, 1625416_X_AT, 1624300_S_AT, 1633727_S_AT, 1633805_A_AT, 1641241_AT, 1633461_AT, 1634580_AT, 1625533_AT, 1633632_AT, 1639526_A_AT, 1634631_AT, 1625561_S_AT, 1640036_A_AT, 1627955_A_AT, 1634779_AT, 1633368_AT, 1625728_AT, 1639963_AT, 1635928_A_AT, 1638905_S_AT, 1633731_AT, 1639072_AT, 1641021_A_AT, 1640463_AT, 1626790_S_AT, 1638619_S_AT, 16393…	1844	216	10196	1.6895	0.017681	0.00104881	0.0163566
GOTERM_BP_FAT	GO:0007166~cell surface receptor linked signal transduction	139	6.15589	1.97544e-05	1636249_AT, 1633890_AT, 1628344_AT, 1639321_S_AT, 1630400_AT, 1626050_AT, 1638131_S_AT, 1630047_AT, 1633805_A_AT, 1634963_AT, 1639343_AT, 1626232_AT, 1634580_AT, 1637420_A_AT, 1632205_AT, 1625533_AT, 1637270_AT, 1628594_AT, 1636347_AT, 1629467_AT, 1639066_AT, 1634436_AT, 1626268_AT, 1635488_AT, 1629290_AT, 1635328_AT, 1630852_AT, 1631777_A_AT, 1638753_AT, 1630779_S_AT, 1626329_AT, 1639015_S_AT, 1…	1264	628	7937	1.38984	0.0493706	0.00110007	0.0349416
GOTERM_BP_FAT	GO:0035220~wing disc development	72	3.18866	2.66544e-05	1625819_AT, 1641452_A_AT, 1633132_A_AT, 1631242_AT, 1624300_S_AT, 1633805_A_AT, 1634963_AT, 1630269_S_AT, 1632605_AT, 1630456_AT, 1629467_AT, 1641448_A_AT, 1639479_A_AT, 1627894_S_AT, 1624175_AT, 1629290_AT, 1632796_S_AT, 1632497_A_AT, 1627446_AT, 1626018_A_AT, 1626076_AT, 1635928_A_AT, 1625385_AT, 1635580_AT, 1628788_A_AT, 1638753_AT, 1637363_AT, 1639072_AT, 1639015_S_AT, 1629842_AT, 1630378_AT,…	1264	281	7937	1.60892	0.0660347	0.00142224	0.0471437
GOTERM_BP_FAT	GO:0009968~negative regulation of signal transduction	34	1.50576	2.6396e-05	1636302_S_AT, 1639839_S_AT, 1624300_S_AT, 1632637_AT, 1633805_A_AT, 1631055_AT, 1636141_S_AT, 1638999_AT, 1631765_AT, 1627362_A_AT, 1635960_AT, 1635325_A_AT, 1629467_AT, 1640190_AT, 1640019_AT, 1623145_S_AT, 1626087_AT, 1641297_AT, 1635567_S_AT, 1632134_S_AT, 1632497_A_AT, 1626018_A_AT, 1625385_AT, 1640377_S_AT, 1635580_AT, 1638568_S_AT, 1624748_A_AT, 1633554_AT, 1625114_AT, 1629842_AT, 1623793_A…	1264	102	7937	2.09309	0.0654161	0.00143841	0.0466868
GOTERM_BP_FAT	GO:0007476~imaginal disc-derived wing morphogenesis	59	2.61293	2.99922e-05	1625819_AT, 1633132_A_AT, 1641452_A_AT, 1631242_AT, 1624300_S_AT, 1633805_A_AT, 1634963_AT, 1630456_AT, 1629467_AT, 1641448_A_AT, 1639479_A_AT, 1627894_S_AT, 1624175_AT, 1629290_AT, 1632497_A_AT, 1632796_S_AT, 1627446_AT, 1626018_A_AT, 1635928_A_AT, 1625385_AT, 1635580_AT, 1628788_A_AT, 1638753_AT, 1639072_AT, 1639015_S_AT, 1629842_AT, 1630378_AT, 1636302_S_AT, 1630717_S_AT, 1641033_A_AT, 1632784…	1264	218	7937	1.69944	0.0739908	0.00156757	0.0530458
GOTERM_BP_FAT	GO:0019933~cAMP-mediated signaling	11	0.487157	3.20007e-05	1635495_A_AT, 1629142_AT, 1626050_AT, 1635328_AT, 1638131_S_AT, 1635156_S_AT, 1631055_AT, 1626329_AT, 1632131_AT, 1634083_AT, 1626861_AT, 1628594_AT, 1625048_AT, 1640359_S_AT, 1638556_S_AT, 1630381_AT	1264	16	7937	4.317	0.0787457	0.00163904	0.0565973
GOTERM_BP_FAT	GO:0051173~positive regulation of nitrogen compound metabolic process	38	1.68291	3.58139e-05	1625819_AT, 1641380_A_AT, 1635096_AT, 1639940_AT, 1626844_AT, 1632256_AT, 1640309_S_AT, 1627331_AT, 1628275_AT, 1632457_S_AT, 1626232_AT, 1635992_AT, 1629921_A_AT, 1628604_AT, 1630023_AT, 1637663_AT, 1635103_AT, 1625217_AT, 1624490_S_AT, 1634157_AT, 1623392_AT, 1627614_AT, 1631536_AT, 1624175_AT, 1628451_AT, 1633246_S_AT, 1629321_AT, 1635754_AT, 1625768_S_AT, 1639714_AT, 1628423_AT, 1639798_AT, 1…	1264	121	7937	1.972	0.0877057	0.00179824	0.0633393
GOTERM_BP_FAT	GO:0045935~positive regulation of nucleobase, nucleoside, nucleotide and nucleic acid metabolic process	38	1.68291	3.58139e-05	1625819_AT, 1641380_A_AT, 1635096_AT, 1639940_AT, 1626844_AT, 1632256_AT, 1640309_S_AT, 1627331_AT, 1628275_AT, 1632457_S_AT, 1626232_AT, 1635992_AT, 1629921_A_AT, 1628604_AT, 1630023_AT, 1637663_AT, 1635103_AT, 1625217_AT, 1624490_S_AT, 1634157_AT, 1623392_AT, 1627614_AT, 1631536_AT, 1624175_AT, 1628451_AT, 1633246_S_AT, 1629321_AT, 1635754_AT, 1625768_S_AT, 1639714_AT, 1628423_AT, 1639798_AT, 1…	1264	121	7937	1.972	0.0877057	0.00179824	0.0633393
SMART	SM00225:BTB	33	1.46147	2.19988e-05	1632973_AT, 1632961_AT, 1628921_S_AT, 1636517_AT, 1635096_AT, 1633152_AT, 1626802_A_AT, 1624020_AT, 1632900_AT, 1622998_A_AT, 1641501_A_AT, 1626300_AT, 1636096_AT, 1625937_AT, 1636931_AT, 1639534_AT, 1632859_A_AT, 1631500_AT, 1640796_A_AT, 1624189_AT, 1636208_A_AT, 1635691_AT, 1639308_AT, 1638398_AT, 1639157_AT, 1622976_AT, 1629702_A_AT, 1629949_AT, 1629484_S_AT, 1628275_AT, 1631940_S_AT, 1639136…	1078	72	4824	2.05102	0.00760461	0.0019066	0.0300446
GOTERM_BP_FAT	GO:0007472~wing disc morphogenesis	59	2.61293	3.9931e-05	1625819_AT, 1633132_A_AT, 1641452_A_AT, 1631242_AT, 1624300_S_AT, 1633805_A_AT, 1634963_AT, 1630456_AT, 1629467_AT, 1641448_A_AT, 1639479_A_AT, 1627894_S_AT, 1624175_AT, 1629290_AT, 1632497_A_AT, 1632796_S_AT, 1627446_AT, 1626018_A_AT, 1635928_A_AT, 1625385_AT, 1635580_AT, 1628788_A_AT, 1638753_AT, 1639072_AT, 1639015_S_AT, 1629842_AT, 1630378_AT, 1636302_S_AT, 1630717_S_AT, 1641033_A_AT, 1632784…	1264	220	7937	1.68399	0.0972821	0.00192918	0.0706183
GOTERM_BP_FAT	GO:0043484~regulation of RNA splicing	25	1.10717	3.98652e-05	1625076_AT, 1635063_AT, 1625168_AT, 1638070_AT, 1637716_A_AT, 1633821_AT, 1638840_AT, 1630732_AT, 1633213_AT, 1635863_AT, 1635537_AT, 1638820_AT, 1630576_AT, 1634021_A_AT, 1625620_A_AT, 1626203_AT, 1634141_A_AT, 1627456_S_AT, 1635187_S_AT, 1632915_S_AT, 1627739_AT, 1640439_AT, 1639205_S_AT, 1624547_S_AT, 1625634_AT, 1624956_AT, 1640791_AT, 1639182_AT, 1632051_AT	1264	66	7937	2.37851	0.0971298	0.001963	0.0705019
GOTERM_CC_FAT	GO:0005694~chromosome	76	3.36581	6.87559e-05	1624191_AT, 1632973_AT, 1628921_S_AT, 1628798_AT, 1631242_AT, 1625168_AT, 1640199_AT, 1626844_AT, 1636533_AT, 1639138_AT, 1633152_AT, 1629470_AT, 1640673_AT, 1629507_A_AT, 1624020_AT, 1622998_A_AT, 1636883_S_AT, 1628903_S_AT, 1634534_AT, 1623281_S_AT, 1634282_S_AT, 1623487_AT, 1635103_AT, 1636721_AT, 1624225_AT, 1637897_AT, 1635824_AT, 1639610_AT, 1632170_A_AT, 1627738_A_AT, 1641342_AT, 1623820_A…	781	304	4786	1.53201	0.0316666	0.00200916	0.0980456
GOTERM_BP_FAT	GO:0007163~establishment or maintenance of cell polarity	35	1.55004	4.68373e-05	1633000_A_AT, 1628146_AT, 1625880_AT, 1637428_A_AT, 1639189_AT, 1627360_AT, 1637716_A_AT, 1632724_AT, 1624300_S_AT, 1631765_AT, 1628009_AT, 1641448_A_AT, 1624021_A_AT, 1636998_AT, 1631231_AT, 1626087_AT, 1624175_AT, 1635638_S_AT, 1627136_AT, 1639305_A_AT, 1628985_A_AT, 1639625_AT, 1626438_AT, 1631777_A_AT, 1624050_AT, 1635004_AT, 1635580_AT, 1628788_A_AT, 1625775_A_AT, 1623665_AT, 1639798_AT, 163…	1264	109	7937	2.01628	0.113121	0.00222062	0.0828274
GOTERM_MF_FAT	GO:0030695~GTPase regulator activity	45	1.99291	3.41099e-05	1635047_S_AT, 1639115_S_AT, 1629859_S_AT, 1632528_AT, 1627431_AT, 1625937_AT, 1622996_AT, 1626682_S_AT, 1633757_S_AT, 1623693_A_AT, 1631687_AT, 1624387_AT, 1627598_AT, 1641653_AT, 1631188_A_AT, 1625981_AT, 1634307_AT, 1632537_AT, 1625470_S_AT, 1639490_AT, 1637327_AT, 1629842_AT, 1631591_AT, 1625747_AT, 1631112_AT, 1636549_AT, 1638951_AT, 1627265_AT, 1639837_AT, 1630285_AT, 1634083_AT, 1635325_A_A…	1362	142	7918	1.84231	0.0340297	0.00230548	0.0539813
SP_PIR_KEYWORDS	glycoprotein	101	4.47298	0.000161449	1637624_A_AT, 1641265_AT, 1639321_S_AT, 1626050_AT, 1624098_S_AT, 1638131_S_AT, 1634541_A_AT, 1628757_AT, 1625366_AT, 1635005_A_AT, 1633583_AT, 1633377_AT, 1637270_AT, 1626200_S_AT, 1628594_AT, 1623966_S_AT, 1636264_AT, 1627024_S_AT, 1623602_A_AT, 1633356_S_AT, 1637537_AT, 1639913_AT, 1640092_A_AT, 1638306_AT, 1625786_AT, 1630852_AT, 1631777_A_AT, 1626329_AT, 1632060_AT, 1637321_AT, 1623048_A_AT,…	2122	435	12980	1.42024	0.052959	0.00236298	0.219345
SP_PIR_KEYWORDS	ionic channel	36	1.59433	0.000171138	1632961_AT, 1641662_AT, 1638398_AT, 1641265_AT, 1640464_AT, 1637624_A_AT, 1628015_AT, 1625302_AT, 1638010_AT, 1628722_AT, 1637808_A_AT, 1626545_AT, 1637579_AT, 1630897_AT, 1635349_A_AT, 1635005_A_AT, 1626802_A_AT, 1626426_AT, 1634465_A_AT, 1633583_AT, 1640614_AT, 1634140_A_AT, 1625065_S_AT, 1641501_A_AT, 1623933_AT, 1633356_S_AT, 1637692_AT, 1640092_A_AT, 1629962_AT, 1627752_S_AT, 1636377_AT, 163…	2122	117	12980	1.88211	0.0560466	0.00240038	0.232494
GOTERM_CC_FAT	GO:0016585~chromatin remodeling complex	17	0.752879	9.23107e-05	1634157_AT, 1625243_A_AT, 1637542_S_AT, 1640441_AT, 1632565_AT, 1626867_AT, 1635284_A_AT, 1628423_AT, 1634954_AT, 1635537_AT, 1637574_AT, 1628903_S_AT, 1631837_AT, 1631772_A_AT, 1633792_A_AT, 1641309_S_AT, 1626522_AT	781	37	4786	2.81559	0.0422834	0.00253815	0.131614
GOTERM_BP_FAT	GO:0007622~rhythmic behavior	18	0.797166	5.50793e-05	1634028_S_AT, 1628344_AT, 1628340_S_AT, 1639940_AT, 1638131_S_AT, 1633205_AT, 1631055_AT, 1625594_S_AT, 1635474_AT, 1624699_S_AT, 1635005_A_AT, 1626802_A_AT, 1637301_A_AT, 1626875_AT, 1634083_AT, 1635960_AT, 1641501_A_AT, 1637769_S_AT, 1636815_A_AT, 1623933_AT, 1625048_AT, 1640019_AT	1264	40	7937	2.82567	0.13166	0.00256348	0.0973959
INTERPRO	IPR001478:PDZ/DHR/GLGF	27	1.19575	2.76435e-05	1641452_A_AT, 1637820_AT, 1632784_AT, 1637428_A_AT, 1639189_AT, 1627360_AT, 1638846_AT, 1631686_AT, 1630285_AT, 1624849_AT, 1633935_AT, 1629115_S_AT, 1635166_AT, 1628763_AT, 1629160_S_AT, 1632528_AT, 1640335_AT, 1624021_A_AT, 1623746_A_AT, 1637828_A_AT, 1628985_A_AT, 1625064_AT, 1623023_AT, 1635004_AT, 1633187_AT, 1637506_AT, 1628788_A_AT, 1635373_AT, 1623665_AT, 1633746_S_AT, 1639490_AT, 1633021…	1844	65	10196	2.29678	0.0500919	0.00285093	0.0471119
GOTERM_BP_FAT	GO:0044093~positive regulation of molecular function	26	1.15146	6.73953e-05	1632797_A_AT, 1638700_AT, 1629142_AT, 1633890_AT, 1633132_A_AT, 1633763_AT, 1626050_AT, 1638131_S_AT, 1627933_A_AT, 1631055_AT, 1639773_S_AT, 1630285_AT, 1639343_AT, 1632205_AT, 1634083_AT, 1630524_AT, 1640036_A_AT, 1640359_S_AT, 1630381_AT, 1626465_A_AT, 1638709_AT, 1635495_A_AT, 1630119_S_AT, 1630916_AT, 1635328_AT, 1627196_AT, 1636576_S_AT, 1626329_AT, 1625981_AT, 1639015_S_AT, 1632131_AT, 163…	1264	72	7937	2.26751	0.158644	0.00302594	0.119162
GOTERM_BP_FAT	GO:0019935~cyclic-nucleotide-mediated signaling	11	0.487157	6.66402e-05	1635495_A_AT, 1629142_AT, 1626050_AT, 1635328_AT, 1638131_S_AT, 1635156_S_AT, 1631055_AT, 1626329_AT, 1632131_AT, 1634083_AT, 1626861_AT, 1628594_AT, 1625048_AT, 1640359_S_AT, 1638556_S_AT, 1630381_AT	1264	17	7937	4.06306	0.157014	0.00304544	0.117827
GOTERM_BP_FAT	GO:0043085~positive regulation of catalytic activity	24	1.06289	7.10853e-05	1632797_A_AT, 1629142_AT, 1638700_AT, 1633890_AT, 1633132_A_AT, 1633763_AT, 1626050_AT, 1638131_S_AT, 1627933_A_AT, 1639773_S_AT, 1639343_AT, 1630285_AT, 1632205_AT, 1634083_AT, 1630524_AT, 1640036_A_AT, 1640359_S_AT, 1638709_AT, 1626465_A_AT, 1630381_AT, 1635495_A_AT, 1630119_S_AT, 1630916_AT, 1635328_AT, 1627196_AT, 1636576_S_AT, 1626329_AT, 1625981_AT, 1639015_S_AT, 1632131_AT, 1626861_AT, 162…	1264	64	7937	2.35473	0.166564	0.00313642	0.125682
INTERPRO	IPR018000:Neurotransmitter-gated ion-channel, conserved site	13	0.575731	3.50688e-05	1629962_AT, 1641662_AT, 1634756_AT, 1625786_AT, 1633963_A_AT, 1630897_AT, 1635349_A_AT, 1632060_AT, 1635005_A_AT, 1634465_A_AT, 1632622_AT, 1637321_AT, 1625463_AT, 1623048_A_AT, 1633356_S_AT, 1637692_AT	1844	20	10196	3.59403	0.0631144	0.0032544	0.0597629
INTERPRO	IPR006029:Neurotransmitter-gated ion-channel transmembrane region	13	0.575731	3.50688e-05	1629962_AT, 1641662_AT, 1636377_AT, 1625786_AT, 1626545_AT, 1633963_A_AT, 1630897_AT, 1635349_A_AT, 1632060_AT, 1635005_A_AT, 1632622_AT, 1634465_A_AT, 1637321_AT, 1625463_AT, 1623048_A_AT, 1633356_S_AT, 1637692_AT, 1641495_AT	1844	20	10196	3.59403	0.0631144	0.0032544	0.0597629
INTERPRO	IPR008271:Serine/threonine protein kinase, active site	50	2.21435	3.45797e-05	1640534_S_AT, 1634405_S_AT, 1624300_S_AT, 1625416_X_AT, 1633727_S_AT, 1635378_AT, 1633805_A_AT, 1641241_AT, 1633461_AT, 1634580_AT, 1625533_AT, 1633632_AT, 1639526_A_AT, 1625561_S_AT, 1634631_AT, 1634779_AT, 1633368_AT, 1625728_AT, 1635928_A_AT, 1638905_S_AT, 1633731_AT, 1641021_A_AT, 1638619_S_AT, 1639349_AT, 1630514_AT, 1640394_S_AT, 1627886_AT, 1630945_AT, 1632478_A_AT, 1632292_AT, 1637456_AT,…	1844	156	10196	1.77221	0.0622621	0.00337769	0.0589297
GOTERM_BP_FAT	GO:0045941~positive regulation of transcription	36	1.59433	7.83175e-05	1625819_AT, 1641380_A_AT, 1635096_AT, 1639940_AT, 1626844_AT, 1632256_AT, 1640309_S_AT, 1627331_AT, 1628275_AT, 1632457_S_AT, 1626232_AT, 1629921_A_AT, 1635992_AT, 1628604_AT, 1630023_AT, 1635103_AT, 1625217_AT, 1624490_S_AT, 1634157_AT, 1623392_AT, 1627614_AT, 1631536_AT, 1624175_AT, 1633246_S_AT, 1629321_AT, 1635754_AT, 1625768_S_AT, 1639714_AT, 1628423_AT, 1639798_AT, 1640495_AT, 1625188_AT, 1…	1264	116	7937	1.94874	0.181871	0.00339652	0.138461
INTERPRO	IPR006202:Neurotransmitter-gated ion-channel ligand-binding	14	0.620018	3.95025e-05	1629962_AT, 1641662_AT, 1636377_AT, 1634756_AT, 1625786_AT, 1626545_AT, 1633963_A_AT, 1630897_AT, 1635349_A_AT, 1635005_A_AT, 1632060_AT, 1632622_AT, 1634465_A_AT, 1637321_AT, 1625463_AT, 1623048_A_AT, 1633356_S_AT, 1637692_AT, 1641495_AT	1844	23	10196	3.36565	0.070805	0.00349087	0.0673163
INTERPRO	IPR006201:Neurotransmitter-gated ion-channel	14	0.620018	3.95025e-05	1629962_AT, 1641662_AT, 1636377_AT, 1634756_AT, 1625786_AT, 1626545_AT, 1633963_A_AT, 1630897_AT, 1635349_A_AT, 1635005_A_AT, 1632060_AT, 1632622_AT, 1634465_A_AT, 1637321_AT, 1625463_AT, 1623048_A_AT, 1633356_S_AT, 1637692_AT, 1641495_AT	1844	23	10196	3.36565	0.070805	0.00349087	0.0673163
INTERPRO	IPR000008:C2 calcium-dependent membrane targeting	20	0.88574	4.45151e-05	1636302_S_AT, 1632478_A_AT, 1639837_AT, 1630285_AT, 1629859_S_AT, 1636968_AT, 1635325_A_AT, 1632528_AT, 1640633_S_AT, 1635078_AT, 1630119_S_AT, 1628815_AT, 1633447_AT, 1634175_AT, 1641475_AT, 1632355_AT, 1630846_AT, 1636576_S_AT, 1635373_AT, 1639444_A_AT, 1639490_AT, 1629842_AT, 1630007_S_AT, 1636500_AT, 1628868_AT	1844	42	10196	2.63299	0.0794237	0.00375454	0.0758551
GOTERM_MF_FAT	GO:0060589~nucleoside-triphosphatase regulator activity	45	1.99291	5.97451e-05	1635047_S_AT, 1639115_S_AT, 1629859_S_AT, 1632528_AT, 1627431_AT, 1625937_AT, 1622996_AT, 1626682_S_AT, 1633757_S_AT, 1623693_A_AT, 1631687_AT, 1624387_AT, 1627598_AT, 1641653_AT, 1631188_A_AT, 1625981_AT, 1634307_AT, 1632537_AT, 1625470_S_AT, 1639490_AT, 1637327_AT, 1629842_AT, 1631591_AT, 1625747_AT, 1631112_AT, 1636549_AT, 1638951_AT, 1627265_AT, 1639837_AT, 1630285_AT, 1634083_AT, 1635325_A_A…	1362	145	7918	1.80419	0.0588409	0.00378302	0.0945328
GOTERM_BP_FAT	GO:0048813~dendrite morphogenesis	36	1.59433	9.49924e-05	1623383_AT, 1631102_A_AT, 1640441_AT, 1631242_AT, 1630772_AT, 1629702_A_AT, 1629484_S_AT, 1640309_S_AT, 1636090_A_AT, 1636141_S_AT, 1626696_AT, 1635537_AT, 1636883_S_AT, 1628903_S_AT, 1623602_A_AT, 1634157_AT, 1625243_A_AT, 1626087_AT, 1628783_AT, 1628486_A_AT, 1629290_AT, 1627736_AT, 1634588_AT, 1640825_A_AT, 1632796_S_AT, 1636089_AT, 1635754_AT, 1623424_A_AT, 1630860_AT, 1625385_AT, 1637574_AT,…	1264	117	7937	1.93208	0.216103	0.00404973	0.167918
GOTERM_BP_FAT	GO:0010628~positive regulation of gene expression	36	1.59433	9.49924e-05	1625819_AT, 1641380_A_AT, 1635096_AT, 1639940_AT, 1626844_AT, 1632256_AT, 1640309_S_AT, 1627331_AT, 1628275_AT, 1632457_S_AT, 1626232_AT, 1629921_A_AT, 1635992_AT, 1628604_AT, 1630023_AT, 1635103_AT, 1625217_AT, 1624490_S_AT, 1634157_AT, 1623392_AT, 1627614_AT, 1631536_AT, 1624175_AT, 1633246_S_AT, 1629321_AT, 1635754_AT, 1625768_S_AT, 1639714_AT, 1628423_AT, 1639798_AT, 1640495_AT, 1625188_AT, 1…	1264	117	7937	1.93208	0.216103	0.00404973	0.167918
GOTERM_BP_FAT	GO:0016358~dendrite development	36	1.59433	9.49924e-05	1623383_AT, 1631102_A_AT, 1640441_AT, 1631242_AT, 1630772_AT, 1629702_A_AT, 1629484_S_AT, 1640309_S_AT, 1636090_A_AT, 1636141_S_AT, 1626696_AT, 1635537_AT, 1636883_S_AT, 1628903_S_AT, 1623602_A_AT, 1634157_AT, 1625243_A_AT, 1626087_AT, 1628783_AT, 1628486_A_AT, 1629290_AT, 1627736_AT, 1634588_AT, 1640825_A_AT, 1632796_S_AT, 1636089_AT, 1635754_AT, 1623424_A_AT, 1630860_AT, 1625385_AT, 1637574_AT,…	1264	117	7937	1.93208	0.216103	0.00404973	0.167918
GOTERM_BP_FAT	GO:0007415~defasciculation of motor neuron axon	7	0.310009	9.72354e-05	1630004_AT, 1637204_AT, 1633489_AT, 1631378_AT, 1641053_S_AT, 1624710_AT, 1623602_A_AT, 1636035_AT	1264	7	7937	6.27927	0.220597	0.00407734	0.171879
UP_SEQ_FEATURE	compositionally biased region:Gln-rich	58	2.56864	5.1883e-06	1632973_AT, 1628921_S_AT, 1633132_A_AT, 1635096_AT, 1641265_AT, 1628865_AT, 1639217_S_AT, 1638131_S_AT, 1632644_S_AT, 1633152_AT, 1636141_S_AT, 1634963_AT, 1638005_S_AT, 1626802_A_AT, 1624020_AT, 1629389_A_AT, 1632205_AT, 1623441_AT, 1623921_AT, 1625065_S_AT, 1625574_AT, 1641501_A_AT, 1628594_AT, 1630269_S_AT, 1637770_A_AT, 1635103_AT, 1638512_AT, 1627864_AT, 1640637_AT, 1624097_S_AT, 1639714_AT,…	626	158	2975	1.74455	0.00813829	0.00407746	0.00867106
GOTERM_BP_FAT	GO:0048512~circadian behavior	17	0.752879	0.000104198	1634028_S_AT, 1628344_AT, 1628340_S_AT, 1639940_AT, 1638131_S_AT, 1633205_AT, 1631055_AT, 1625594_S_AT, 1635474_AT, 1624699_S_AT, 1635005_A_AT, 1626802_A_AT, 1637301_A_AT, 1626875_AT, 1634083_AT, 1635960_AT, 1641501_A_AT, 1637769_S_AT, 1623933_AT, 1625048_AT, 1640019_AT	1264	38	7937	2.80915	0.234382	0.00429836	0.184176
SP_PIR_KEYWORDS	calcium	44	1.94863	0.000347874	1627462_A_AT, 1626421_AT, 1634061_A_AT, 1630032_AT, 1632205_AT, 1625740_AT, 1640092_A_AT, 1633463_S_AT, 1639363_AT, 1624210_AT, 1637913_AT, 1641059_AT, 1638311_AT, 1638004_AT, 1628390_AT, 1638302_A_AT, 1637363_AT, 1634293_AT, 1637457_AT, 1630504_AT, 1640668_S_AT, 1637386_AT, 1633452_A_AT, 1628675_AT, 1633000_A_AT, 1627218_A_AT, 1632797_A_AT, 1632478_A_AT, 1635307_AT, 1632924_AT, 1627515_AT, 16378…	2122	158	12980	1.70343	0.110641	0.00467918	0.472067
GOTERM_BP_FAT	GO:0048675~axon extension	11	0.487157	0.000128604	1633000_A_AT, 1631231_AT, 1633313_AT, 1640337_A_AT, 1628788_A_AT, 1629507_A_AT, 1626802_A_AT, 1634580_AT, 1631662_A_AT, 1628763_AT, 1625533_AT, 1639883_AT, 1635852_AT, 1628594_AT, 1641501_A_AT, 1623933_AT, 1638100_S_AT, 1626465_A_AT	1264	18	7937	3.83733	0.280812	0.00513727	0.227268
GOTERM_BP_FAT	GO:0048511~rhythmic process	20	0.88574	0.000127144	1630945_AT, 1639566_S_AT, 1634028_S_AT, 1628344_AT, 1639940_AT, 1638131_S_AT, 1625594_S_AT, 1631055_AT, 1635005_A_AT, 1635474_AT, 1626802_A_AT, 1634083_AT, 1635960_AT, 1641501_A_AT, 1623933_AT, 1640019_AT, 1627501_S_AT, 1628340_S_AT, 1633205_AT, 1624699_S_AT, 1637301_A_AT, 1626875_AT, 1636815_A_AT, 1637769_S_AT, 1625048_AT	1264	50	7937	2.51171	0.278116	0.00515952	0.224692
GOTERM_BP_FAT	GO:0016319~mushroom body development	20	0.88574	0.000127144	1636905_AT, 1623383_AT, 1641458_S_AT, 1637629_A_AT, 1634028_S_AT, 1626087_AT, 1628344_AT, 1629290_AT, 1622962_A_AT, 1632796_S_AT, 1629484_S_AT, 1623180_A_AT, 1623424_A_AT, 1635373_AT, 1628763_AT, 1629859_S_AT, 1637769_S_AT, 1628973_A_AT, 1638199_S_AT, 1638100_S_AT, 1630530_AT, 1633341_S_AT	1264	50	7937	2.51171	0.278116	0.00515952	0.224692
GOTERM_BP_FAT	GO:0051726~regulation of cell cycle	46	2.0372	0.000142942	1625076_AT, 1639217_S_AT, 1625416_X_AT, 1622992_AT, 1628757_AT, 1629844_S_AT, 1631765_AT, 1628903_S_AT, 1641198_AT, 1624941_AT, 1624021_A_AT, 1639785_S_AT, 1633368_AT, 1635567_S_AT, 1629290_AT, 1637317_AT, 1636108_AT, 1626018_A_AT, 1635875_AT, 1625981_AT, 1633731_AT, 1636945_AT, 1623274_S_AT, 1640394_S_AT, 1626522_AT, 1623383_AT, 1632292_AT, 1632256_AT, 1632637_AT, 1624556_S_AT, 1635537_AT, 16299…	1264	166	7937	1.74004	0.306765	0.00562085	0.252577
INTERPRO	IPR017956:AT hook, DNA-binding, conserved site	15	0.664305	7.145e-05	1641346_AT, 1625243_A_AT, 1627323_AT, 1630329_AT, 1629321_AT, 1632256_AT, 1638839_AT, 1641584_AT, 1640999_AT, 1635407_AT, 1625494_AT, 1628109_AT, 1630995_AT, 1631288_AT, 1630308_AT, 1624714_AT	1844	27	10196	3.07182	0.124386	0.00575858	0.121727
GOTERM_CC_FAT	GO:0005892~nicotinic acetylcholine-gated receptor-channel complex	8	0.354296	0.000226944	1632060_AT, 1641662_AT, 1632622_AT, 1637321_AT, 1634756_AT, 1625786_AT, 1633963_A_AT, 1633356_S_AT, 1635349_A_AT	781	10	4786	4.90243	0.100775	0.00588383	0.323282
GOTERM_BP_FAT	GO:0010557~positive regulation of macromolecule biosynthetic process	38	1.68291	0.00015966	1625819_AT, 1641380_A_AT, 1635096_AT, 1639940_AT, 1626844_AT, 1632256_AT, 1640309_S_AT, 1627331_AT, 1628275_AT, 1632457_S_AT, 1626232_AT, 1635992_AT, 1629921_A_AT, 1633016_A_AT, 1628604_AT, 1630023_AT, 1635103_AT, 1625217_AT, 1624490_S_AT, 1634157_AT, 1623392_AT, 1627614_AT, 1631536_AT, 1624175_AT, 1628451_AT, 1633246_S_AT, 1629321_AT, 1635754_AT, 1625768_S_AT, 1639714_AT, 1628423_AT, 1639798_AT,…	1264	129	7937	1.84971	0.335847	0.00618146	0.282079
GOTERM_BP_FAT	GO:0048024~regulation of nuclear mRNA splicing, via spliceosome	23	1.0186	0.00016521	1635063_AT, 1625076_AT, 1638070_AT, 1625168_AT, 1637716_A_AT, 1635863_AT, 1630732_AT, 1633213_AT, 1638840_AT, 1633821_AT, 1635537_AT, 1630576_AT, 1638820_AT, 1625620_A_AT, 1626203_AT, 1634021_A_AT, 1627456_S_AT, 1635187_S_AT, 1632915_S_AT, 1627739_AT, 1640439_AT, 1639205_S_AT, 1624547_S_AT, 1625634_AT, 1624956_AT, 1639182_AT, 1632051_AT	1264	63	7937	2.29243	0.345228	0.00630049	0.29187
GOTERM_BP_FAT	GO:0050684~regulation of mRNA processing	23	1.0186	0.00016521	1635063_AT, 1625076_AT, 1638070_AT, 1625168_AT, 1637716_A_AT, 1635863_AT, 1630732_AT, 1633213_AT, 1638840_AT, 1633821_AT, 1635537_AT, 1630576_AT, 1638820_AT, 1625620_A_AT, 1626203_AT, 1634021_A_AT, 1627456_S_AT, 1635187_S_AT, 1632915_S_AT, 1627739_AT, 1640439_AT, 1639205_S_AT, 1624547_S_AT, 1625634_AT, 1624956_AT, 1639182_AT, 1632051_AT	1264	63	7937	2.29243	0.345228	0.00630049	0.29187
GOTERM_BP_FAT	GO:0016570~histone modification	21	0.930027	0.000172735	1635774_AT, 1633368_AT, 1626376_AT, 1633884_AT, 1636745_AT, 1630329_AT, 1629788_AT, 1629321_AT, 1632256_AT, 1634524_S_AT, 1626696_AT, 1625188_AT, 1641021_A_AT, 1624354_AT, 1625263_AT, 1623952_A_AT, 1635103_AT, 1627455_AT, 1624301_AT, 1635824_AT, 1626522_AT	1264	55	7937	2.39754	0.357737	0.00639624	0.305145
GOTERM_BP_FAT	GO:0016569~covalent chromatin modification	21	0.930027	0.000172735	1635774_AT, 1633368_AT, 1626376_AT, 1633884_AT, 1636745_AT, 1630329_AT, 1629788_AT, 1629321_AT, 1632256_AT, 1634524_S_AT, 1626696_AT, 1625188_AT, 1641021_A_AT, 1624354_AT, 1625263_AT, 1623952_A_AT, 1635103_AT, 1627455_AT, 1624301_AT, 1635824_AT, 1626522_AT	1264	55	7937	2.39754	0.357737	0.00639624	0.305145
GOTERM_BP_FAT	GO:0019932~second-messenger-mediated signaling	15	0.664305	0.000172108	1635495_A_AT, 1629142_AT, 1630119_S_AT, 1626050_AT, 1638131_S_AT, 1635156_S_AT, 1635328_AT, 1634061_A_AT, 1627933_A_AT, 1638445_A_AT, 1631055_AT, 1636576_S_AT, 1626329_AT, 1632131_AT, 1634083_AT, 1626861_AT, 1628594_AT, 1637386_AT, 1625048_AT, 1640359_S_AT, 1638556_S_AT, 1630381_AT	1264	32	7937	2.94341	0.356705	0.00646652	0.304039
GOTERM_MF_FAT	GO:0016563~transcription activator activity	32	1.41718	0.00010878	1636418_S_AT, 1633132_A_AT, 1635096_AT, 1632256_AT, 1626844_AT, 1639981_AT, 1628275_AT, 1640239_AT, 1632457_S_AT, 1629921_A_AT, 1628604_AT, 1632385_AT, 1629467_AT, 1641537_S_AT, 1637411_S_AT, 1635103_AT, 1625217_AT, 1624490_S_AT, 1625940_S_AT, 1634157_AT, 1624175_AT, 1633246_S_AT, 1635754_AT, 1625768_S_AT, 1628423_AT, 1639798_AT, 1640495_AT, 1628973_A_AT, 1625386_AT, 1628901_AT, 1636451_A_AT, 163…	1362	93	7918	2.00035	0.10454	0.00647413	0.172057
GOTERM_BP_FAT	GO:0008045~motor axon guidance	12	0.531444	0.000203767	1623145_S_AT, 1636914_AT, 1637085_AT, 1641053_S_AT, 1624710_AT, 1624408_AT, 1625108_A_AT, 1632550_AT, 1637204_AT, 1625279_A_AT, 1623602_A_AT, 1637537_AT, 1636954_AT	1264	22	7937	3.42506	0.40685	0.00743378	0.359871
GOTERM_BP_FAT	GO:0007517~muscle organ development	40	1.77148	0.000211034	1640534_S_AT, 1635758_S_AT, 1641114_AT, 1638700_AT, 1631060_AT, 1641452_A_AT, 1640441_AT, 1626900_A_AT, 1631242_AT, 1630772_AT, 1629702_A_AT, 1627818_S_AT, 1639498_A_AT, 1640309_S_AT, 1637684_AT, 1639492_AT, 1636090_A_AT, 1626696_AT, 1636380_AT, 1635537_AT, 1636883_S_AT, 1624412_AT, 1628903_S_AT, 1631120_AT, 1631498_A_AT, 1624297_AT, 1640019_AT, 1641338_AT, 1636099_S_AT, 1634157_AT, 1639785_S_AT,…	1264	140	7937	1.79408	0.417797	0.00758987	0.372682
GOTERM_BP_FAT	GO:0060284~regulation of cell development	38	1.68291	0.000224748	1633000_A_AT, 1634405_S_AT, 1635047_S_AT, 1633132_A_AT, 1634028_S_AT, 1641452_A_AT, 1641243_AT, 1639217_S_AT, 1632529_AT, 1632637_AT, 1633805_A_AT, 1631055_AT, 1639773_S_AT, 1636980_S_AT, 1637201_S_AT, 1640614_AT, 1636919_AT, 1633016_A_AT, 1635325_A_AT, 1634683_AT, 1630524_AT, 1630456_AT, 1632655_AT, 1640019_AT, 1638709_AT, 1640235_AT, 1624021_A_AT, 1630119_S_AT, 1637629_A_AT, 1637828_A_AT, 16341…	1264	131	7937	1.82147	0.43791	0.00796936	0.396855
GOTERM_BP_FAT	GO:0007611~learning or memory	26	1.15146	0.000229194	1640534_S_AT, 1630945_AT, 1627962_AT, 1629142_AT, 1636742_AT, 1630400_AT, 1635156_S_AT, 1631055_AT, 1627248_AT, 1626802_A_AT, 1634083_AT, 1633016_A_AT, 1635960_AT, 1628594_AT, 1641501_A_AT, 1623933_AT, 1624393_AT, 1624297_AT, 1640019_AT, 1625442_A_AT, 1631852_AT, 1641697_AT, 1640774_A_AT, 1635144_AT, 1625197_AT, 1639015_S_AT, 1624649_A_AT, 1625048_AT, 1627340_AT	1264	77	7937	2.12027	0.44428	0.00801552	0.404691
PIR_SUPERFAMILY	PIRSF002443:acetylcholine receptor	9	0.398583	2.16756e-05	1632060_AT, 1634465_A_AT, 1632622_AT, 1637321_AT, 1625463_AT, 1625786_AT, 1633963_A_AT, 1623048_A_AT, 1633356_S_AT, 1637692_AT, 1630897_AT, 1635349_A_AT	381	11	2596	5.5748	0.00865436	0.00865436	0.0302401
GOTERM_MF_FAT	GO:0003702~RNA polymerase II transcription factor activity	68	3.01151	0.000178131	1624248_S_AT, 1632973_AT, 1631102_A_AT, 1628921_S_AT, 1635096_AT, 1628865_AT, 1628767_S_AT, 1626844_AT, 1627331_AT, 1633152_AT, 1636090_A_AT, 1626232_AT, 1624020_AT, 1628903_S_AT, 1630269_S_AT, 1637663_AT, 1641537_S_AT, 1625217_AT, 1623314_AT, 1625940_S_AT, 1639479_A_AT, 1636931_AT, 1633349_AT, 1632859_A_AT, 1640637_AT, 1624175_AT, 1630882_S_AT, 1627446_AT, 1626018_A_AT, 1639714_AT, 1631500_AT, 1…	1362	257	7918	1.5382	0.165414	0.00999521	0.281604
SP_PIR_KEYWORDS	Immunoglobulin domain	18	0.797166	0.000780579	1631893_AT, 1627962_AT, 1630617_AT, 1636076_A_AT, 1640626_AT, 1632761_AT, 1627923_AT, 1625366_AT, 1624391_AT, 1637539_A_AT, 1624295_AT, 1623602_A_AT, 1637537_AT, 1629819_S_AT, 1624108_AT, 1629284_A_AT, 1632550_AT, 1623152_AT, 1638899_S_AT, 1637435_AT, 1637631_AT, 1633753_AT, 1637057_AT, 1639004_AT, 1641128_A_AT	2122	47	12980	2.34263	0.23138	0.0100704	1.05637
SP_PIR_KEYWORDS	repressor	28	1.24004	0.000863228	1624248_S_AT, 1631102_A_AT, 1634028_S_AT, 1640441_AT, 1639217_S_AT, 1639981_AT, 1628275_AT, 1636141_S_AT, 1626696_AT, 1638005_S_AT, 1634954_AT, 1629921_A_AT, 1636691_A_AT, 1630269_S_AT, 1629467_AT, 1636771_AT, 1631516_S_AT, 1634524_S_AT, 1625517_AT, 1632565_AT, 1631550_AT, 1628248_AT, 1633554_AT, 1630099_AT, 1623952_A_AT, 1628901_AT, 1632325_AT, 1623954_S_AT, 1633792_A_AT, 1626522_AT	2122	90	12980	1.90303	0.252509	0.0107211	1.16761
GOTERM_BP_FAT	GO:0007623~circadian rhythm	19	0.841453	0.000312296	1630945_AT, 1634028_S_AT, 1639566_S_AT, 1628344_AT, 1639940_AT, 1628340_S_AT, 1638131_S_AT, 1633205_AT, 1631055_AT, 1625594_S_AT, 1635474_AT, 1624699_S_AT, 1635005_A_AT, 1626802_A_AT, 1637301_A_AT, 1626875_AT, 1634083_AT, 1635960_AT, 1641501_A_AT, 1637769_S_AT, 1623933_AT, 1625048_AT, 1640019_AT, 1627501_S_AT	1264	49	7937	2.43482	0.550914	0.0107598	0.551045
GOTERM_BP_FAT	GO:0048545~response to steroid hormone stimulus	12	0.531444	0.000334756	1640235_AT, 1636931_AT, 1625243_A_AT, 1636745_AT, 1630329_AT, 1632796_S_AT, 1640239_AT, 1623441_AT, 1640781_A_AT, 1641309_S_AT, 1624780_AT, 1624859_AT, 1635691_AT	1264	23	7937	3.27614	0.576043	0.0113764	0.590565
GOTERM_BP_FAT	GO:0035075~response to ecdysone	12	0.531444	0.000334756	1640235_AT, 1636931_AT, 1625243_A_AT, 1636745_AT, 1630329_AT, 1632796_S_AT, 1640239_AT, 1623441_AT, 1640781_A_AT, 1641309_S_AT, 1624780_AT, 1624859_AT, 1635691_AT	1264	23	7937	3.27614	0.576043	0.0113764	0.590565
GOTERM_BP_FAT	GO:0031328~positive regulation of cellular biosynthetic process	42	1.86005	0.000361892	1625819_AT, 1641380_A_AT, 1629899_AT, 1635096_AT, 1639321_S_AT, 1639940_AT, 1626844_AT, 1632256_AT, 1640309_S_AT, 1627331_AT, 1628275_AT, 1632457_S_AT, 1626232_AT, 1635992_AT, 1629921_A_AT, 1633016_A_AT, 1628604_AT, 1630023_AT, 1637663_AT, 1634141_A_AT, 1635103_AT, 1625217_AT, 1624490_S_AT, 1624769_S_AT, 1634157_AT, 1623392_AT, 1627614_AT, 1631536_AT, 1624175_AT, 1628451_AT, 1633246_S_AT, 1629321…	1264	153	7937	1.72372	0.604537	0.0121324	0.638293
GOTERM_BP_FAT	GO:0009891~positive regulation of biosynthetic process	42	1.86005	0.000361892	1625819_AT, 1641380_A_AT, 1629899_AT, 1635096_AT, 1639321_S_AT, 1639940_AT, 1626844_AT, 1632256_AT, 1640309_S_AT, 1627331_AT, 1628275_AT, 1632457_S_AT, 1626232_AT, 1635992_AT, 1629921_A_AT, 1633016_A_AT, 1628604_AT, 1630023_AT, 1637663_AT, 1634141_A_AT, 1635103_AT, 1625217_AT, 1624490_S_AT, 1624769_S_AT, 1634157_AT, 1623392_AT, 1627614_AT, 1631536_AT, 1624175_AT, 1628451_AT, 1633246_S_AT, 1629321…	1264	153	7937	1.72372	0.604537	0.0121324	0.638293
SP_PIR_KEYWORDS	receptor	80	3.54296	0.00101741	1641458_S_AT, 1629142_AT, 1626050_AT, 1631104_S_AT, 1638131_S_AT, 1630047_AT, 1633805_A_AT, 1624833_A_AT, 1634465_A_AT, 1637420_A_AT, 1634140_A_AT, 1633583_AT, 1637270_AT, 1630699_AT, 1628982_AT, 1623602_A_AT, 1633356_S_AT, 1637537_AT, 1639066_AT, 1630381_AT, 1635488_AT, 1634756_AT, 1625786_AT, 1635328_AT, 1630852_AT, 1633963_A_AT, 1639752_AT, 1632796_S_AT, 1628556_S_AT, 1631777_A_AT, 1631438_A_A…	2122	347	12980	1.41023	0.290391	0.0121767	1.37482
GOTERM_MF_FAT	GO:0003682~chromatin binding	24	1.06289	0.000236843	1639308_AT, 1632973_AT, 1628921_S_AT, 1640441_AT, 1631242_AT, 1627546_AT, 1622976_AT, 1633152_AT, 1629470_AT, 1626736_AT, 1631940_S_AT, 1629507_A_AT, 1624020_AT, 1626500_A_AT, 1627953_AT, 1623441_AT, 1636691_A_AT, 1636771_AT, 1636721_AT, 1625283_AT, 1635824_AT, 1636765_AT, 1639610_AT, 1627738_A_AT, 1634052_S_AT, 1628451_AT, 1631500_AT, 1638919_AT, 1636485_AT, 1627713_AT, 1631408_AT, 1635840_S_AT,…	1362	64	7918	2.18007	0.213706	0.0125742	0.374257
GOTERM_BP_FAT	GO:0016198~axon choice point recognition	11	0.487157	0.000399762	1630004_AT, 1633489_AT, 1635096_AT, 1634588_AT, 1629702_A_AT, 1636089_AT, 1625768_S_AT, 1639773_S_AT, 1625197_AT, 1631378_AT, 1630524_AT, 1636035_AT, 1624297_AT	1264	20	7937	3.4536	0.64113	0.0132208	0.704863
GOTERM_BP_FAT	GO:0032268~regulation of cellular protein metabolic process	37	1.63862	0.000412628	1636418_S_AT, 1636249_AT, 1625076_AT, 1631112_AT, 1634028_S_AT, 1632260_S_AT, 1623826_AT, 1639083_AT, 1639217_S_AT, 1635156_S_AT, 1637716_A_AT, 1632057_AT, 1628632_AT, 1624556_S_AT, 1625594_S_AT, 1633461_AT, 1638005_S_AT, 1634580_AT, 1632943_A_AT, 1627539_AT, 1625533_AT, 1633016_A_AT, 1625620_A_AT, 1623495_AT, 1639715_AT, 1632915_S_AT, 1626465_A_AT, 1633884_AT, 1632776_AT, 1630916_AT, 1637875_A_A…	1264	130	7937	1.78718	0.652776	0.0134698	0.727471
GOTERM_BP_FAT	GO:0051336~regulation of hydrolase activity	24	1.06289	0.000417965	1626050_AT, 1638131_S_AT, 1631137_AT, 1636549_AT, 1638951_AT, 1627933_A_AT, 1639773_S_AT, 1630285_AT, 1623495_AT, 1630524_AT, 1640036_A_AT, 1627431_AT, 1640359_S_AT, 1622996_AT, 1638709_AT, 1630119_S_AT, 1630827_S_AT, 1640561_AT, 1635328_AT, 1623693_A_AT, 1631687_AT, 1624387_AT, 1627598_AT, 1634547_AT, 1636576_S_AT, 1637574_AT, 1631591_AT, 1639728_AT, 1624898_A_AT, 1638556_S_AT	1264	71	7937	2.12257	0.657494	0.0134713	0.736846
GOTERM_BP_FAT	GO:0016055~Wnt receptor signaling pathway	24	1.06289	0.000417965	1633132_A_AT, 1628344_AT, 1636141_S_AT, 1634963_AT, 1634580_AT, 1636380_AT, 1625533_AT, 1635852_AT, 1630095_A_AT, 1640964_AT, 1629467_AT, 1624297_AT, 1626087_AT, 1631231_AT, 1634442_AT, 1625721_S_AT, 1632134_S_AT, 1636527_AT, 1631777_A_AT, 1628788_A_AT, 1639883_AT, 1626702_AT, 1632041_S_AT, 1632524_AT, 1637769_S_AT, 1628548_AT, 1633792_A_AT, 1634550_AT, 1631579_A_AT	1264	71	7937	2.12257	0.657494	0.0134713	0.736846
GOTERM_MF_FAT	GO:0008134~transcription factor binding	30	1.32861	0.000279319	1636418_S_AT, 1631102_A_AT, 1639839_S_AT, 1629899_AT, 1630329_AT, 1625168_AT, 1634461_AT, 1639981_AT, 1640239_AT, 1636141_S_AT, 1632457_S_AT, 1634954_AT, 1628903_S_AT, 1628604_AT, 1637663_AT, 1632385_AT, 1641537_S_AT, 1635103_AT, 1636771_AT, 1625217_AT, 1627894_S_AT, 1634157_AT, 1626376_AT, 1632497_A_AT, 1639714_AT, 1634000_A_AT, 1632565_AT, 1628423_AT, 1638568_S_AT, 1623954_S_AT, 1634550_AT, 163…	1362	89	7918	1.95961	0.246893	0.0140774	0.441238
GOTERM_CC_FAT	GO:0031981~nuclear lumen	88	3.89725	0.000584779	1630344_AT, 1628921_S_AT, 1631242_AT, 1627331_AT, 1628757_AT, 1633152_AT, 1623441_AT, 1628903_S_AT, 1625263_AT, 1623281_S_AT, 1632385_AT, 1629467_AT, 1636721_AT, 1625217_AT, 1635824_AT, 1629290_AT, 1631470_AT, 1632796_S_AT, 1637317_AT, 1632420_AT, 1625188_AT, 1624354_AT, 1640441_AT, 1637716_A_AT, 1626736_AT, 1623453_AT, 1634683_AT, 1634141_A_AT, 1638598_AT, 1627739_AT, 1625244_AT, 1634362_A_AT, 1…	781	387	4786	1.39346	0.239483	0.0143049	0.831044
SMART	SM00360:RRM	51	2.25864	0.000212397	1639166_AT, 1625076_AT, 1635063_AT, 1624496_AT, 1632260_S_AT, 1628565_AT, 1636182_A_AT, 1640660_AT, 1632644_S_AT, 1633915_AT, 1632876_A_AT, 1633213_AT, 1638840_AT, 1631851_AT, 1639599_AT, 1625620_A_AT, 1637770_A_AT, 1635567_S_AT, 1628340_S_AT, 1635854_S_AT, 1626702_AT, 1625340_AT, 1623274_S_AT, 1632051_AT, 1635758_S_AT, 1627062_S_AT, 1626940_AT, 1637716_A_AT, 1624937_AT, 1624556_S_AT, 1635863_AT,…	1078	141	4824	1.6186	0.0710585	0.0146338	0.289729
SP_PIR_KEYWORDS	nucleotide-binding	153	6.77591	0.00135955	1624191_AT, 1634405_S_AT, 1628595_AT, 1633890_AT, 1635062_AT, 1637497_AT, 1633805_A_AT, 1639343_AT, 1634580_AT, 1632205_AT, 1625533_AT, 1633632_AT, 1628594_AT, 1625561_S_AT, 1634631_AT, 1626268_AT, 1627955_A_AT, 1630816_AT, 1641059_AT, 1635928_A_AT, 1624050_AT, 1628853_AT, 1622926_AT, 1640377_S_AT, 1638905_S_AT, 1632852_S_AT, 1639015_S_AT, 1639072_AT, 1630117_AT, 1623383_AT, 1627886_AT, 1630945_A…	2122	743	12980	1.2596	0.367755	0.0151664	1.8332
GOTERM_BP_FAT	GO:0006140~regulation of nucleotide metabolic process	9	0.398583	0.000490283	1626329_AT, 1635495_A_AT, 1629142_AT, 1639015_S_AT, 1634083_AT, 1632131_AT, 1626735_AT, 1626861_AT, 1626050_AT, 1638131_S_AT, 1625048_AT, 1630381_AT	1264	14	7937	4.03667	0.715466	0.0153975	0.863818
SP_PIR_KEYWORDS	sh3 domain	18	0.797166	0.00133661	1636386_S_AT, 1625253_AT, 1624021_A_AT, 1628815_AT, 1638833_AT, 1634217_S_AT, 1631216_A_AT, 1628985_A_AT, 1629104_AT, 1624387_AT, 1639115_S_AT, 1625603_AT, 1626756_A_AT, 1634307_AT, 1629859_S_AT, 1632537_AT, 1624864_S_AT, 1629678_A_AT	2122	49	12980	2.24701	0.362843	0.0154226	1.80254
GOTERM_BP_FAT	GO:0030111~regulation of Wnt receptor signaling pathway	14	0.620018	0.000485513	1626087_AT, 1631516_S_AT, 1632134_S_AT, 1636527_AT, 1624300_S_AT, 1626018_A_AT, 1636141_S_AT, 1634963_AT, 1631408_AT, 1625114_AT, 1635960_AT, 1630269_S_AT, 1629467_AT, 1640291_AT, 1628548_AT	1264	31	7937	2.8358	0.711965	0.015438	0.855449
GOTERM_BP_FAT	GO:0007612~learning	20	0.88574	0.000529845	1630945_AT, 1629142_AT, 1627962_AT, 1625442_A_AT, 1631852_AT, 1636742_AT, 1630400_AT, 1635156_S_AT, 1641697_AT, 1631055_AT, 1627248_AT, 1640774_A_AT, 1635144_AT, 1624649_A_AT, 1634083_AT, 1635960_AT, 1628594_AT, 1625048_AT, 1624297_AT, 1640019_AT, 1627340_AT	1264	55	7937	2.28337	0.742916	0.0160408	0.933213
GOTERM_BP_FAT	GO:0055066~di-, tri-valent inorganic cation homeostasis	12	0.531444	0.000529843	1635683_AT, 1630119_S_AT, 1626050_AT, 1630852_AT, 1635328_AT, 1638004_AT, 1641697_AT, 1638445_A_AT, 1636576_S_AT, 1636845_AT, 1639567_AT, 1628943_AT, 1633452_A_AT, 1640359_S_AT, 1638556_S_AT	1264	24	7937	3.13964	0.742915	0.0162325	0.933211
GOTERM_BP_FAT	GO:0051013~microtubule severing	6	0.265722	0.000527749	1627864_AT, 1627048_AT, 1626706_AT, 1638521_A_AT, 1629123_AT, 1639326_S_AT	1264	6	7937	6.27927	0.741531	0.0163644	0.929539
GOTERM_BP_FAT	GO:0008039~synaptic target recognition	6	0.265722	0.000527749	1631102_A_AT, 1627962_AT, 1629702_A_AT, 1639913_AT, 1636954_AT, 1629819_S_AT	1264	6	7937	6.27927	0.741531	0.0163644	0.929539
GOTERM_BP_FAT	GO:0051254~positive regulation of RNA metabolic process	28	1.24004	0.000550647	1625819_AT, 1641380_A_AT, 1635096_AT, 1639940_AT, 1632256_AT, 1626844_AT, 1640309_S_AT, 1627331_AT, 1628275_AT, 1632457_S_AT, 1629921_A_AT, 1635992_AT, 1628604_AT, 1637663_AT, 1630023_AT, 1625217_AT, 1627614_AT, 1634157_AT, 1624175_AT, 1633246_S_AT, 1629321_AT, 1635754_AT, 1625768_S_AT, 1639714_AT, 1628423_AT, 1625188_AT, 1641021_A_AT, 1624354_AT, 1633792_A_AT, 1631027_AT	1264	90	7937	1.95355	0.756271	0.016471	0.969684
SP_PIR_KEYWORDS	ubl conjugation pathway	29	1.28432	0.00160374	1624010_A_AT, 1636302_S_AT, 1630825_AT, 1628595_AT, 1639083_AT, 1623955_AT, 1627254_AT, 1632637_AT, 1623029_AT, 1625931_AT, 1636980_S_AT, 1640358_AT, 1625556_AT, 1636718_S_AT, 1625590_A_AT, 1630816_AT, 1634001_AT, 1641297_AT, 1632355_AT, 1624262_AT, 1633586_AT, 1628637_AT, 1630287_AT, 1624354_AT, 1632073_AT, 1635905_AT, 1629568_AT, 1624301_AT, 1640240_S_AT, 1636282_S_AT, 1630123_AT	2122	98	12980	1.81009	0.417773	0.0172969	2.15916
KEGG_PATHWAY	dme03040:Spliceosome	31	1.3729	0.000394241	1635063_AT, 1624496_AT, 1635704_AT, 1629864_AT, 1632723_AT, 1625168_AT, 1638070_AT, 1640660_AT, 1630805_AT, 1637497_AT, 1632171_A_AT, 1628505_AT, 1622980_AT, 1636354_AT, 1638840_AT, 1633213_AT, 1633821_AT, 1636919_AT, 1627900_AT, 1626203_AT, 1637665_AT, 1627739_AT, 1636033_AT, 1631356_AT, 1639205_S_AT, 1629827_S_AT, 1624848_AT, 1639337_AT, 1624547_S_AT, 1623584_AT, 1641669_A_AT, 1629438_AT, 16280…	304	111	2054	1.88697	0.0344857	0.0173941	0.427131
GOTERM_MF_FAT	GO:0043565~sequence-specific DNA binding	61	2.70151	0.000374842	1631102_A_AT, 1626809_AT, 1637542_S_AT, 1631242_AT, 1626844_AT, 1626232_AT, 1626500_A_AT, 1636883_S_AT, 1637663_AT, 1630105_AT, 1623314_AT, 1625940_S_AT, 1624175_AT, 1640825_A_AT, 1632796_S_AT, 1628556_S_AT, 1633512_AT, 1625385_AT, 1638270_AT, 1636485_AT, 1625108_A_AT, 1630376_AT, 1633045_AT, 1630002_S_AT, 1624968_AT, 1640781_A_AT, 1640371_A_AT, 1627465_AT, 1633094_A_AT, 1636222_AT, 1641099_A_AT,…	1362	230	7918	1.54184	0.316505	0.0179576	0.591717
GOTERM_MF_FAT	GO:0008047~enzyme activator activity	30	1.32861	0.00042565	1636914_AT, 1636249_AT, 1638951_AT, 1636549_AT, 1630285_AT, 1629859_S_AT, 1634083_AT, 1635325_A_AT, 1639615_S_AT, 1628083_AT, 1630676_AT, 1627431_AT, 1625937_AT, 1622996_AT, 1638709_AT, 1637284_AT, 1629185_AT, 1630119_S_AT, 1630827_S_AT, 1640561_AT, 1623693_A_AT, 1631687_AT, 1624387_AT, 1627598_AT, 1636576_S_AT, 1634547_AT, 1634307_AT, 1632537_AT, 1624803_AT, 1629842_AT, 1638199_S_AT, 1625048_AT,…	1362	91	7918	1.91654	0.350873	0.0186127	0.671669
SP_PIR_KEYWORDS	ion channel	6	0.265722	0.0018208	1632060_AT, 1632961_AT, 1638398_AT, 1637321_AT, 1625786_AT, 1623048_A_AT, 1633356_S_AT	2122	7	12980	5.24303	0.45891	0.0190098	2.44805
GOTERM_MF_FAT	GO:0005083~small GTPase regulator activity	34	1.50576	0.000419695	1635047_S_AT, 1631112_AT, 1638951_AT, 1636549_AT, 1639837_AT, 1639115_S_AT, 1630285_AT, 1629859_S_AT, 1634083_AT, 1635325_A_AT, 1632528_AT, 1636023_AT, 1627431_AT, 1622996_AT, 1637284_AT, 1636686_AT, 1630827_S_AT, 1640561_AT, 1633757_S_AT, 1637828_A_AT, 1623693_A_AT, 1631687_AT, 1624387_AT, 1641653_AT, 1627598_AT, 1633335_AT, 1634547_AT, 1635373_AT, 1626756_A_AT, 1625981_AT, 1634307_AT, 1625470_S…	1362	108	7918	1.83018	0.346936	0.0191809	0.662301
SP_PIR_KEYWORDS	cell membrane	71	3.14438	0.00200087	1629142_AT, 1641265_AT, 1639321_S_AT, 1626050_AT, 1638131_S_AT, 1624833_A_AT, 1635005_A_AT, 1634465_A_AT, 1634140_A_AT, 1633583_AT, 1637270_AT, 1633356_S_AT, 1634403_AT, 1639913_AT, 1630381_AT, 1629962_AT, 1624021_A_AT, 1634756_AT, 1625786_AT, 1630852_AT, 1633963_A_AT, 1639752_AT, 1640640_AT, 1640377_S_AT, 1631438_A_AT, 1632060_AT, 1626329_AT, 1632622_AT, 1637321_AT, 1626861_AT, 1623048_A_AT, 162…	2122	308	12980	1.41006	0.490827	0.0202458	2.68711
INTERPRO	IPR011993:Pleckstrin homology-type	35	1.55004	0.000277119	1627054_AT, 1635222_AT, 1635047_S_AT, 1633890_AT, 1637820_AT, 1632784_AT, 1637684_AT, 1634406_AT, 1639115_S_AT, 1639343_AT, 1629859_S_AT, 1628763_AT, 1625511_AT, 1635325_A_AT, 1636023_AT, 1625191_AT, 1629678_A_AT, 1630040_AT, 1629248_AT, 1628815_AT, 1625442_A_AT, 1633757_S_AT, 1637828_A_AT, 1639623_AT, 1627196_AT, 1624387_AT, 1641653_AT, 1633335_AT, 1627608_S_AT, 1626756_A_AT, 1634307_AT, 1625470…	1844	105	10196	1.84309	0.402641	0.0212394	0.471341
GOTERM_CC_FAT	GO:0005813~centrosome	19	0.841453	0.00093296	1627426_AT, 1636052_AT, 1641048_A_AT, 1623506_S_AT, 1629123_AT, 1625589_AT, 1632494_AT, 1627377_AT, 1626892_AT, 1633243_AT, 1631940_S_AT, 1629844_S_AT, 1627048_AT, 1625801_S_AT, 1626706_AT, 1638521_A_AT, 1639326_S_AT, 1629576_AT, 1629805_AT	781	52	4786	2.23909	0.353918	0.0216047	1.3228
GOTERM_BP_FAT	GO:0008355~olfactory learning	18	0.797166	0.000742876	1630945_AT, 1627962_AT, 1625442_A_AT, 1631852_AT, 1636742_AT, 1630400_AT, 1635156_S_AT, 1641697_AT, 1631055_AT, 1627248_AT, 1640774_A_AT, 1635144_AT, 1624649_A_AT, 1634083_AT, 1635960_AT, 1628594_AT, 1625048_AT, 1624297_AT, 1627340_AT	1264	48	7937	2.35473	0.851133	0.0216552	1.3061
GOTERM_BP_FAT	GO:0001505~regulation of neurotransmitter levels	32	1.41718	0.000734374	1637612_AT, 1624577_AT, 1634028_S_AT, 1639431_AT, 1627818_S_AT, 1639837_AT, 1624452_A_AT, 1624129_S_AT, 1632291_AT, 1629132_AT, 1624693_AT, 1632770_AT, 1633755_AT, 1632528_AT, 1632605_AT, 1625876_AT, 1636846_AT, 1634403_AT, 1637085_AT, 1641687_AT, 1625007_A_AT, 1635638_S_AT, 1641088_AT, 1641475_AT, 1628985_A_AT, 1640640_AT, 1639825_AT, 1641460_AT, 1627202_AT, 1639075_A_AT, 1625981_AT, 1639490_AT,…	1264	110	7937	1.8267	0.847851	0.0216562	1.29125
GOTERM_BP_FAT	GO:0050803~regulation of synapse structure and activity	16	0.708592	0.000759104	1634405_S_AT, 1634028_S_AT, 1625442_A_AT, 1637828_A_AT, 1634164_AT, 1632057_AT, 1632637_AT, 1633805_A_AT, 1641653_AT, 1639115_S_AT, 1625931_AT, 1635875_AT, 1626802_A_AT, 1636980_S_AT, 1640614_AT, 1625470_S_AT, 1641501_A_AT, 1634683_AT, 1623933_AT	1264	40	7937	2.51171	0.857202	0.0218745	1.33445
GOTERM_BP_FAT	GO:0043933~macromolecular complex subunit organization	66	2.92294	0.000836407	1624496_AT, 1628017_A_AT, 1633890_AT, 1637542_S_AT, 1627221_AT, 1628767_S_AT, 1627331_AT, 1627058_AT, 1629507_A_AT, 1639343_AT, 1633213_AT, 1624080_S_AT, 1632770_AT, 1634534_AT, 1623281_S_AT, 1625263_AT, 1637663_AT, 1630269_S_AT, 1632605_AT, 1641537_S_AT, 1636846_AT, 1625217_AT, 1641449_AT, 1640333_AT, 1635824_AT, 1633349_AT, 1632602_S_AT, 1633884_AT, 1635638_S_AT, 1627196_AT, 1639825_AT, 1641653…	1264	281	7937	1.47485	0.882886	0.0235473	1.4694
GOTERM_BP_FAT	GO:0016071~mRNA metabolic process	54	2.3915	0.000831055	1628041_A_AT, 1625076_AT, 1635063_AT, 1624496_AT, 1640660_AT, 1635062_AT, 1627209_AT, 1629072_AT, 1633915_AT, 1638005_S_AT, 1633213_AT, 1636919_AT, 1637092_A_AT, 1631696_S_AT, 1625620_A_AT, 1634021_A_AT, 1641198_AT, 1627396_A_AT, 1635187_S_AT, 1624778_AT, 1632415_S_AT, 1632602_S_AT, 1639378_AT, 1631116_AT, 1625340_AT, 1641669_A_AT, 1632051_AT, 1627850_AT, 1633686_AT, 1638070_AT, 1632723_AT, 16279…	1264	219	7937	1.54831	0.881267	0.0236581	1.46006
GOTERM_BP_FAT	GO:0051969~regulation of transmission of nerve impulse	9	0.398583	0.000904632	1635005_A_AT, 1626802_A_AT, 1631917_AT, 1625442_A_AT, 1632392_S_AT, 1629132_AT, 1641501_A_AT, 1623933_AT, 1629123_AT, 1639492_AT, 1635875_AT	1264	15	7937	3.76756	0.901689	0.0243748	1.58836
GOTERM_BP_FAT	GO:0031644~regulation of neurological system process	9	0.398583	0.000904632	1635005_A_AT, 1626802_A_AT, 1631917_AT, 1625442_A_AT, 1632392_S_AT, 1629132_AT, 1641501_A_AT, 1623933_AT, 1629123_AT, 1639492_AT, 1635875_AT	1264	15	7937	3.76756	0.901689	0.0243748	1.58836
GOTERM_BP_FAT	GO:0050804~regulation of synaptic transmission	9	0.398583	0.000904632	1635005_A_AT, 1626802_A_AT, 1631917_AT, 1625442_A_AT, 1632392_S_AT, 1629132_AT, 1641501_A_AT, 1623933_AT, 1629123_AT, 1639492_AT, 1635875_AT	1264	15	7937	3.76756	0.901689	0.0243748	1.58836
GOTERM_BP_FAT	GO:0000381~regulation of alternative nuclear mRNA splicing, via spliceosome	20	0.88574	0.00087595	1625076_AT, 1640439_AT, 1635063_AT, 1625168_AT, 1638070_AT, 1637716_A_AT, 1639205_S_AT, 1633821_AT, 1638840_AT, 1633213_AT, 1635863_AT, 1624547_S_AT, 1625634_AT, 1624956_AT, 1630576_AT, 1638820_AT, 1634021_A_AT, 1626203_AT, 1639182_AT, 1627456_S_AT, 1635187_S_AT, 1627739_AT, 1632051_AT	1264	57	7937	2.20325	0.894183	0.0243797	1.53836
GOTERM_BP_FAT	GO:0006333~chromatin assembly or disassembly	20	0.88574	0.00087595	1639610_AT, 1627738_A_AT, 1625243_A_AT, 1634028_S_AT, 1640441_AT, 1628451_AT, 1628275_AT, 1629470_AT, 1638919_AT, 1627058_AT, 1626867_AT, 1641153_A_AT, 1627713_AT, 1635537_AT, 1637574_AT, 1623281_S_AT, 1635666_AT, 1636721_AT, 1641309_S_AT, 1635824_AT, 1626522_AT	1264	57	7937	2.20325	0.894183	0.0243797	1.53836
GOTERM_BP_FAT	GO:0046578~regulation of Ras protein signal transduction	25	1.10717	0.000899956	1635047_S_AT, 1638951_AT, 1636549_AT, 1639115_S_AT, 1630285_AT, 1634083_AT, 1635325_A_AT, 1636023_AT, 1627431_AT, 1640019_AT, 1622996_AT, 1623145_S_AT, 1636686_AT, 1630827_S_AT, 1640561_AT, 1633757_S_AT, 1637828_A_AT, 1623693_A_AT, 1631687_AT, 1624387_AT, 1627598_AT, 1633335_AT, 1634547_AT, 1635373_AT, 1626756_A_AT, 1629842_AT, 1625048_AT, 1639728_AT	1264	79	7937	1.98711	0.900503	0.0245079	1.58021
GOTERM_BP_FAT	GO:0045893~positive regulation of transcription, DNA-dependent	27	1.19575	0.000892524	1625819_AT, 1641380_A_AT, 1635096_AT, 1639940_AT, 1632256_AT, 1626844_AT, 1640309_S_AT, 1627331_AT, 1628275_AT, 1632457_S_AT, 1629921_A_AT, 1635992_AT, 1628604_AT, 1630023_AT, 1625217_AT, 1627614_AT, 1634157_AT, 1624175_AT, 1633246_S_AT, 1629321_AT, 1635754_AT, 1625768_S_AT, 1639714_AT, 1628423_AT, 1625188_AT, 1641021_A_AT, 1624354_AT, 1633792_A_AT, 1631027_AT	1264	88	7937	1.92659	0.898588	0.0245688	1.56725
GOTERM_BP_FAT	GO:0065003~macromolecular complex assembly	59	2.61293	0.000961851	1624496_AT, 1628017_A_AT, 1633890_AT, 1627221_AT, 1628767_S_AT, 1627331_AT, 1627058_AT, 1629507_A_AT, 1639343_AT, 1633213_AT, 1624080_S_AT, 1632770_AT, 1634534_AT, 1623281_S_AT, 1637663_AT, 1630269_S_AT, 1632605_AT, 1641537_S_AT, 1636846_AT, 1625217_AT, 1641449_AT, 1640333_AT, 1633349_AT, 1632602_S_AT, 1633884_AT, 1635638_S_AT, 1627196_AT, 1639825_AT, 1641653_AT, 1639378_AT, 1623857_AT, 1625470_S…	1264	246	7937	1.506	0.915111	0.0253646	1.68802
GOTERM_BP_FAT	GO:0030817~regulation of cAMP biosynthetic process	8	0.354296	0.000960908	1626329_AT, 1635495_A_AT, 1629142_AT, 1639015_S_AT, 1634083_AT, 1632131_AT, 1626861_AT, 1626050_AT, 1638131_S_AT, 1625048_AT, 1630381_AT	1264	12	7937	4.18618	0.914905	0.0256033	1.68637
GOTERM_BP_FAT	GO:0030802~regulation of cyclic nucleotide biosynthetic process	8	0.354296	0.000960908	1626329_AT, 1635495_A_AT, 1629142_AT, 1639015_S_AT, 1634083_AT, 1632131_AT, 1626861_AT, 1626050_AT, 1638131_S_AT, 1625048_AT, 1630381_AT	1264	12	7937	4.18618	0.914905	0.0256033	1.68637
GOTERM_BP_FAT	GO:0045761~regulation of adenylate cyclase activity	8	0.354296	0.000960908	1626329_AT, 1635495_A_AT, 1629142_AT, 1639015_S_AT, 1634083_AT, 1632131_AT, 1626861_AT, 1626050_AT, 1638131_S_AT, 1625048_AT, 1630381_AT	1264	12	7937	4.18618	0.914905	0.0256033	1.68637
GOTERM_BP_FAT	GO:0030799~regulation of cyclic nucleotide metabolic process	8	0.354296	0.000960908	1626329_AT, 1635495_A_AT, 1629142_AT, 1639015_S_AT, 1634083_AT, 1632131_AT, 1626861_AT, 1626050_AT, 1638131_S_AT, 1625048_AT, 1630381_AT	1264	12	7937	4.18618	0.914905	0.0256033	1.68637
GOTERM_BP_FAT	GO:0031279~regulation of cyclase activity	8	0.354296	0.000960908	1626329_AT, 1635495_A_AT, 1629142_AT, 1639015_S_AT, 1634083_AT, 1632131_AT, 1626861_AT, 1626050_AT, 1638131_S_AT, 1625048_AT, 1630381_AT	1264	12	7937	4.18618	0.914905	0.0256033	1.68637
GOTERM_BP_FAT	GO:0030814~regulation of cAMP metabolic process	8	0.354296	0.000960908	1626329_AT, 1635495_A_AT, 1629142_AT, 1639015_S_AT, 1634083_AT, 1632131_AT, 1626861_AT, 1626050_AT, 1638131_S_AT, 1625048_AT, 1630381_AT	1264	12	7937	4.18618	0.914905	0.0256033	1.68637
GOTERM_BP_FAT	GO:0030808~regulation of nucleotide biosynthetic process	8	0.354296	0.000960908	1626329_AT, 1635495_A_AT, 1629142_AT, 1639015_S_AT, 1634083_AT, 1632131_AT, 1626861_AT, 1626050_AT, 1638131_S_AT, 1625048_AT, 1630381_AT	1264	12	7937	4.18618	0.914905	0.0256033	1.68637
GOTERM_BP_FAT	GO:0055074~calcium ion homeostasis	8	0.354296	0.000960908	1630119_S_AT, 1626050_AT, 1635328_AT, 1630852_AT, 1633452_A_AT, 1638004_AT, 1640359_S_AT, 1638445_A_AT, 1641697_AT, 1638556_S_AT, 1636576_S_AT	1264	12	7937	4.18618	0.914905	0.0256033	1.68637
GOTERM_MF_FAT	GO:0008227~amine receptor activity	12	0.531444	0.000666733	1635495_A_AT, 1629142_AT, 1626050_AT, 1635328_AT, 1638131_S_AT, 1637749_AT, 1624833_A_AT, 1627441_AT, 1626329_AT, 1637270_AT, 1632131_AT, 1626861_AT, 1639186_AT, 1640359_S_AT, 1632833_AT, 1638556_S_AT, 1630381_AT	1362	23	7918	3.03314	0.49184	0.0257009	1.05022
GOTERM_BP_FAT	GO:0055080~cation homeostasis	14	0.620018	0.000988791	1635683_AT, 1639416_AT, 1630119_S_AT, 1626807_A_AT, 1626050_AT, 1635328_AT, 1630852_AT, 1638004_AT, 1638445_A_AT, 1641697_AT, 1636576_S_AT, 1636845_AT, 1639567_AT, 1633452_A_AT, 1628943_AT, 1640359_S_AT, 1638556_S_AT	1264	33	7937	2.66393	0.92078	0.0258008	1.73491
GOTERM_MF_FAT	GO:0015631~tubulin binding	24	1.06289	0.000644659	1629123_AT, 1627377_AT, 1632494_AT, 1631940_S_AT, 1625543_S_AT, 1637398_A_AT, 1629663_AT, 1633016_A_AT, 1626706_AT, 1638521_A_AT, 1635475_AT, 1635630_A_AT, 1625214_AT, 1637144_A_AT, 1629576_AT, 1627864_AT, 1640789_A_AT, 1632199_AT, 1625442_A_AT, 1636052_AT, 1627136_AT, 1639305_A_AT, 1626438_AT, 1633554_AT, 1639326_S_AT, 1628548_AT	1362	68	7918	2.05183	0.480319	0.0258418	1.01561
GOTERM_MF_FAT	GO:0005230~extracellular ligand-gated ion channel activity	20	0.88574	0.000638047	1640580_AT, 1641662_AT, 1640464_AT, 1626545_AT, 1630897_AT, 1635349_A_AT, 1635005_A_AT, 1626426_AT, 1634465_A_AT, 1633583_AT, 1634140_A_AT, 1633356_S_AT, 1637692_AT, 1629962_AT, 1636377_AT, 1634756_AT, 1625786_AT, 1633963_A_AT, 1641697_AT, 1632060_AT, 1632622_AT, 1637321_AT, 1625463_AT, 1626574_AT, 1623048_A_AT, 1641495_AT	1362	52	7918	2.23597	0.476817	0.0266316	1.00524
GOTERM_MF_FAT	GO:0032555~purine ribonucleotide binding	195	8.63596	0.00076069	1633890_AT, 1628595_AT, 1639138_AT, 1635378_AT, 1633805_A_AT, 1639343_AT, 1634580_AT, 1628594_AT, 1630816_AT, 1624050_AT, 1640377_S_AT, 1632852_S_AT, 1639015_S_AT, 1640463_AT, 1637327_AT, 1623383_AT, 1639966_A_AT, 1627886_AT, 1638700_AT, 1640441_AT, 1632557_S_AT, 1632292_AT, 1629123_AT, 1623610_AT, 1633527_A_AT, 1641618_AT, 1637380_S_AT, 1637466_AT, 1624693_AT, 1624393_AT, 1636932_AT, 1626152_AT,…	1362	923	7918	1.22821	0.538094	0.0282019	1.19738
GOTERM_MF_FAT	GO:0032553~ribonucleotide binding	195	8.63596	0.00076069	1633890_AT, 1628595_AT, 1639138_AT, 1635378_AT, 1633805_A_AT, 1639343_AT, 1634580_AT, 1628594_AT, 1630816_AT, 1624050_AT, 1640377_S_AT, 1632852_S_AT, 1639015_S_AT, 1640463_AT, 1637327_AT, 1623383_AT, 1639966_A_AT, 1627886_AT, 1638700_AT, 1640441_AT, 1632557_S_AT, 1632292_AT, 1629123_AT, 1623610_AT, 1633527_A_AT, 1641618_AT, 1637380_S_AT, 1637466_AT, 1624693_AT, 1624393_AT, 1636932_AT, 1626152_AT,…	1362	923	7918	1.22821	0.538094	0.0282019	1.19738
GOTERM_CC_FAT	GO:0005794~Golgi apparatus	43	1.90434	0.00128398	1623383_AT, 1638658_AT, 1637612_AT, 1628402_A_AT, 1639215_AT, 1627824_AT, 1638833_AT, 1632292_AT, 1634541_A_AT, 1639535_AT, 1633420_AT, 1637482_AT, 1630522_A_AT, 1631765_AT, 1633377_AT, 1634946_AT, 1632770_AT, 1625153_AT, 1624693_AT, 1632291_AT, 1631891_AT, 1632605_AT, 1630841_AT, 1625876_AT, 1636846_AT, 1637827_AT, 1632936_AT, 1628634_AT, 1625341_AT, 1627832_AT, 1633463_S_AT, 1629453_AT, 1636686…	781	164	4786	1.60674	0.451895	0.0282267	1.81626
GOTERM_MF_FAT	GO:0005096~GTPase activator activity	25	1.10717	0.000789702	1638951_AT, 1636549_AT, 1630285_AT, 1629859_S_AT, 1634083_AT, 1635325_A_AT, 1628083_AT, 1627431_AT, 1625937_AT, 1622996_AT, 1637284_AT, 1630119_S_AT, 1630827_S_AT, 1640561_AT, 1623693_A_AT, 1631687_AT, 1624387_AT, 1627598_AT, 1634547_AT, 1636576_S_AT, 1634307_AT, 1632537_AT, 1624803_AT, 1629842_AT, 1638199_S_AT, 1625048_AT, 1631591_AT, 1625747_AT, 1639728_AT	1362	73	7918	1.99093	0.551508	0.0282318	1.24278
GOTERM_MF_FAT	GO:0032559~adenyl ribonucleotide binding	162	7.17449	0.000856118	1624191_AT, 1634405_S_AT, 1633890_AT, 1628595_AT, 1635062_AT, 1637497_AT, 1639138_AT, 1635378_AT, 1633805_A_AT, 1639343_AT, 1636994_AT, 1634580_AT, 1632205_AT, 1625533_AT, 1633632_AT, 1628594_AT, 1641352_AT, 1625561_S_AT, 1634631_AT, 1626268_AT, 1627955_A_AT, 1630816_AT, 1641382_AT, 1638709_AT, 1641059_AT, 1635928_A_AT, 1624050_AT, 1628853_AT, 1622926_AT, 1638905_S_AT, 1624673_AT, 1632852_S_AT, 1…	1362	750	7918	1.25572	0.580768	0.0295321	1.34664
GOTERM_BP_FAT	GO:0051056~regulation of small GTPase mediated signal transduction	28	1.24004	0.00115213	1635047_S_AT, 1631112_AT, 1638951_AT, 1636549_AT, 1639115_S_AT, 1630285_AT, 1629859_S_AT, 1634083_AT, 1635325_A_AT, 1636023_AT, 1627431_AT, 1640019_AT, 1625937_AT, 1622996_AT, 1623145_S_AT, 1636686_AT, 1630827_S_AT, 1640561_AT, 1633757_S_AT, 1637828_A_AT, 1623693_A_AT, 1631687_AT, 1624387_AT, 1627598_AT, 1633335_AT, 1634547_AT, 1635373_AT, 1626756_A_AT, 1629842_AT, 1625048_AT, 1639728_AT	1264	94	7937	1.87042	0.947901	0.0296992	2.01875
UP_SEQ_FEATURE	compositionally biased region:Ala-rich	32	1.41718	5.80143e-05	1641114_AT, 1624248_S_AT, 1639166_AT, 1630945_AT, 1639839_S_AT, 1635096_AT, 1628865_AT, 1640631_AT, 1638131_S_AT, 1641644_S_AT, 1626946_AT, 1632644_S_AT, 1632457_S_AT, 1629389_A_AT, 1623921_AT, 1631120_AT, 1632770_AT, 1631271_A_AT, 1630269_S_AT, 1627096_S_AT, 1637770_A_AT, 1631498_A_AT, 1636846_AT, 1636092_A_AT, 1641338_AT, 1636099_S_AT, 1628143_A_AT, 1632977_AT, 1632859_A_AT, 1631516_S_AT, 16240…	626	76	2975	2.00101	0.0873248	0.0299992	0.0969176
SP_PIR_KEYWORDS	coiled coil	52	2.30292	0.0030847	1625819_AT, 1635096_AT, 1639038_AT, 1637684_AT, 1630445_AT, 1638999_AT, 1629389_A_AT, 1628057_AT, 1626259_AT, 1630040_AT, 1624390_A_AT, 1627864_AT, 1640637_AT, 1633884_AT, 1635638_S_AT, 1639632_AT, 1623254_S_AT, 1626731_AT, 1626438_AT, 1638095_AT, 1625385_AT, 1627608_S_AT, 1625087_A_AT, 1632537_AT, 1625340_AT, 1625747_AT, 1624301_AT, 1639576_AT, 1623383_AT, 1638658_AT, 1636705_AT, 1624193_S_AT, 1…	2122	215	12980	1.47943	0.646952	0.030158	4.11457
GOTERM_BP_FAT	GO:0051130~positive regulation of cellular component organization	12	0.531444	0.00120632	1623383_AT, 1640614_AT, 1633884_AT, 1633016_A_AT, 1637663_AT, 1634683_AT, 1629123_AT, 1632256_AT, 1636089_AT, 1625214_AT, 1626438_AT, 1633805_A_AT	1264	26	7937	2.89813	0.954664	0.0307659	2.11274
GOTERM_BP_FAT	GO:0006357~regulation of transcription from RNA polymerase II promoter	48	2.12578	0.00123862	1625819_AT, 1624248_S_AT, 1628798_AT, 1628865_AT, 1635096_AT, 1639940_AT, 1628767_S_AT, 1626844_AT, 1627331_AT, 1636141_S_AT, 1630269_S_AT, 1637663_AT, 1641537_S_AT, 1625127_AT, 1625217_AT, 1640637_AT, 1624175_AT, 1632796_S_AT, 1626018_A_AT, 1639714_AT, 1631550_AT, 1626522_AT, 1633430_AT, 1632256_AT, 1640309_S_AT, 1639981_AT, 1628275_AT, 1630305_AT, 1632457_S_AT, 1629921_A_AT, 1635992_AT, 1624627…	1264	192	7937	1.56982	0.95827	0.0312662	2.16873
GOTERM_BP_FAT	GO:0006396~RNA processing	71	3.14438	0.00129833	1630344_AT, 1635063_AT, 1628041_A_AT, 1625076_AT, 1624496_AT, 1640660_AT, 1627209_AT, 1635555_AT, 1629072_AT, 1638005_S_AT, 1630445_AT, 1633213_AT, 1635157_AT, 1636919_AT, 1631696_S_AT, 1625620_A_AT, 1634021_A_AT, 1641198_AT, 1627396_A_AT, 1635187_S_AT, 1630626_AT, 1637101_AT, 1641449_AT, 1623875_AT, 1632602_S_AT, 1625446_AT, 1629623_AT, 1638095_AT, 1639378_AT, 1631116_AT, 1638022_AT, 1625340_AT,…	1264	312	7937	1.42894	0.964199	0.0324305	2.27214
INTERPRO	IPR017978:GPCR, family 3, C-terminal	8	0.354296	0.000448692	1624667_AT, 1635488_AT, 1637420_A_AT, 1635114_A_AT, 1630047_AT, 1628910_AT, 1639492_AT, 1627933_A_AT	1844	10	10196	4.42343	0.565824	0.0328215	0.762111
INTERPRO	IPR002394:Nicotinic acetylcholine receptor, N-terminal	8	0.354296	0.000448692	1632060_AT, 1641662_AT, 1632622_AT, 1637321_AT, 1634756_AT, 1625786_AT, 1633963_A_AT, 1633356_S_AT, 1635349_A_AT	1844	10	10196	4.42343	0.565824	0.0328215	0.762111
GOTERM_BP_FAT	GO:0007264~small GTPase mediated signal transduction	31	1.3729	0.00134724	1634405_S_AT, 1635047_S_AT, 1631112_AT, 1632784_AT, 1632557_S_AT, 1630558_A_AT, 1637466_AT, 1634083_AT, 1635325_A_AT, 1624693_AT, 1636025_AT, 1627684_AT, 1641077_AT, 1624079_A_AT, 1629828_AT, 1641687_AT, 1623233_AT, 1624387_AT, 1626015_S_AT, 1640377_S_AT, 1624262_AT, 1633335_AT, 1633281_AT, 1633882_AT, 1631188_A_AT, 1640325_AT, 1630474_AT, 1632630_AT, 1638167_AT, 1629842_AT, 1637302_S_AT, 1625048…	1264	109	7937	1.78585	0.968422	0.0333082	2.35679
GOTERM_BP_FAT	GO:0050808~synapse organization	16	0.708592	0.00136163	1635758_S_AT, 1640534_S_AT, 1632602_S_AT, 1634028_S_AT, 1641452_A_AT, 1639321_S_AT, 1641088_AT, 1634588_AT, 1627818_S_AT, 1636089_AT, 1637684_AT, 1639492_AT, 1639015_S_AT, 1625574_AT, 1629281_AT, 1640019_AT, 1624769_S_AT	1264	42	7937	2.3921	0.969567	0.0333368	2.38167
SP_PIR_KEYWORDS	transferase	173	7.66165	0.00368777	1634405_S_AT, 1633890_AT, 1637428_A_AT, 1635062_AT, 1639343_AT, 1634580_AT, 1632205_AT, 1625533_AT, 1633377_AT, 1633632_AT, 1636347_AT, 1625561_S_AT, 1634631_AT, 1625263_AT, 1635696_S_AT, 1627955_A_AT, 1632807_AT, 1635824_AT, 1630830_A_AT, 1633292_A_AT, 1624210_AT, 1638256_AT, 1635928_A_AT, 1637520_AT, 1635854_S_AT, 1635004_AT, 1638753_AT, 1638905_S_AT, 1623665_AT, 1625188_AT, 1639072_AT, 1629034…	2122	873	12980	1.21216	0.712081	0.0339942	4.90043
SP_PIR_KEYWORDS	atp-binding	121	5.35872	0.00382603	1624191_AT, 1634405_S_AT, 1628595_AT, 1633890_AT, 1635062_AT, 1637497_AT, 1633805_A_AT, 1639343_AT, 1634580_AT, 1632205_AT, 1625533_AT, 1633632_AT, 1628594_AT, 1625561_S_AT, 1634631_AT, 1626268_AT, 1627955_A_AT, 1630816_AT, 1641059_AT, 1624050_AT, 1635928_A_AT, 1628853_AT, 1622926_AT, 1638905_S_AT, 1632852_S_AT, 1639072_AT, 1623383_AT, 1627886_AT, 1630945_AT, 1632797_A_AT, 1638700_AT, 1640441_AT,…	2122	585	12980	1.2652	0.725236	0.0343122	5.07974
SP_PIR_KEYWORDS	DNA binding	33	1.46147	0.00403632	1624248_S_AT, 1631102_A_AT, 1626862_AT, 1639940_AT, 1633430_AT, 1639498_A_AT, 1626946_AT, 1628275_AT, 1630305_AT, 1626867_AT, 1629921_A_AT, 1636883_S_AT, 1623441_AT, 1624412_AT, 1632681_AT, 1623281_S_AT, 1637663_AT, 1631837_AT, 1624490_S_AT, 1625940_S_AT, 1633866_AT, 1627320_AT, 1625515_A_AT, 1623180_A_AT, 1628556_S_AT, 1625385_AT, 1627924_AT, 1640495_AT, 1641137_AT, 1630002_S_AT, 1630372_S_AT, 1…	2122	123	12980	1.64111	0.744106	0.0343448	5.35188
SP_PIR_KEYWORDS	ion transport	45	1.99291	0.00394196	1632961_AT, 1637624_A_AT, 1641265_AT, 1638010_AT, 1628722_AT, 1632963_AT, 1637579_AT, 1635005_A_AT, 1626802_A_AT, 1634465_A_AT, 1633583_AT, 1634140_A_AT, 1625065_S_AT, 1641501_A_AT, 1633755_AT, 1633356_S_AT, 1640092_A_AT, 1629962_AT, 1626807_A_AT, 1634756_AT, 1625786_AT, 1641059_AT, 1633963_A_AT, 1628390_AT, 1632060_AT, 1638302_A_AT, 1632622_AT, 1637321_AT, 1628097_AT, 1633452_A_AT, 1623048_A_AT,…	2122	182	12980	1.51241	0.735804	0.0344216	5.22986
SP_PIR_KEYWORDS	GTPase activation	10	0.44287	0.00366942	1630285_AT, 1634307_AT, 1629859_S_AT, 1632537_AT, 1630827_S_AT, 1635325_A_AT, 1638199_S_AT, 1629842_AT, 1631591_AT, 1625747_AT, 1637284_AT	2122	21	12980	2.9128	0.710288	0.0347771	4.8766
GOTERM_MF_FAT	GO:0005099~Ras GTPase activator activity	18	0.797166	0.00104749	1630827_S_AT, 1640561_AT, 1636549_AT, 1638951_AT, 1631687_AT, 1627598_AT, 1634547_AT, 1630285_AT, 1634307_AT, 1629859_S_AT, 1634083_AT, 1635325_A_AT, 1624803_AT, 1638199_S_AT, 1629842_AT, 1625048_AT, 1631591_AT, 1627431_AT, 1639728_AT, 1622996_AT, 1637284_AT	1362	46	7918	2.27485	0.654845	0.0348374	1.64533
GOTERM_CC_FAT	GO:0043235~receptor complex	14	0.620018	0.00169116	1641662_AT, 1634756_AT, 1625786_AT, 1633963_A_AT, 1632796_S_AT, 1623424_A_AT, 1641697_AT, 1635349_A_AT, 1632060_AT, 1632622_AT, 1637321_AT, 1630699_AT, 1631769_AT, 1632385_AT, 1633356_S_AT	781	34	4786	2.52331	0.547122	0.0353656	2.38581
INTERPRO	IPR017442:Serine/threonine protein kinase-related	49	2.17006	0.000513471	1640534_S_AT, 1634405_S_AT, 1624300_S_AT, 1625416_X_AT, 1633805_A_AT, 1641241_AT, 1633461_AT, 1634580_AT, 1625533_AT, 1633632_AT, 1639526_A_AT, 1625561_S_AT, 1634631_AT, 1640036_A_AT, 1627955_A_AT, 1633368_AT, 1625728_AT, 1639963_AT, 1635928_A_AT, 1638905_S_AT, 1633731_AT, 1641021_A_AT, 1638619_S_AT, 1639349_AT, 1630514_AT, 1640394_S_AT, 1627886_AT, 1630945_AT, 1632478_A_AT, 1632292_AT, 1634134_A…	1844	168	10196	1.61271	0.615106	0.0360565	0.871687
GOTERM_BP_FAT	GO:0055065~metal ion homeostasis	9	0.398583	0.00155846	1630119_S_AT, 1639416_AT, 1626050_AT, 1635328_AT, 1630852_AT, 1633452_A_AT, 1638004_AT, 1640359_S_AT, 1638445_A_AT, 1641697_AT, 1638556_S_AT, 1636576_S_AT	1264	16	7937	3.53209	0.981638	0.0377077	2.7215
GOTERM_BP_FAT	GO:0042766~nucleosome mobilization	6	0.265722	0.00160403	1625243_A_AT, 1637574_AT, 1637542_S_AT, 1640441_AT, 1641309_S_AT, 1626522_AT	1264	7	7937	5.38223	0.983665	0.0380718	2.80002
GOTERM_BP_FAT	GO:0044265~cellular macromolecule catabolic process	54	2.3915	0.00159817	1624010_A_AT, 1628595_AT, 1639083_AT, 1623955_AT, 1635062_AT, 1623029_AT, 1633915_AT, 1625931_AT, 1625543_S_AT, 1630203_AT, 1624326_AT, 1638005_S_AT, 1629844_S_AT, 1637092_A_AT, 1634534_AT, 1636718_S_AT, 1634282_S_AT, 1630816_AT, 1624778_AT, 1634001_AT, 1632415_S_AT, 1641297_AT, 1632355_AT, 1635875_AT, 1626405_AT, 1624354_AT, 1635905_AT, 1629218_AT, 1636282_S_AT, 1624301_AT, 1640240_S_AT, 1630123…	1264	225	7937	1.50703	0.983417	0.0382895	2.78992
SMART	SM00239:C2	20	0.88574	0.00078819	1636302_S_AT, 1632478_A_AT, 1639837_AT, 1630285_AT, 1629859_S_AT, 1636968_AT, 1635325_A_AT, 1632528_AT, 1640633_S_AT, 1635078_AT, 1630119_S_AT, 1628815_AT, 1633447_AT, 1634175_AT, 1641475_AT, 1632355_AT, 1630846_AT, 1636576_S_AT, 1635373_AT, 1639444_A_AT, 1639490_AT, 1629842_AT, 1630007_S_AT, 1636500_AT, 1628868_AT	1078	42	4824	2.13093	0.239371	0.0383331	1.07126
GOTERM_MF_FAT	GO:0042054~histone methyltransferase activity	11	0.487157	0.00122568	1626696_AT, 1625188_AT, 1633884_AT, 1636745_AT, 1630329_AT, 1629321_AT, 1623952_A_AT, 1635103_AT, 1635854_S_AT, 1624780_AT, 1626522_AT	1362	21	7918	3.04517	0.712009	0.0393601	1.92267
SMART	SM00228:PDZ	27	1.19575	0.00095171	1641452_A_AT, 1637820_AT, 1632784_AT, 1637428_A_AT, 1639189_AT, 1627360_AT, 1638846_AT, 1631686_AT, 1630285_AT, 1624849_AT, 1633935_AT, 1629115_S_AT, 1635166_AT, 1628763_AT, 1629160_S_AT, 1632528_AT, 1640335_AT, 1624021_A_AT, 1623746_A_AT, 1637828_A_AT, 1628985_A_AT, 1625064_AT, 1623023_AT, 1635004_AT, 1633187_AT, 1637506_AT, 1628788_A_AT, 1635373_AT, 1623665_AT, 1633746_S_AT, 1639490_AT, 1633021…	1078	65	4824	1.85883	0.281364	0.0404588	1.29217
GOTERM_MF_FAT	GO:0008017~microtubule binding	22	0.974314	0.00134965	1640789_A_AT, 1627864_AT, 1632199_AT, 1625442_A_AT, 1636052_AT, 1629123_AT, 1627136_AT, 1639305_A_AT, 1626438_AT, 1625543_S_AT, 1631940_S_AT, 1637398_A_AT, 1629663_AT, 1633554_AT, 1633016_A_AT, 1626706_AT, 1635475_AT, 1638521_A_AT, 1635630_A_AT, 1639326_S_AT, 1625214_AT, 1637144_A_AT, 1628548_AT, 1629576_AT	1362	63	7918	2.03011	0.746101	0.040689	2.1152
SMART	SM00384:AT_hook	15	0.664305	0.000728537	1641346_AT, 1625243_A_AT, 1627323_AT, 1630329_AT, 1629321_AT, 1632256_AT, 1638839_AT, 1641584_AT, 1640999_AT, 1635407_AT, 1625494_AT, 1628109_AT, 1630995_AT, 1631288_AT, 1630308_AT, 1624714_AT	1078	27	4824	2.48609	0.22345	0.0412731	0.990553
GOTERM_BP_FAT	GO:0051339~regulation of lyase activity	8	0.354296	0.00179717	1626329_AT, 1635495_A_AT, 1629142_AT, 1639015_S_AT, 1634083_AT, 1632131_AT, 1626861_AT, 1626050_AT, 1638131_S_AT, 1625048_AT, 1630381_AT	1264	13	7937	3.86417	0.990051	0.0414141	3.13212
GOTERM_BP_FAT	GO:0006796~phosphate metabolic process	114	5.04872	0.00178356	1633800_S_AT, 1634405_S_AT, 1633890_AT, 1638898_AT, 1628344_AT, 1635062_AT, 1635378_AT, 1633805_A_AT, 1639343_AT, 1634580_AT, 1632205_AT, 1625533_AT, 1633632_AT, 1625561_S_AT, 1634631_AT, 1623602_A_AT, 1637537_AT, 1627955_A_AT, 1631470_AT, 1635928_A_AT, 1638905_S_AT, 1639072_AT, 1640463_AT, 1626790_S_AT, 1639349_AT, 1637386_AT, 1638100_S_AT, 1636564_AT, 1630117_AT, 1627886_AT, 1630945_AT, 1632797…	1264	551	7937	1.29916	0.989697	0.0414796	3.10877
GOTERM_BP_FAT	GO:0006793~phosphorus metabolic process	114	5.04872	0.00178356	1633800_S_AT, 1634405_S_AT, 1633890_AT, 1638898_AT, 1628344_AT, 1635062_AT, 1635378_AT, 1633805_A_AT, 1639343_AT, 1634580_AT, 1632205_AT, 1625533_AT, 1633632_AT, 1625561_S_AT, 1634631_AT, 1623602_A_AT, 1637537_AT, 1627955_A_AT, 1631470_AT, 1635928_A_AT, 1638905_S_AT, 1639072_AT, 1640463_AT, 1626790_S_AT, 1639349_AT, 1637386_AT, 1638100_S_AT, 1636564_AT, 1630117_AT, 1627886_AT, 1630945_AT, 1632797…	1264	551	7937	1.29916	0.989697	0.0414796	3.10877
GOTERM_MF_FAT	GO:0016917~GABA receptor activity	7	0.310009	0.00133572	1635005_A_AT, 1629962_AT, 1637420_A_AT, 1635114_A_AT, 1623048_A_AT, 1630047_AT, 1628910_AT	1362	9	7918	4.52162	0.742481	0.0415095	2.09359
GOTERM_MF_FAT	GO:0005216~ion channel activity	47	2.08149	0.0014653	1632961_AT, 1640580_AT, 1641265_AT, 1637624_A_AT, 1638010_AT, 1624098_S_AT, 1628722_AT, 1637579_AT, 1635005_A_AT, 1626802_A_AT, 1634465_A_AT, 1633583_AT, 1634140_A_AT, 1624056_A_AT, 1626200_S_AT, 1625065_S_AT, 1629132_AT, 1641501_A_AT, 1633356_S_AT, 1640092_A_AT, 1629962_AT, 1639537_AT, 1634756_AT, 1625786_AT, 1633963_A_AT, 1633570_AT, 1632060_AT, 1632622_AT, 1637321_AT, 1628097_AT, 1633366_AT, 1…	1362	175	7918	1.56134	0.77426	0.0416334	2.2945
GOTERM_BP_FAT	GO:0016192~vesicle-mediated transport	85	3.76439	0.00177459	1632834_A_AT, 1639083_AT, 1639431_AT, 1639217_S_AT, 1628767_S_AT, 1637684_AT, 1637517_S_AT, 1624080_S_AT, 1634946_AT, 1632770_AT, 1625263_AT, 1635365_AT, 1632528_AT, 1632605_AT, 1630434_A_AT, 1636846_AT, 1638158_AT, 1630105_AT, 1634403_AT, 1633682_A_AT, 1627894_S_AT, 1624175_AT, 1639363_AT, 1635638_S_AT, 1641475_AT, 1640640_AT, 1624050_AT, 1639825_AT, 1637124_AT, 1628423_AT, 1625981_AT, 1632110_A…	1264	391	7937	1.36506	0.989457	0.0416527	3.09336
GOTERM_BP_FAT	GO:0035110~leg morphogenesis	15	0.664305	0.00184587	1636302_S_AT, 1629733_AT, 1632977_AT, 1639498_A_AT, 1632497_A_AT, 1625515_A_AT, 1631372_A_AT, 1631055_AT, 1638753_AT, 1624699_S_AT, 1633262_S_AT, 1639072_AT, 1623466_AT, 1624412_AT, 1634683_AT, 1633341_S_AT, 1634550_AT	1264	39	7937	2.4151	0.99122	0.0421351	3.2157
GOTERM_BP_FAT	GO:0007188~G-protein signaling, coupled to cAMP nucleotide second messenger	7	0.310009	0.00188814	1626329_AT, 1635495_A_AT, 1629142_AT, 1632131_AT, 1626861_AT, 1626050_AT, 1635328_AT, 1638131_S_AT, 1640359_S_AT, 1638556_S_AT, 1630381_AT	1264	10	7937	4.39549	0.992124	0.0423271	3.28819
GOTERM_BP_FAT	GO:0045762~positive regulation of adenylate cyclase activity	7	0.310009	0.00188814	1626329_AT, 1635495_A_AT, 1629142_AT, 1639015_S_AT, 1634083_AT, 1632131_AT, 1626861_AT, 1626050_AT, 1625048_AT, 1630381_AT	1264	10	7937	4.39549	0.992124	0.0423271	3.28819
GOTERM_BP_FAT	GO:0031281~positive regulation of cyclase activity	7	0.310009	0.00188814	1626329_AT, 1635495_A_AT, 1629142_AT, 1639015_S_AT, 1634083_AT, 1632131_AT, 1626861_AT, 1626050_AT, 1625048_AT, 1630381_AT	1264	10	7937	4.39549	0.992124	0.0423271	3.28819
GOTERM_BP_FAT	GO:0007187~G-protein signaling, coupled to cyclic nucleotide second messenger	7	0.310009	0.00188814	1626329_AT, 1635495_A_AT, 1629142_AT, 1632131_AT, 1626861_AT, 1626050_AT, 1635328_AT, 1638131_S_AT, 1640359_S_AT, 1638556_S_AT, 1630381_AT	1264	10	7937	4.39549	0.992124	0.0423271	3.28819
GOTERM_BP_FAT	GO:0007414~axonal defasciculation	7	0.310009	0.00188814	1630004_AT, 1637204_AT, 1633489_AT, 1631378_AT, 1641053_S_AT, 1624710_AT, 1623602_A_AT, 1636035_AT	1264	10	7937	4.39549	0.992124	0.0423271	3.28819
GOTERM_BP_FAT	GO:0050877~neurological system process	113	5.00443	0.00187239	1641114_AT, 1634405_S_AT, 1637624_A_AT, 1635096_AT, 1639083_AT, 1639431_AT, 1639940_AT, 1630400_AT, 1633805_A_AT, 1639115_S_AT, 1626232_AT, 1633016_A_AT, 1632770_AT, 1628594_AT, 1633755_AT, 1629132_AT, 1632528_AT, 1632605_AT, 1634403_AT, 1631852_AT, 1641059_AT, 1641475_AT, 1634164_AT, 1641653_AT, 1635875_AT, 1632622_AT, 1639015_S_AT, 1624649_A_AT, 1625470_S_AT, 1639490_AT, 1625340_AT, 1637386_AT,…	1264	546	7937	1.29956	0.991799	0.0423513	3.26119
GOTERM_MF_FAT	GO:0005524~ATP binding	160	7.08592	0.00145243	1624191_AT, 1634405_S_AT, 1633890_AT, 1628595_AT, 1635062_AT, 1637497_AT, 1639138_AT, 1635378_AT, 1633805_A_AT, 1639343_AT, 1636994_AT, 1634580_AT, 1632205_AT, 1625533_AT, 1633632_AT, 1628594_AT, 1641352_AT, 1625561_S_AT, 1634631_AT, 1626268_AT, 1627955_A_AT, 1630816_AT, 1641382_AT, 1638709_AT, 1641059_AT, 1635928_A_AT, 1624050_AT, 1628853_AT, 1622926_AT, 1638905_S_AT, 1624673_AT, 1632852_S_AT, 1…	1362	748	7918	1.24353	0.771287	0.0424629	2.27456
GOTERM_MF_FAT	GO:0043176~amine binding	12	0.531444	0.0015739	1635495_A_AT, 1641662_AT, 1629142_AT, 1637749_AT, 1639492_AT, 1627933_A_AT, 1624715_AT, 1624833_A_AT, 1641339_AT, 1637270_AT, 1632131_AT, 1639186_AT, 1624164_S_AT	1362	25	7918	2.79048	0.797855	0.0434386	2.46258
GOTERM_BP_FAT	GO:0010608~posttranscriptional regulation of gene expression	34	1.50576	0.00197852	1625076_AT, 1623891_AT, 1634028_S_AT, 1623887_AT, 1632260_S_AT, 1635062_AT, 1639217_S_AT, 1637716_A_AT, 1628632_AT, 1624556_S_AT, 1638005_S_AT, 1632943_A_AT, 1637092_A_AT, 1633016_A_AT, 1625620_A_AT, 1636949_S_AT, 1639715_AT, 1641449_AT, 1637101_AT, 1632915_S_AT, 1624778_AT, 1632602_S_AT, 1632415_S_AT, 1632776_AT, 1637875_A_AT, 1634859_AT, 1636615_AT, 1628198_AT, 1638270_AT, 1628423_AT, 1625197_A…	1264	126	7937	1.69441	0.993755	0.0439261	3.44299
GOTERM_BP_FAT	GO:0030178~negative regulation of Wnt receptor signaling pathway	10	0.44287	0.00201179	1626087_AT, 1635960_AT, 1625114_AT, 1632134_S_AT, 1629467_AT, 1624300_S_AT, 1626018_A_AT, 1640291_AT, 1628548_AT, 1636141_S_AT	1264	20	7937	3.13964	0.994266	0.044266	3.49993
SP_PIR_KEYWORDS	wnt signaling pathway	14	0.620018	0.00548571	1631231_AT, 1628344_AT, 1632134_S_AT, 1636527_AT, 1631777_A_AT, 1628788_A_AT, 1636141_S_AT, 1634963_AT, 1626702_AT, 1635852_AT, 1639883_AT, 1632041_S_AT, 1632524_AT, 1637769_S_AT, 1639085_AT, 1629467_AT	2122	38	12980	2.25358	0.843355	0.0452868	7.20802
INTERPRO	IPR000253:Forkhead-associated	11	0.487157	0.000683304	1632420_AT, 1627539_AT, 1633045_AT, 1627641_S_AT, 1630835_A_AT, 1627136_AT, 1639801_AT, 1639305_A_AT, 1637684_AT, 1632161_AT, 1629133_AT, 1629069_AT	1844	19	10196	3.20116	0.719364	0.0459725	1.15842
SP_PIR_KEYWORDS	microtubule	21	0.930027	0.00589959	1623383_AT, 1624191_AT, 1633624_S_AT, 1627864_AT, 1625442_A_AT, 1636052_AT, 1629123_AT, 1627136_AT, 1626731_AT, 1637684_AT, 1639305_A_AT, 1626438_AT, 1639527_AT, 1627377_AT, 1631940_S_AT, 1633554_AT, 1629874_AT, 1625214_AT, 1637144_A_AT, 1629720_S_AT, 1626268_AT, 1639576_AT	2122	69	12980	1.86166	0.863857	0.0463679	7.73182
GOTERM_CC_FAT	GO:0000792~heterochromatin	10	0.44287	0.00236815	1626862_AT, 1633866_AT, 1628451_AT, 1626710_AT, 1636533_AT, 1628110_S_AT, 1636721_AT, 1628275_AT, 1624714_AT, 1623239_AT	781	20	4786	3.06402	0.670312	0.0470985	3.32595
SP_PIR_KEYWORDS	calcium transport	8	0.354296	0.00587279	1638302_A_AT, 1640614_AT, 1634099_AT, 1641059_AT, 1637808_A_AT, 1633452_A_AT, 1632397_AT, 1640092_A_AT, 1628390_AT	2122	15	12980	3.26233	0.862615	0.0472605	7.698

## Sheet: repo-enriched rel sg
Category	Term	Count	%	PValue	Genes	List Total	Pop Hits	Pop Total	Fold Enrichment	Bonferroni	Benjamini	FDR
INTERPRO	IPR007110:Immunoglobulin-like	22	5.68475	2.55141e-10	1636905_AT, 1630281_AT, 1630617_AT, 1630004_AT, 1634833_AT, 1633415_AT, 1638097_AT, 1624710_AT, 1632761_AT, 1634725_AT, 1623063_AT, 1627923_AT, 1637870_A_AT, 1628063_AT, 1638899_S_AT, 1625299_AT, 1636199_AT, 1637537_AT, 1633162_AT, 1628009_AT, 1639348_AT, 1631020_AT, 1625508_AT	303	132	10196	5.60836	1.31908e-07	1.31908e-07	3.6914e-07
SP_PIR_KEYWORDS	alternative splicing	40	10.3359	1.22492e-06	1639166_AT, 1632973_AT, 1631102_A_AT, 1629142_AT, 1638398_AT, 1639582_AT, 1634290_A_AT, 1637716_A_AT, 1637684_AT, 1628757_AT, 1637749_AT, 1628275_AT, 1630897_AT, 1624833_A_AT, 1626802_A_AT, 1625785_AT, 1640090_A_AT, 1625065_S_AT, 1631271_A_AT, 1627396_A_AT, 1637144_A_AT, 1629678_A_AT, 1636092_A_AT, 1633714_AT, 1640092_A_AT, 1632915_S_AT, 1636099_S_AT, 1627752_S_AT, 1636931_AT, 1630119_S_AT, 16260…	361	616	12980	2.33478	0.000235157	0.000235157	0.00152503
SP_PIR_KEYWORDS	membrane	59	15.2455	3.82883e-06	1632961_AT, 1629142_AT, 1629854_AT, 1623552_S_AT, 1637624_A_AT, 1638010_AT, 1624098_S_AT, 1634290_A_AT, 1627923_AT, 1628757_AT, 1624833_A_AT, 1623234_S_AT, 1626802_A_AT, 1625065_S_AT, 1627024_S_AT, 1637537_AT, 1631849_AT, 1640092_A_AT, 1634833_AT, 1624210_AT, 1633963_A_AT, 1631438_A_AT, 1628788_A_AT, 1638251_AT, 1639072_AT, 1637321_AT, 1632041_S_AT, 1628097_AT, 1625299_AT, 1637622_S_AT, 1633753_A…	361	1139	12980	1.8625	0.000734866	0.000367501	0.00476684
GOTERM_BP_FAT	GO:0000902~cell morphogenesis	32	8.26873	8.4782e-07	1636905_AT, 1631102_A_AT, 1636914_AT, 1635047_S_AT, 1637428_A_AT, 1629484_S_AT, 1637716_A_AT, 1634290_A_AT, 1624300_S_AT, 1626802_A_AT, 1637537_AT, 1628009_AT, 1630004_AT, 1634163_AT, 1626087_AT, 1624710_AT, 1640825_A_AT, 1639305_A_AT, 1626438_AT, 1640337_A_AT, 1624050_AT, 1628788_A_AT, 1633414_AT, 1625775_A_AT, 1639072_AT, 1631662_A_AT, 1632537_AT, 1632524_AT, 1622903_S_AT, 1625279_A_AT, 1630531…	216	442	7937	2.6603	0.00109309	0.000546694	0.00138297
GOTERM_BP_FAT	GO:0030182~neuron differentiation	31	8.01034	5.04081e-07	1636905_AT, 1631102_A_AT, 1636914_AT, 1635047_S_AT, 1634290_A_AT, 1629484_S_AT, 1626946_AT, 1626802_A_AT, 1627881_AT, 1637537_AT, 1636721_AT, 1633714_AT, 1636099_S_AT, 1636931_AT, 1634163_AT, 1630004_AT, 1626087_AT, 1624710_AT, 1640825_A_AT, 1640337_A_AT, 1624262_AT, 1628788_A_AT, 1633414_AT, 1625775_A_AT, 1639072_AT, 1631662_A_AT, 1632537_AT, 1622903_S_AT, 1625279_A_AT, 1630531_AT, 1633753_AT, 1…	216	409	7937	2.7851	0.000650053	0.000650053	0.000822261
INTERPRO	IPR003599:Immunoglobulin subtype	14	3.61757	5.20963e-06	1636905_AT, 1630281_AT, 1634833_AT, 1633415_AT, 1638097_AT, 1624710_AT, 1632761_AT, 1627923_AT, 1623063_AT, 1625299_AT, 1636199_AT, 1628009_AT, 1639348_AT, 1631020_AT, 1625508_AT	303	97	10196	4.85672	0.00268976	0.000673119	0.00753708
INTERPRO	IPR013151:Immunoglobulin	13	3.35917	4.74768e-06	1630281_AT, 1634833_AT, 1633415_AT, 1638097_AT, 1627923_AT, 1623063_AT, 1637870_A_AT, 1638899_S_AT, 1625299_AT, 1637537_AT, 1628009_AT, 1639348_AT, 1631020_AT, 1625508_AT	303	82	10196	5.33478	0.00245154	0.00081785	0.00686877
INTERPRO	IPR013783:Immunoglobulin-like fold	15	3.87597	8.74335e-06	1636905_AT, 1630281_AT, 1634833_AT, 1638097_AT, 1627923_AT, 1623063_AT, 1637870_A_AT, 1628063_AT, 1638899_S_AT, 1625299_AT, 1636199_AT, 1637537_AT, 1628009_AT, 1639348_AT, 1631020_AT, 1625508_AT	303	117	10196	4.31412	0.00451013	0.000903658	0.0126492
INTERPRO	IPR003598:Immunoglobulin subtype 2	14	3.61757	3.64591e-06	1636905_AT, 1630281_AT, 1630617_AT, 1634833_AT, 1638097_AT, 1627923_AT, 1623063_AT, 1637870_A_AT, 1628063_AT, 1638899_S_AT, 1636199_AT, 1637537_AT, 1628009_AT, 1639348_AT, 1625508_AT	303	94	10196	5.01173	0.00188316	0.000942025	0.00527481
GOTERM_CC_FAT	GO:0005886~plasma membrane	46	11.8863	5.86896e-06	1632973_AT, 1632961_AT, 1629142_AT, 1635047_S_AT, 1637624_A_AT, 1637428_A_AT, 1624098_S_AT, 1634290_A_AT, 1624833_A_AT, 1634527_S_AT, 1626802_A_AT, 1623234_S_AT, 1637537_AT, 1640092_A_AT, 1641475_AT, 1633963_A_AT, 1631500_AT, 1637014_AT, 1628788_A_AT, 1638251_AT, 1631438_A_AT, 1637321_AT, 1628097_AT, 1633721_AT, 1633753_AT, 1630043_A_AT, 1636905_AT, 1638398_AT, 1630617_AT, 1624577_AT, 1637749_AT,…	146	781	4786	1.93075	0.00129034	0.00129034	0.00747057
GOTERM_CC_FAT	GO:0044459~plasma membrane part	29	7.49354	2.23446e-05	1632961_AT, 1629142_AT, 1638398_AT, 1624577_AT, 1637624_A_AT, 1637428_A_AT, 1624098_S_AT, 1634290_A_AT, 1639492_AT, 1630897_AT, 1624833_A_AT, 1626802_A_AT, 1634527_S_AT, 1640092_A_AT, 1636025_AT, 1630119_S_AT, 1626087_AT, 1631917_AT, 1625007_A_AT, 1633963_A_AT, 1641697_AT, 1637014_AT, 1636576_S_AT, 1638251_AT, 1628788_A_AT, 1624241_AT, 1637321_AT, 1628097_AT, 1632629_A_AT, 1633721_AT, 1630043_A_AT	146	405	4786	2.34727	0.0049038	0.00245492	0.0284396
SP_PIR_KEYWORDS	transmembrane	52	13.4367	4.26895e-05	1632961_AT, 1629142_AT, 1629854_AT, 1623552_S_AT, 1637773_S_AT, 1637624_A_AT, 1638010_AT, 1624098_S_AT, 1630400_AT, 1634290_A_AT, 1627923_AT, 1628757_AT, 1624833_A_AT, 1623234_S_AT, 1631526_S_AT, 1626802_A_AT, 1625065_S_AT, 1627024_S_AT, 1639066_AT, 1637537_AT, 1631849_AT, 1640092_A_AT, 1634175_AT, 1633447_AT, 1624210_AT, 1633963_A_AT, 1631438_A_AT, 1638251_AT, 1637321_AT, 1632041_S_AT, 1628097_A…	361	1039	12980	1.79951	0.00816305	0.00272846	0.053136
GOTERM_BP_FAT	GO:0048666~neuron development	26	6.71835	6.756e-06	1636905_AT, 1631102_A_AT, 1636914_AT, 1635047_S_AT, 1634290_A_AT, 1629484_S_AT, 1626946_AT, 1626802_A_AT, 1637537_AT, 1636721_AT, 1633714_AT, 1634163_AT, 1630004_AT, 1626087_AT, 1624710_AT, 1640825_A_AT, 1640337_A_AT, 1624262_AT, 1628788_A_AT, 1633414_AT, 1631662_A_AT, 1632537_AT, 1622903_S_AT, 1625279_A_AT, 1630531_AT, 1633753_AT, 1631579_A_AT	216	347	7937	2.75326	0.0086774	0.00290088	0.0110199
SMART	SM00409:IG	14	3.61757	5.58507e-05	1636905_AT, 1630281_AT, 1634833_AT, 1633415_AT, 1638097_AT, 1624710_AT, 1632761_AT, 1627923_AT, 1623063_AT, 1625299_AT, 1636199_AT, 1628009_AT, 1639348_AT, 1631020_AT, 1625508_AT	182	97	4824	3.82554	0.00706813	0.00354033	0.0647512
INTERPRO	IPR005821:Ion transport	8	2.06718	5.04356e-05	1624241_AT, 1626802_A_AT, 1632961_AT, 1631526_S_AT, 1638398_AT, 1637624_A_AT, 1628097_AT, 1638010_AT, 1640092_A_AT	303	34	10196	7.91769	0.0257388	0.00433654	0.0729459
SP_PIR_KEYWORDS	ionic channel	13	3.35917	9.65421e-05	1627752_S_AT, 1632961_AT, 1638398_AT, 1637624_A_AT, 1638010_AT, 1633963_A_AT, 1641697_AT, 1630897_AT, 1624241_AT, 1631526_S_AT, 1626802_A_AT, 1637321_AT, 1625065_S_AT, 1628097_AT, 1640092_A_AT	361	117	12980	3.99508	0.0183662	0.00462352	0.12013
SMART	SM00408:IGc2	14	3.61757	3.98404e-05	1636905_AT, 1630281_AT, 1630617_AT, 1634833_AT, 1638097_AT, 1627923_AT, 1623063_AT, 1637870_A_AT, 1628063_AT, 1638899_S_AT, 1636199_AT, 1637537_AT, 1628009_AT, 1639348_AT, 1625508_AT	182	94	4824	3.94763	0.00504705	0.00504705	0.0461934
GOTERM_BP_FAT	GO:0006928~cell motion	23	5.94315	2.45196e-05	1636905_AT, 1631102_A_AT, 1632973_AT, 1636914_AT, 1635047_S_AT, 1630004_AT, 1626087_AT, 1628865_AT, 1624710_AT, 1637716_A_AT, 1634290_A_AT, 1631500_AT, 1628788_A_AT, 1625775_A_AT, 1639072_AT, 1632537_AT, 1639622_AT, 1632524_AT, 1636815_A_AT, 1625279_A_AT, 1627881_AT, 1630531_AT, 1637537_AT, 1633753_AT	216	305	7937	2.77096	0.0311357	0.00630617	0.0399893
GOTERM_MF_FAT	GO:0022836~gated channel activity	14	3.61757	1.72415e-05	1627752_S_AT, 1632961_AT, 1638398_AT, 1637624_A_AT, 1638010_AT, 1624098_S_AT, 1633963_A_AT, 1641697_AT, 1630897_AT, 1624205_AT, 1624241_AT, 1626802_A_AT, 1637321_AT, 1625065_S_AT, 1628097_AT, 1640092_A_AT	220	116	7918	4.34373	0.00709549	0.00709549	0.0241577
GOTERM_BP_FAT	GO:0032989~cellular component morphogenesis	32	8.26873	2.24125e-05	1636905_AT, 1631102_A_AT, 1636914_AT, 1635047_S_AT, 1637428_A_AT, 1629484_S_AT, 1637716_A_AT, 1634290_A_AT, 1624300_S_AT, 1626802_A_AT, 1637537_AT, 1628009_AT, 1630004_AT, 1634163_AT, 1626087_AT, 1624710_AT, 1640825_A_AT, 1639305_A_AT, 1626438_AT, 1640337_A_AT, 1624050_AT, 1628788_A_AT, 1633414_AT, 1625775_A_AT, 1639072_AT, 1631662_A_AT, 1632537_AT, 1632524_AT, 1622903_S_AT, 1625279_A_AT, 1630531…	216	518	7937	2.26998	0.0284985	0.00720206	0.0365534
GOTERM_BP_FAT	GO:0007163~establishment or maintenance of cell polarity	13	3.35917	3.55984e-05	1626087_AT, 1637428_A_AT, 1637716_A_AT, 1624300_S_AT, 1639305_A_AT, 1626438_AT, 1624050_AT, 1628788_A_AT, 1625775_A_AT, 1639072_AT, 1632524_AT, 1633721_AT, 1628009_AT	216	109	7937	4.38248	0.0448842	0.00762457	0.0580527
GOTERM_CC_FAT	GO:0034702~ion channel complex	9	2.32558	0.000142328	1624241_AT, 1626802_A_AT, 1632961_AT, 1638398_AT, 1637321_AT, 1637624_A_AT, 1628097_AT, 1633963_A_AT, 1630897_AT, 1640092_A_AT	146	52	4786	5.6736	0.0308292	0.0103839	0.181024
GOTERM_BP_FAT	GO:0048667~cell morphogenesis involved in neuron differentiation	21	5.42636	9.93017e-05	1636905_AT, 1631102_A_AT, 1636914_AT, 1635047_S_AT, 1634163_AT, 1630004_AT, 1626087_AT, 1624710_AT, 1640825_A_AT, 1629484_S_AT, 1634290_A_AT, 1640337_A_AT, 1628788_A_AT, 1633414_AT, 1626802_A_AT, 1631662_A_AT, 1632537_AT, 1622903_S_AT, 1625279_A_AT, 1630531_AT, 1637537_AT, 1633753_AT	216	288	7937	2.67935	0.120239	0.0115784	0.161859
GOTERM_BP_FAT	GO:0031175~neuron projection development	21	5.42636	9.47139e-05	1636905_AT, 1631102_A_AT, 1636914_AT, 1635047_S_AT, 1634163_AT, 1630004_AT, 1626087_AT, 1624710_AT, 1640825_A_AT, 1629484_S_AT, 1634290_A_AT, 1640337_A_AT, 1628788_A_AT, 1633414_AT, 1626802_A_AT, 1631662_A_AT, 1632537_AT, 1622903_S_AT, 1625279_A_AT, 1630531_AT, 1637537_AT, 1633753_AT	216	287	7937	2.68869	0.115017	0.0121443	0.154387
GOTERM_BP_FAT	GO:0000904~cell morphogenesis involved in differentiation	22	5.68475	6.79636e-05	1636905_AT, 1631102_A_AT, 1636914_AT, 1635047_S_AT, 1634163_AT, 1630004_AT, 1626087_AT, 1624710_AT, 1640825_A_AT, 1629484_S_AT, 1634290_A_AT, 1640337_A_AT, 1628788_A_AT, 1633414_AT, 1626802_A_AT, 1639072_AT, 1631662_A_AT, 1632537_AT, 1622903_S_AT, 1625279_A_AT, 1630531_AT, 1637537_AT, 1633753_AT	216	303	7937	2.66798	0.0839424	0.012447	0.110806
GOTERM_BP_FAT	GO:0048812~neuron projection morphogenesis	21	5.42636	8.98424e-05	1636905_AT, 1631102_A_AT, 1636914_AT, 1635047_S_AT, 1634163_AT, 1630004_AT, 1626087_AT, 1624710_AT, 1640825_A_AT, 1629484_S_AT, 1634290_A_AT, 1640337_A_AT, 1628788_A_AT, 1633414_AT, 1626802_A_AT, 1631662_A_AT, 1632537_AT, 1622903_S_AT, 1625279_A_AT, 1630531_AT, 1637537_AT, 1633753_AT	216	286	7937	2.69809	0.109437	0.0127954	0.146452
SP_PIR_KEYWORDS	rna editing	7	1.80879	0.000358678	1627752_S_AT, 1624241_AT, 1626802_A_AT, 1625785_AT, 1625065_S_AT, 1637624_A_AT, 1625007_A_AT, 1624210_AT, 1630897_AT	361	35	12980	7.19114	0.0665599	0.0136812	0.445643
GOTERM_BP_FAT	GO:0007409~axonogenesis	17	4.39276	8.80509e-05	1636905_AT, 1631102_A_AT, 1636914_AT, 1635047_S_AT, 1630004_AT, 1634163_AT, 1626087_AT, 1624710_AT, 1634290_A_AT, 1640337_A_AT, 1628788_A_AT, 1626802_A_AT, 1631662_A_AT, 1632537_AT, 1625279_A_AT, 1630531_AT, 1637537_AT, 1633753_AT	216	198	7937	3.15491	0.107377	0.0140985	0.143533
SP_PIR_KEYWORDS	calcium	14	3.61757	0.000456783	1628422_S_AT, 1631917_AT, 1626087_AT, 1635307_AT, 1624210_AT, 1639363_AT, 1627515_AT, 1626421_AT, 1639535_AT, 1641697_AT, 1626874_AT, 1630504_AT, 1640668_S_AT, 1633714_AT, 1640092_A_AT	361	158	12980	3.18595	0.0839848	0.014514	0.567216
SP_PIR_KEYWORDS	voltage-gated channel	5	1.29199	0.000623215	1624241_AT, 1626802_A_AT, 1632961_AT, 1638398_AT, 1637624_A_AT, 1640092_A_AT	361	15	12980	11.9852	0.112809	0.0148504	0.773149
GOTERM_MF_FAT	GO:0046872~metal ion binding	71	18.3463	0.00022709	1632973_AT, 1632961_AT, 1629854_AT, 1632049_AT, 1628865_AT, 1637624_A_AT, 1639582_AT, 1629699_AT, 1625452_AT, 1626421_AT, 1626802_A_AT, 1631288_AT, 1630103_AT, 1638516_S_AT, 1627316_AT, 1637150_AT, 1636813_S_AT, 1641287_AT, 1640092_A_AT, 1636931_AT, 1628440_AT, 1624210_AT, 1639363_AT, 1632570_AT, 1631500_AT, 1633414_AT, 1634144_AT, 1639950_AT, 1624189_AT, 1640668_S_AT, 1630504_AT, 1640042_AT, 163…	220	1718	7918	1.4874	0.0895342	0.0155116	0.317751
GOTERM_MF_FAT	GO:0022803~passive transmembrane transporter activity	16	4.13437	0.000200067	1627752_S_AT, 1632961_AT, 1638398_AT, 1637624_A_AT, 1638010_AT, 1624098_S_AT, 1633963_A_AT, 1633570_AT, 1641697_AT, 1630897_AT, 1624205_AT, 1624241_AT, 1631526_S_AT, 1626802_A_AT, 1637321_AT, 1628097_AT, 1625065_S_AT, 1640092_A_AT	220	187	7918	3.07944	0.0793136	0.0163913	0.279988
GOTERM_MF_FAT	GO:0015267~channel activity	16	4.13437	0.000200067	1627752_S_AT, 1632961_AT, 1638398_AT, 1637624_A_AT, 1638010_AT, 1624098_S_AT, 1633963_A_AT, 1633570_AT, 1641697_AT, 1630897_AT, 1624205_AT, 1624241_AT, 1631526_S_AT, 1626802_A_AT, 1637321_AT, 1628097_AT, 1625065_S_AT, 1640092_A_AT	220	187	7918	3.07944	0.0793136	0.0163913	0.279988
SP_PIR_KEYWORDS	phosphoprotein	40	10.3359	0.000606021	1639166_AT, 1632973_AT, 1629142_AT, 1627818_S_AT, 1637716_A_AT, 1637684_AT, 1628275_AT, 1624833_A_AT, 1630990_AT, 1625931_AT, 1626802_A_AT, 1625785_AT, 1640382_AT, 1635826_S_AT, 1641685_AT, 1631271_A_AT, 1627881_AT, 1627396_A_AT, 1637537_AT, 1637144_A_AT, 1636092_A_AT, 1640092_A_AT, 1627927_AT, 1634163_AT, 1626087_AT, 1631917_AT, 1624710_AT, 1626731_AT, 1639205_S_AT, 1641697_AT, 1631500_AT, 16287…	361	815	12980	1.7647	0.109873	0.0164899	0.751892
GOTERM_MF_FAT	GO:0043169~cation binding	72	18.6047	0.000293517	1632973_AT, 1632961_AT, 1629854_AT, 1632049_AT, 1628865_AT, 1637624_A_AT, 1639582_AT, 1629699_AT, 1625452_AT, 1626421_AT, 1626802_A_AT, 1631288_AT, 1630103_AT, 1638516_S_AT, 1627316_AT, 1637150_AT, 1636813_S_AT, 1641287_AT, 1640092_A_AT, 1636931_AT, 1628440_AT, 1624210_AT, 1639363_AT, 1632570_AT, 1631500_AT, 1633414_AT, 1634144_AT, 1639950_AT, 1624189_AT, 1640668_S_AT, 1630504_AT, 1640042_AT, 163…	220	1764	7918	1.46902	0.114179	0.0171709	0.41052
GOTERM_MF_FAT	GO:0022838~substrate specific channel activity	16	4.13437	0.000130904	1627752_S_AT, 1632961_AT, 1638398_AT, 1637624_A_AT, 1638010_AT, 1624098_S_AT, 1633963_A_AT, 1633570_AT, 1641697_AT, 1630897_AT, 1624205_AT, 1624241_AT, 1631526_S_AT, 1626802_A_AT, 1637321_AT, 1628097_AT, 1625065_S_AT, 1640092_A_AT	220	180	7918	3.19919	0.0526312	0.0178609	0.183279
GOTERM_MF_FAT	GO:0005244~voltage-gated ion channel activity	8	2.06718	0.000408371	1624241_AT, 1626802_A_AT, 1632961_AT, 1638398_AT, 1637624_A_AT, 1628097_AT, 1624098_S_AT, 1624205_AT, 1640092_A_AT	220	50	7918	5.75855	0.155231	0.0185689	0.570731
GOTERM_MF_FAT	GO:0022832~voltage-gated channel activity	8	2.06718	0.000408371	1624241_AT, 1626802_A_AT, 1632961_AT, 1638398_AT, 1637624_A_AT, 1628097_AT, 1624098_S_AT, 1624205_AT, 1640092_A_AT	220	50	7918	5.75855	0.155231	0.0185689	0.570731
GOTERM_MF_FAT	GO:0005216~ion channel activity	16	4.13437	9.51597e-05	1627752_S_AT, 1632961_AT, 1638398_AT, 1637624_A_AT, 1638010_AT, 1624098_S_AT, 1633963_A_AT, 1633570_AT, 1641697_AT, 1630897_AT, 1624205_AT, 1624241_AT, 1631526_S_AT, 1626802_A_AT, 1637321_AT, 1628097_AT, 1625065_S_AT, 1640092_A_AT	220	175	7918	3.2906	0.0385405	0.0194596	0.133264
GOTERM_MF_FAT	GO:0043167~ion binding	73	18.863	0.000191848	1632973_AT, 1632961_AT, 1629854_AT, 1632049_AT, 1628865_AT, 1637624_A_AT, 1639582_AT, 1629699_AT, 1625452_AT, 1626421_AT, 1626802_A_AT, 1631288_AT, 1630103_AT, 1638516_S_AT, 1627316_AT, 1637150_AT, 1636813_S_AT, 1641287_AT, 1640092_A_AT, 1636931_AT, 1628440_AT, 1624210_AT, 1639363_AT, 1632570_AT, 1631500_AT, 1633414_AT, 1634144_AT, 1624189_AT, 1639950_AT, 1640668_S_AT, 1630504_AT, 1640042_AT, 163…	220	1772	7918	1.4827	0.0761826	0.0196153	0.268501
GOTERM_MF_FAT	GO:0005261~cation channel activity	12	3.10078	0.000401604	1632961_AT, 1627752_S_AT, 1638398_AT, 1637624_A_AT, 1638010_AT, 1624098_S_AT, 1633963_A_AT, 1633570_AT, 1626802_A_AT, 1624241_AT, 1637321_AT, 1625065_S_AT, 1628097_AT, 1640092_A_AT	220	118	7918	3.66009	0.152865	0.0205234	0.561298
GOTERM_BP_FAT	GO:0001751~compound eye photoreceptor cell differentiation	12	3.10078	0.000196211	1636099_S_AT, 1636931_AT, 1625775_A_AT, 1639072_AT, 1626087_AT, 1627881_AT, 1637537_AT, 1626946_AT, 1633714_AT, 1624262_AT, 1631579_A_AT, 1628788_A_AT	216	111	7937	3.97247	0.223639	0.0208738	0.319582
UP_SEQ_FEATURE	splice variant	40	10.3359	4.67442e-05	1639166_AT, 1632973_AT, 1631102_A_AT, 1629142_AT, 1639582_AT, 1634290_A_AT, 1637716_A_AT, 1637684_AT, 1628757_AT, 1637749_AT, 1628275_AT, 1630897_AT, 1624833_A_AT, 1626802_A_AT, 1625785_AT, 1640090_A_AT, 1625065_S_AT, 1631271_A_AT, 1627396_A_AT, 1637144_A_AT, 1629678_A_AT, 1636092_A_AT, 1633714_AT, 1640092_A_AT, 1632915_S_AT, 1636099_S_AT, 1627752_S_AT, 1636931_AT, 1630119_S_AT, 1626087_AT, 16319…	107	604	2975	1.84131	0.0215935	0.0215935	0.0666465
SP_PIR_KEYWORDS	glycoprotein	25	6.45995	0.00108779	1632961_AT, 1638398_AT, 1629142_AT, 1624577_AT, 1637624_A_AT, 1624098_S_AT, 1634290_A_AT, 1637749_AT, 1639492_AT, 1628782_AT, 1628757_AT, 1624833_A_AT, 1626802_A_AT, 1627024_S_AT, 1637537_AT, 1633714_AT, 1640092_A_AT, 1626087_AT, 1624710_AT, 1641697_AT, 1624241_AT, 1637321_AT, 1632041_S_AT, 1632524_AT, 1633753_AT, 1639144_A_AT	361	435	12980	2.06642	0.188579	0.0229512	1.34591
INTERPRO	IPR013106:Immunoglobulin V-set	8	2.06718	0.000370163	1630281_AT, 1637870_A_AT, 1628063_AT, 1632761_AT, 1636199_AT, 1623063_AT, 1627923_AT, 1639348_AT, 1631020_AT	303	46	10196	5.8522	0.174206	0.0269738	0.534223
GOTERM_BP_FAT	GO:0007411~axon guidance	13	3.35917	0.000303255	1636905_AT, 1636914_AT, 1631102_A_AT, 1630004_AT, 1635047_S_AT, 1626087_AT, 1624710_AT, 1634290_A_AT, 1632537_AT, 1625279_A_AT, 1630531_AT, 1637537_AT, 1633753_AT	216	136	7937	3.51243	0.323795	0.0275602	0.493528
SP_PIR_KEYWORDS	zinc	30	7.75194	0.00146031	1637612_AT, 1632973_AT, 1628865_AT, 1625452_AT, 1629484_S_AT, 1628275_AT, 1632681_AT, 1631271_A_AT, 1638516_S_AT, 1627881_AT, 1637150_AT, 1636099_S_AT, 1636931_AT, 1629733_AT, 1631917_AT, 1634362_A_AT, 1637967_AT, 1631500_AT, 1634144_AT, 1633414_AT, 1624189_AT, 1639950_AT, 1633262_S_AT, 1625964_AT, 1639490_AT, 1625279_A_AT, 1639182_AT, 1635725_A_AT, 1624301_AT, 1636271_A_AT, 1639144_A_AT, 1635377…	361	577	12980	1.86945	0.244658	0.0276685	1.80299
GOTERM_BP_FAT	GO:0001754~eye photoreceptor cell differentiation	12	3.10078	0.000289554	1636099_S_AT, 1636931_AT, 1625775_A_AT, 1639072_AT, 1626087_AT, 1627881_AT, 1637537_AT, 1626946_AT, 1633714_AT, 1624262_AT, 1631579_A_AT, 1628788_A_AT	216	116	7937	3.80125	0.311733	0.0283278	0.471279
GOTERM_BP_FAT	GO:0030030~cell projection organization	23	5.94315	0.000344034	1636905_AT, 1631102_A_AT, 1636914_AT, 1635047_S_AT, 1634163_AT, 1630004_AT, 1626087_AT, 1624710_AT, 1640825_A_AT, 1629484_S_AT, 1634290_A_AT, 1640337_A_AT, 1628788_A_AT, 1633414_AT, 1626802_A_AT, 1631662_A_AT, 1632537_AT, 1632524_AT, 1622903_S_AT, 1625279_A_AT, 1630531_AT, 1637537_AT, 1633753_AT, 1631579_A_AT	216	365	7937	2.31546	0.358458	0.0291585	0.559718
SP_PIR_KEYWORDS	ion transport	14	3.61757	0.00169724	1627752_S_AT, 1632961_AT, 1638398_AT, 1637624_A_AT, 1638010_AT, 1633963_A_AT, 1641697_AT, 1630897_AT, 1624205_AT, 1624241_AT, 1631526_S_AT, 1626802_A_AT, 1637321_AT, 1625065_S_AT, 1628097_AT, 1640092_A_AT	361	182	12980	2.76582	0.278301	0.0292145	2.09268
GOTERM_BP_FAT	GO:0048858~cell projection morphogenesis	21	5.42636	0.000408386	1636905_AT, 1631102_A_AT, 1636914_AT, 1635047_S_AT, 1634163_AT, 1630004_AT, 1626087_AT, 1624710_AT, 1640825_A_AT, 1629484_S_AT, 1634290_A_AT, 1640337_A_AT, 1628788_A_AT, 1633414_AT, 1626802_A_AT, 1631662_A_AT, 1632537_AT, 1622903_S_AT, 1625279_A_AT, 1630531_AT, 1637537_AT, 1633753_AT	216	320	7937	2.41141	0.409582	0.0323964	0.664086
GOTERM_MF_FAT	GO:0022843~voltage-gated cation channel activity	7	1.80879	0.000836176	1624241_AT, 1626802_A_AT, 1632961_AT, 1638398_AT, 1637624_A_AT, 1628097_AT, 1624098_S_AT, 1640092_A_AT	220	41	7918	6.14479	0.292123	0.0339585	1.16538
GOTERM_CC_FAT	GO:0016021~integral to membrane	59	15.2455	0.00152148	1632961_AT, 1629142_AT, 1629854_AT, 1623552_S_AT, 1637773_S_AT, 1637624_A_AT, 1634295_AT, 1638010_AT, 1624098_S_AT, 1630400_AT, 1634290_A_AT, 1627923_AT, 1628757_AT, 1624833_A_AT, 1623234_S_AT, 1631526_S_AT, 1626802_A_AT, 1625065_S_AT, 1627024_S_AT, 1637537_AT, 1639066_AT, 1631849_AT, 1640092_A_AT, 1634833_AT, 1634175_AT, 1633447_AT, 1624210_AT, 1633963_A_AT, 1631438_A_AT, 1638251_AT, 1637321_AT,…	146	1360	4786	1.42211	0.284648	0.0410081	1.91957
GOTERM_CC_FAT	GO:0034703~cation channel complex	6	1.55039	0.00133312	1624241_AT, 1626802_A_AT, 1632961_AT, 1638398_AT, 1637624_A_AT, 1628097_AT, 1640092_A_AT	146	28	4786	7.02446	0.254337	0.0410592	1.68377
GOTERM_CC_FAT	GO:0031226~intrinsic to plasma membrane	16	4.13437	0.00100008	1632961_AT, 1638398_AT, 1629142_AT, 1626087_AT, 1637624_A_AT, 1624098_S_AT, 1633963_A_AT, 1634290_A_AT, 1639492_AT, 1641697_AT, 1624833_A_AT, 1638251_AT, 1624241_AT, 1626802_A_AT, 1637321_AT, 1628097_AT, 1632629_A_AT	146	201	4786	2.60942	0.197583	0.0430704	1.2656
GOTERM_CC_FAT	GO:0005887~integral to plasma membrane	16	4.13437	0.000856065	1632961_AT, 1638398_AT, 1629142_AT, 1626087_AT, 1637624_A_AT, 1624098_S_AT, 1633963_A_AT, 1634290_A_AT, 1639492_AT, 1641697_AT, 1624833_A_AT, 1638251_AT, 1624241_AT, 1626802_A_AT, 1637321_AT, 1628097_AT, 1632629_A_AT	146	198	4786	2.64896	0.171729	0.0460116	1.08426
GOTERM_BP_FAT	GO:0032990~cell part morphogenesis	21	5.42636	0.000623545	1636905_AT, 1631102_A_AT, 1636914_AT, 1635047_S_AT, 1634163_AT, 1630004_AT, 1626087_AT, 1624710_AT, 1640825_A_AT, 1629484_S_AT, 1634290_A_AT, 1640337_A_AT, 1628788_A_AT, 1633414_AT, 1626802_A_AT, 1631662_A_AT, 1632537_AT, 1622903_S_AT, 1625279_A_AT, 1630531_AT, 1637537_AT, 1633753_AT	216	331	7937	2.33128	0.552744	0.0462282	1.0123
GOTERM_CC_FAT	GO:0031224~intrinsic to membrane	60	15.5039	0.00130401	1632961_AT, 1629142_AT, 1629854_AT, 1623552_S_AT, 1637773_S_AT, 1637624_A_AT, 1634295_AT, 1638010_AT, 1624098_S_AT, 1630400_AT, 1634290_A_AT, 1627923_AT, 1628757_AT, 1624833_A_AT, 1623234_S_AT, 1631526_S_AT, 1626802_A_AT, 1625065_S_AT, 1627024_S_AT, 1637537_AT, 1639066_AT, 1631849_AT, 1640092_A_AT, 1634833_AT, 1624210_AT, 1633447_AT, 1634175_AT, 1633963_A_AT, 1631438_A_AT, 1638251_AT, 1637321_AT,…	146	1382	4786	1.42319	0.24954	0.0467183	1.64729
GOTERM_BP_FAT	GO:0046530~photoreceptor cell differentiation	12	3.10078	0.00067507	1636099_S_AT, 1636931_AT, 1625775_A_AT, 1639072_AT, 1626087_AT, 1627881_AT, 1637537_AT, 1626946_AT, 1633714_AT, 1624262_AT, 1631579_A_AT, 1628788_A_AT	216	128	7937	3.44488	0.581524	0.047244	1.09551
SP_PIR_KEYWORDS	synapse	7	1.80879	0.00303035	1624577_AT, 1637321_AT, 1625007_A_AT, 1633963_A_AT, 1641697_AT, 1630897_AT, 1624833_A_AT	361	52	12980	4.84019	0.441617	0.047399	3.70806
