# Supplementary material for: The Drosophila surface glia transcriptome: evolutionary conserved blood-brain barrier processes
Source: Front Neurosci. 2014 Nov 7;8:346. doi: 10.3389/fnins.2014.00346 (PMC4224204; doi:10.3389/fnins.2014.00346)
Supplement: Supplementary file 4 [file Table4.XLS]

## Sheet: table for paper (4)
	Signals				Limma Enrichments
Symbol	SG	Brain	Elav	Repo	SG/Brain	SG/Elav	SG/Repo	GFP pattern
vkg	12,278 ± 3,159	1,381 ± 364	76 ± 71	6,267 ± 1,969	8.88402	215.025	ns	pan-glial, nl
Vha55	8,560 ± 862	7,274 ± 526	8,128 ± 358	8,554 ± 1,008	ns	ns	ns	pan-glial, neurons
Oda	7,796 ± 932	6,650 ± 625	3,236 ± 469	5,613 ± 796	ns	2.41661	ns	pan-glial
Indy	5,716 ± 1,370	165 ± 34	8 ± 1	1,205 ± 999	34.4629	729.029	8.51623	sg
CG10444	4,858 ± 2,070	220 ± 28	205 ± 52	1,507 ± 316	20.7341	22.6475	3.05663	pg, neurons
lama	4,695 ± 2,070	127 ± 26	22 ± 11	920 ± 225	35.1047	213.069	4.88722	pg
CG3036	3,712 ± 687	91 ± 16	50 ± 26	1,023 ± 704	40.591	82.6034	4.39655	spg, cg
h	3,179 ± 928	355 ± 168	28 ± 25	523 ± 308	9.77508	151.582	9.20232	spg, cg
inx2	2,139 ± 839	2,916 ± 498	56 ± 22	691 ± 182	ns	38.0802	3.00864	spg, cg
Vmat	1,972 ± 1,008	54 ± 14	41 ± 3	1,194 ± 1,294	32.04	41.3	ns	pg
CG8036	1,480 ± 665	281 ± 39	218 ± 16	780 ± 774	4.92293	6.32429	ns	spg, cg
Tsp42Ed	1,067 ± 387	170 ± 121	18 ± 2	350 ± 205	6.95786	57.8805	3.44179	spg, cg
l(2)08717	982 ± 954	120 ± 25	23 ± 9	195 ± 75	5.20774	27.7377	3.29571	sg, cg
for	697 ± 342	57 ± 14	8 ± 2	123 ± 94	10.941	77.8687	6.71533	pg
Ilk	640 ± 504	252 ± 20	171 ± 58	247 ± 105	2.10328	3.2401	ns	sg, cg, dextran phenotype
apt	108 ± 98	19 ± 3	18 ± 5	42 ± 16	4.0445	4.45144	ns	pan-glial
								nl = neural lamella
								sg = surface glia
								pg = perineurial glia
								spg = subperineurial glia
								cg = cortex glia
